# Supplementary material for: A self-regulated photothermal anti-/deicing film for all-season applications
Source: Nat Commun. 2026 Feb 11;17:2632. doi: 10.1038/s41467-026-69494-x (PMC13004981; doi:10.1038/s41467-026-69494-x)
Supplement: Supplementary file 17 — Source Data [file 41467_2026_69494_MOESM17_ESM.xlsx]

## Sheet: Fig.1d
Wavelength (nm)	Transmittance(%)
300	0.00526
310	0
320	0.01163
330	0.03744
340	0.03585
350	0.01967
360	0.01163
370	0.32998
380	6.8461
390	35.6659
400	73.6121
410	90.2939
420	94.0104
430	94.74
440	95.0065
450	95.2089
460	95.2828
470	95.3796
480	95.4463
490	95.4523
500	95.5255
510	95.5848
520	95.636
530	95.661
540	95.7099
550	95.7689
560	95.7883
570	95.8059
580	95.8188
590	95.8548
600	95.862
610	95.9019
620	95.882
630	95.8912
640	95.9496
650	95.9214
660	95.9465
670	95.9574
680	95.929
690	95.9641
700	95.9706
710	95.9469
720	95.9346
730	95.9263
740	95.9744
750	96.0253
760	96.0555
770	96.0499
780	96.06
790	96.0599
800	96.0991
810	96.0833
820	96.0307
830	96.0172
840	95.9505
850	95.904
860	95.8585
870	95.8151
880	95.7932
890	95.761
900	95.7373
910	95.7265
920	95.7227
930	95.6989
940	95.6702
950	95.6491
960	95.6268
970	95.6071
980	95.5873
990	95.5583
1000	95.5243
1010	95.5
1020	95.4856
1030	95.475
1040	95.4651
1050	95.4419
1060	95.409
1070	95.3781
1080	95.3518
1090	95.3323
1100	95.3203
1110	95.2958
1120	95.2434
1130	95.1628
1140	95.0718
1150	94.9695
1160	94.8794
1170	94.829
1180	94.8459
1190	94.9119
1200	94.9537
1210	94.9579
1220	94.9463
1230	94.9244
1240	94.907
1250	94.8959
1260	94.891
1270	94.8944
1280	94.9062
1290	94.9089
1300	94.8986
1310	94.8728
1320	94.8155
1330	94.732
1340	94.6031
1350	94.4797
1360	94.3837
1370	94.3005
1380	94.2318
1390	94.1474
1400	93.9918
1410	93.8016
1420	93.68
1430	93.6886
1440	93.7668
1450	93.8361
1460	93.8933
1470	93.9666
1480	94.0562
1490	94.1291
1500	94.1786
1510	94.2096
1520	94.233
1530	94.259
1540	94.279
1550	94.2883
1560	94.2824
1570	94.2807
1580	94.2807
1590	94.2483
1600	94.1805
1610	94.0978
1620	93.995
1630	93.8596
1640	93.6409
1650	93.2509
1660	92.6817
1670	92.1516
1680	92.0297
1690	92.2802
1700	92.2301
1710	91.6415
1720	91.2314
1730	91.5334
1740	92.0951
1750	92.3493
1760	92.3684
1770	92.4433
1780	92.5751
1790	92.6925
1800	92.7287
1810	92.7359
1820	92.7423
1830	92.7365
1840	92.7838
1850	92.7758
1860	92.7353
1870	92.6086
1880	92.2867
1890	91.3577
1900	89.7782
1910	88.9746
1920	89.5721
1930	90.6243
1940	91.4378
1950	91.928
1960	92.2226
1970	92.4342
1980	92.5359
1990	92.5765
2000	92.5325
2010	92.5484
2020	92.4173
2030	92.3431
2040	92.1275
2050	92.0869
2060	91.8274
2070	91.69
2080	91.2637
2090	90.8213
2100	90.3992
2110	89.9662
2120	89.727
2130	89.1893
2140	89.7007
2150	90.3144
2160	90.8029
2170	90.9894
2180	90.8795
2190	91.0651
2200	90.6424
2210	90.31
2220	89.3886
2230	87.0832
2240	83.6043
2250	79.4358
2260	78.2201
2270	79.2765
2280	79.1667
2290	78.3916
2300	77.2874
2310	76.9583
2320	78.1447
2330	78.5969
2340	78.3941
2350	78.6311
2360	78.4334
2370	78.8355
2380	80.2765
2390	80.762
2400	81.1943
2410	82.1147
2420	81.6513
2430	80.9447
2440	80.5601
2450	78.7693
2460	77.0209
2470	77.0622
2480	77.117
2490	77.1053
2500	78.4497

## Sheet: Fig.1e
		Wavelength (um)	Absorptance(%) Heating mode	Absorptance(%) Cooling mode			Wavelength (um)	Solar intensity-AM1.5G
		0.3	99.6101	99.7255			0.28	4.7309e-23
		0.31	99.6176	99.7245			0.29	6.0168e-09
		0.32	99.4831	99.7301			0.3	0.00102
		0.33	99.4118	99.7402			0.31	0.05094
		0.34	99.3581	99.736			0.32	0.20527
		0.35	99.3798	99.7468			0.33	0.47139
		0.36	99.4087	99.771			0.34	0.5018
		0.37	99.4019	99.8002			0.35	0.52798
		0.38	97.2697	99.6775			0.36	0.59817
		0.39	93.2058	97.8011			0.37	0.75507
		0.4	62.3962	93.6172			0.38	0.70077
		0.41	30.4891	90.5625			0.39	0.79699
		0.42	17.851	89.8282			0.4	1.1141
		0.43	14.2808	89.7461			0.41	1.0485
		0.44	13.0791	89.7674			0.42	1.1232
		0.45	12.3991	89.803			0.43	0.8746
		0.46	11.955	89.8417			0.44	1.3499
		0.47	11.7381	89.8963			0.45	1.5595
		0.48	11.4606	89.9427			0.46	1.5291
		0.49	11.2774	89.9946			0.47	1.5077
		0.5	11.2575	90.0439			0.48	1.6181
		0.51	11.2091	90.09			0.49	1.6224
		0.52	11.1191	90.1231			0.5	1.5451
		0.53	10.9519	90.1458			0.51	1.5481
		0.54	10.8602	90.1728			0.52	1.5236
		0.55	10.975	90.2167			0.53	1.5446
		0.56	11.0135	90.2562			0.54	1.4825
		0.57	10.921	90.2796			0.55	1.5399
		0.58	11.0036	90.2976			0.56	1.474
		0.59	11.042	90.3042			0.57	1.4816
		0.6	11.0507	90.3181			0.58	1.502
		0.61	11.2439	90.3462			0.59	1.3709
		0.62	11.2936	90.3638			0.6	1.4753
		0.63	11.5074	90.3858			0.61	1.4686
		0.64	11.6571	90.4122			0.62	1.4739
		0.65	11.7912	90.4208			0.63	1.3924
		0.66	11.981	90.4254			0.64	1.434
		0.67	12.1123	90.4171			0.65	1.3594
		0.68	12.2191	90.4068			0.66	1.3992
		0.69	12.424	90.422			0.67	1.4196
		0.7	12.7491	90.4383			0.68	1.3969
		0.71	13.0497	90.4414			0.69	1.1821
		0.72	13.3996	90.4757			0.7	1.2823
		0.73	13.8841	90.5047			0.71	1.3175
		0.74	14.2223	90.5004			0.72	0.9855
		0.75	14.4134	90.4988			0.73	1.1285
		0.76	14.6458	90.4865			0.74	1.2195
		0.77	14.7891	90.4826			0.75	1.2341
		0.78	14.8791	90.4827			0.76	0.266
		0.79	14.8987	90.4963			0.77	1.1608
		0.8	14.9443	90.4787			0.78	1.1636
		0.81	15.0187	90.4306			0.79	1.091
		0.82	15.4477	90.4252			0.8	1.0725
		0.83	15.8017	90.4022			0.81	1.0559
		0.84	16.1647	90.3971			0.82	0.8619
		0.85	16.3092	90.357			0.83	0.916
		0.86	17.0178	90.3145			0.84	1.0157
		0.87	17.513	90.3035			0.85	0.8937
		0.88	18.0118	90.3244			0.86	0.9882
		0.89	18.6846	90.3458			0.87	0.9676
		0.9	19.4901	90.3658			0.88	0.9396
		0.91	20.1379	90.3951			0.89	0.9239
		0.92	20.8309	90.4305			0.9	0.7426
		0.93	22.0635	90.4989			0.91	0.6247
		0.94	24.1698	90.6275			0.92	0.7441
		0.95	27.158	90.828			0.93	0.4321
		0.96	29.9911	91.0475			0.94	0.4718
		0.97	31.2831	91.2037			0.95	0.1473
		0.98	31.4086	91.2697			0.96	0.4207
		0.99	31.0898	91.2539			0.97	0.6346
		1	30.158	91.1742			0.98	0.6047
		1.01	29.0928	91.0499			0.99	0.7323
		1.02	27.8892	90.9005			1	0.7353
		1.03	26.7222	90.7537			1.01	0.7191
		1.04	25.7704	90.6308			1.02	0.699
		1.05	25.0882	90.5294			1.03	0.6906
		1.06	24.5696	90.4434			1.04	0.6717
		1.07	24.3509	90.3779			1.05	0.6546
		1.08	24.6349	90.3418			1.06	0.6359
		1.09	25.176	90.3437			1.07	0.6047
		1.1	26.1482	90.3868			1.08	0.5972
		1.11	27.32	90.4767			1.09	0.5557
		1.12	29.1504	90.6482			1.1	0.4858
		1.13	32.9254	90.9786			1.11	0.479
		1.14	38.8365	91.4993			1.12	0.1419
		1.15	44.4507	92.0896			1.13	0.0706
		1.16	47.6978	92.5775			1.14	0.256
		1.17	49.3282	92.9313			1.15	0.1216
		1.18	50.1868	93.1795			1.16	0.2865
		1.19	50.5745	93.2957			1.17	0.4587
		1.2	50.0038	93.2655			1.18	0.4407
		1.21	49.0817	93.1341			1.19	0.4624
		1.22	47.8772	92.9603			1.2	0.4483
		1.23	46.8565	92.7809			1.21	0.4534
		1.24	46.062	92.6143			1.22	0.4581
		1.25	45.4218	92.4734			1.23	0.46
		1.26	45.1641	92.3719			1.24	0.4608
		1.27	45.4232	92.3174			1.25	0.4571
		1.28	45.9974	92.3244			1.26	0.4311
		1.29	46.9231	92.4135			1.27	0.3874
		1.3	48.4822	92.607			1.28	0.422
		1.31	50.6042	92.9217			1.29	0.4129
		1.32	53.5997	93.3552			1.3	0.3531
		1.33	57.0436	93.8731			1.31	0.3011
		1.34	60.4537	94.3965			1.32	0.2587
		1.35	63.444	94.8576			1.33	0.2292
		1.36	66.3052	95.2893			1.34	0.1683
		1.37	69.5784	95.791			1.35	0.016
		1.38	73.9621	96.4675			1.36	2.14e-06
		1.39	79.2855	97.1862			1.37	2.92e-07
		1.4	83.8459	97.654			1.38	8.16e-05
		1.41	86.8263	97.8388			1.39	0.000493
		1.42	88.3248	97.8856			1.4	3.25e-09
		1.43	88.9108	97.8876			1.41	0.000467
		1.44	89.0543	97.8718			1.42	0.0083
		1.45	89.008	97.8432			1.43	0.0616
		1.46	88.8165	97.8046			1.44	0.0396
		1.47	88.408	97.7606			1.45	0.0274
		1.48	87.8169	97.7168			1.46	0.0854
		1.49	87.0876	97.6785			1.47	0.0497
		1.5	86.2313	97.6452			1.48	0.0606
		1.51	85.3427	97.6167			1.49	0.1748
		1.52	84.4891	97.5943			1.5	0.2506
		1.53	83.6772	97.5809			1.51	0.2705
		1.54	82.9043	97.5772			1.52	0.2645
		1.55	82.1891	97.5733			1.53	0.2552
		1.56	81.5247	97.5535			1.54	0.2649
		1.57	80.862	97.5116			1.55	0.2699
		1.58	80.1787	97.4562			1.56	0.2657
		1.59	79.4867	97.3914			1.57	0.2418
		1.6	78.8104	97.3068			1.58	0.2446
		1.61	78.1648	97.1947			1.59	0.2418
		1.62	77.5646	97.0733			1.6	0.2381
		1.63	77.0206	96.9647			1.61	0.2176
		1.64	76.6135	96.8726			1.62	0.2345
		1.65	76.4739	96.8092			1.63	0.2365
		1.66	76.7099	96.778			1.64	0.2151
		1.67	77.4558	96.7803			1.65	0.2253
		1.68	78.617	96.8239			1.66	0.2233
		1.69	79.5733	96.884			1.67	0.2217
		1.7	80.072	96.9205			1.68	0.2056
		1.71	80.4761	96.9412			1.69	0.2052
		1.72	80.9764	96.9814			1.7	0.1998
		1.73	81.2871	97.022			1.71	0.1879
		1.74	81.4524	97.0557			1.72	0.187
		1.75	81.7827	97.0951			1.73	0.1741
		1.76	82.2414	97.1154			1.74	0.1682
		1.77	82.5824	97.1236			1.75	0.1657
		1.78	82.7452	97.1044			1.76	0.16
		1.79	82.7955	97.0582			1.77	0.1417
		1.8	82.7381	97.0083			1.78	0.1005
		1.81	82.6102	96.9296			1.79	0.0889
		1.82	82.5122	96.8753			1.8	0.0318
		1.83	82.5997	96.8236			1.81	0.0097
		1.84	83.022	96.8222			1.82	0.000988
		1.85	83.9606	96.8756			1.83	5.2e-06
		1.86	85.5189	96.9416			1.84	6.27e-08
		1.87	87.9356	97.0372			1.85	3e-06
		1.88	90.833	97.0683			1.86	1.12e-05
		1.89	92.8937	97.1047			1.87	2.67e-10
		1.9	94.0275	97.0988			1.88	7.75e-05
		1.91	94.6952	97.1364			1.89	0.000223
		1.92	94.8454	97.1331			1.9	8.62e-07
		1.93	94.818	97.1559			1.91	2.3e-05
		1.94	94.6765	97.1641			1.92	0.000451
		1.95	94.481	97.1686			1.93	0.000552
		1.96	94.2285	97.1719			1.94	0.0033
		1.97	93.941	97.1694			1.95	0.0167
		1.98	93.6188	97.156			1.96	0.0219
		1.99	93.2766	97.139			1.97	0.0488
		2	92.9354	97.1089			1.98	0.0755
		2.01	92.617	97.0869			1.99	0.0856
		2.02	92.3353	97.0402			2	0.0382
		2.03	92.1192	97.0186			2.01	0.0397
		2.04	91.9177	96.9559			2.02	0.045
		2.05	91.7366	96.9498			2.03	0.0849
		2.06	91.4952	96.8741			2.04	0.0898
		2.07	91.3032	96.8863			2.05	0.0679
		2.08	91.0866	96.8			2.06	0.0692
		2.09	90.9737	96.8424			2.07	0.0657
		2.1	90.7831	96.798			2.08	0.0868
		2.11	90.6624	96.8012			2.09	0.0891
		2.12	90.5039	96.7987			2.1	0.0861
		2.13	90.4098	96.7979			2.11	0.0897
		2.14	90.2635	96.8064			2.12	0.0876
		2.15	90.0784	96.7506			2.13	0.0898
		2.16	90.0524	96.7491			2.14	0.0908
		2.17	89.991	96.7743			2.15	0.0846
		2.18	90.0234	96.8159			2.16	0.0842
		2.19	89.9556	96.8269			2.17	0.082
		2.2	89.9403	96.8345			2.18	0.0818
		2.21	89.9915	96.859			2.19	0.0791
		2.22	90.096	96.8317			2.2	0.0712
		2.23	90.5341	96.8543			2.21	0.0793
		2.24	91.1622	96.8334			2.22	0.0777
		2.25	91.9989	96.8653			2.23	0.0758
		2.26	92.5143	96.9014			2.24	0.0731
		2.27	92.5787	96.8266			2.25	0.0719
		2.28	92.7079	96.8743			2.26	0.0669
		2.29	92.7666	96.9011			2.27	0.0649
		2.3	92.8258	96.9053			2.28	0.0663
		2.31	92.8645	96.844			2.29	0.0632
		2.32	92.632	96.8383			2.3	0.0588
		2.33	92.5721	96.7931			2.31	0.0639
		2.34	92.5872	96.7581			2.32	0.052
		2.35	92.5009	96.7409			2.33	0.0568
		2.36	92.6165	96.6942			2.34	0.0458
		2.37	92.6455	96.6636			2.35	0.0415
		2.38	92.5473	96.6308			2.36	0.0502
		2.39	92.704	96.5828			2.37	0.0308
		2.4	92.8125	96.4848			2.38	0.0426
		2.41	92.7517	96.4323			2.39	0.0371
		2.42	93.0036	96.3851			2.4	0.0442
		2.43	93.1199	96.2751			2.41	0.0338
		2.44	93.1255	96.2196			2.42	0.0266
		2.45	93.3969	96.0861			2.43	0.0451
		2.46	93.5303	95.8725			2.44	0.0432
		2.47	93.2197	95.5719			2.45	0.0136
		2.48	93.0494	95.1583			2.46	0.0334
		2.49	92.6618	94.603			2.47	0.0167
		2.5	91.1782	93.7317			2.48	0.008
							2.49	0.0035
							2.5	0.0071

## Sheet: Fig.1f
			Materials	CA (deg)	αsol,heat (%)	Δαsol (%)	ΔH (J/g)	Tm/c (℃)
			PSMs	163	96	/	/	/
			PSSMs	158	95	/	65	6.4
			TCMMs	123	51	32	83	25
			TAPSS	154	92	62	75	-2.4

## Sheet: Fig.2c
		Wavelength (nm)	Transmittance	Transmittance		Wavelength (um)	Solar intensity-AM1.5G
		300	0.89356	0		0.28	4.7309e-23
		310	4.59002	0.000832		0.29	6.0168e-09
		320	37.4481	0.01565		0.3	0.00102
		330	70.907	0.02202		0.31	0.05094
		340	77.8088	0.00438		0.32	0.20527
		350	79.9521	0.00597		0.33	0.47139
		360	81.6606	0.01066		0.34	0.5018
		370	83.1142	0.29347		0.35	0.52798
		380	84.0657	6.33177		0.36	0.59817
		390	84.6391	30.8977		0.37	0.75507
		400	85.1757	63.893		0.38	0.70077
		410	85.6583	88.2347		0.39	0.79699
		420	86.0377	92.2552		0.4	1.1141
		430	86.2632	93.2074		0.41	1.0485
		440	86.4862	93.6245		0.42	1.1232
		450	86.7091	93.9447		0.43	0.8746
		460	86.8542	94.1293		0.44	1.3499
		470	86.9868	94.2765		0.45	1.5595
		480	87.1322	94.4337		0.46	1.5291
		490	87.2485	94.57		0.47	1.5077
		500	87.3339	94.6975		0.48	1.6181
		510	87.4181	94.7875		0.49	1.6224
		520	87.4929	94.8915		0.5	1.5451
		530	87.5542	94.9625		0.51	1.5481
		540	87.6293	95.0163		0.52	1.5236
		550	87.7113	95.0712		0.53	1.5446
		560	87.8109	95.1258		0.54	1.4825
		570	87.8891	95.1892		0.55	1.5399
		580	87.9695	95.2243		0.56	1.474
		590	88.035	95.3133		0.57	1.4816
		600	88.0792	95.3701		0.58	1.502
		610	88.1612	95.3421		0.59	1.3709
		620	88.1994	95.3528		0.6	1.4753
		630	88.2044	95.3752		0.61	1.4686
		640	88.2063	95.4168		0.62	1.4739
		650	88.1896	95.4856		0.63	1.3924
		660	88.202	95.5931		0.64	1.434
		670	88.3333	95.5594		0.65	1.3594
		680	88.3764	95.4268		0.66	1.3992
		690	88.3673	95.548		0.67	1.4196
		700	88.3787	95.5649		0.68	1.3969
		710	88.4284	95.493		0.69	1.1821
		720	88.4858	95.6316		0.7	1.2823
		730	88.4575	95.6662		0.71	1.3175
		740	88.483	95.516		0.72	0.9855
		750	88.4365	95.4133		0.73	1.1285
		760	88.5485	95.5911		0.74	1.2195
		770	88.5287	95.5923		0.75	1.2341
		780	88.5111	95.6388		0.76	0.266
		790	88.5882	95.578		0.77	1.1608
		800	88.5683	95.3244		0.78	1.1636
		810	88.5852	95.3663		0.79	1.091
		820	88.6042	95.467		0.8	1.0725
		830	88.5848	95.5128		0.81	1.0559
		840	88.6085	95.4574		0.82	0.8619
		850	88.6438	95.4083		0.83	0.916
		860	88.6678	95.3281		0.84	1.0157
		870	88.6531	95.4106		0.85	0.8937
		880	88.645	95.3256		0.86	0.9882
		890	88.6619	95.3465		0.87	0.9676
		900	88.673	95.3083		0.88	0.9396
		910	88.6876	95.2892		0.89	0.9239
		920	88.7248	95.3009		0.9	0.7426
		930	88.7179	95.315		0.91	0.6247
		940	88.728	95.305		0.92	0.7441
		950	88.7512	95.2868		0.93	0.4321
		960	88.7545	95.2643		0.94	0.4718
		970	88.7573	95.2425		0.95	0.1473
		980	88.759	95.2161		0.96	0.4207
		990	88.7708	95.182		0.97	0.6346
		1000	88.7645	95.1499		0.98	0.6047
		1010	88.778	95.1218		0.99	0.7323
		1020	88.7961	95.095		1	0.7353
		1030	88.7857	95.0736		1.01	0.7191
		1040	88.8072	95.0653		1.02	0.699
		1050	88.8282	95.068		1.03	0.6906
		1060	88.8413	95.0665		1.04	0.6717
		1070	88.8447	95.0482		1.05	0.6546
		1080	88.8414	95.0139		1.06	0.6359
		1090	88.8535	94.9704		1.07	0.6047
		1100	88.8239	94.9218		1.08	0.5972
		1110	88.7195	94.8054		1.09	0.5557
		1120	88.509	94.5813		1.1	0.4858
		1130	88.4061	94.3842		1.11	0.479
		1140	88.517	94.3089		1.12	0.1419
		1150	88.6354	94.2126		1.13	0.0706
		1160	88.6406	94.0113		1.14	0.256
		1170	88.6474	93.7609		1.15	0.1216
		1180	88.6947	93.5414		1.16	0.2865
		1190	88.7753	93.5758		1.17	0.4587
		1200	88.8377	93.8382		1.18	0.4407
		1210	88.8763	94.0901		1.19	0.4624
		1220	88.8943	94.285		1.2	0.4483
		1230	88.9319	94.4252		1.21	0.4534
		1240	88.9358	94.4864		1.22	0.4581
		1250	88.9346	94.5019		1.23	0.46
		1260	88.9617	94.5098		1.24	0.4608
		1270	88.9595	94.5069		1.25	0.4571
		1280	88.9604	94.509		1.26	0.4311
		1290	88.9603	94.4907		1.27	0.3874
		1300	88.9541	94.5004		1.28	0.422
		1310	88.9388	94.4642		1.29	0.4129
		1320	88.9281	94.4273		1.3	0.3531
		1330	88.8901	94.3096		1.31	0.3011
		1340	88.8303	94.099		1.32	0.2587
		1350	88.7094	93.8217		1.33	0.2292
		1360	88.5793	93.4758		1.34	0.1683
		1370	88.5818	93.155		1.35	0.016
		1380	88.6227	92.8637		1.36	2.14e-06
		1390	88.5805	92.6191		1.37	2.92e-07
		1400	88.4804	92.3216		1.38	8.16e-05
		1410	88.3361	92.1121		1.39	0.000493
		1420	88.308	92.1625		1.4	3.25e-09
		1430	88.417	92.2879		1.41	0.000467
		1440	88.5166	92.6022		1.42	0.0083
		1450	88.6048	92.8702		1.43	0.0616
		1460	88.6908	92.973		1.44	0.0396
		1470	88.739	93.2042		1.45	0.0274
		1480	88.7887	93.3474		1.46	0.0854
		1490	88.8378	93.4051		1.47	0.0497
		1500	88.8581	93.567		1.48	0.0606
		1510	88.8711	93.5243		1.49	0.1748
		1520	88.8871	93.4597		1.5	0.2506
		1530	88.9023	93.6021		1.51	0.2705
		1540	88.9106	93.5404		1.52	0.2645
		1550	88.9047	93.4812		1.53	0.2552
		1560	88.9124	93.6893		1.54	0.2649
		1570	88.8975	93.652		1.55	0.2699
		1580	88.8808	93.5037		1.56	0.2657
		1590	88.8439	93.6566		1.57	0.2418
		1600	88.7455	93.5618		1.58	0.2446
		1610	88.5857	93.0872		1.59	0.2418
		1620	88.3306	92.8609		1.6	0.2381
		1630	87.8039	92.3898		1.61	0.2176
		1640	86.3041	90.5917		1.62	0.2345
		1650	83.5392	87.7946		1.63	0.2365
		1660	81.7275	85.9968		1.64	0.2151
		1670	82.5784	85.7632		1.65	0.2253
		1680	84.3962	85.8019		1.66	0.2233
		1690	85.697	85.8744		1.67	0.2217
		1700	86.188	85.6878		1.68	0.2056
		1710	86.3655	85.0287		1.69	0.2052
		1720	86.5813	84.7221		1.7	0.1998
		1730	86.7957	85.3969		1.71	0.1879
		1740	87.1378	86.213		1.72	0.187
		1750	87.4384	86.6363		1.73	0.1741
		1760	87.5691	87.3351		1.74	0.1682
		1770	87.6775	88.5429		1.75	0.1657
		1780	87.7705	89.3183		1.76	0.16
		1790	87.6997	89.521		1.77	0.1417
		1800	87.5929	89.7591		1.78	0.1005
		1810	87.576	89.9792		1.79	0.0889
		1820	87.5306	90.0972		1.8	0.0318
		1830	87.6246	90.1929		1.81	0.0097
		1840	87.8539	90.2845		1.82	0.000988
		1850	88.0053	90.1962		1.83	5.2e-06
		1860	87.9648	90.2051		1.84	6.27e-08
		1870	87.794	90.0658		1.85	3e-06
		1880	87.711	89.3565		1.86	1.12e-05
		1890	87.4208	87.7539		1.87	2.67e-10
		1900	86.7026	85.9993		1.88	7.75e-05
		1910	86.3678	85.2569		1.89	0.000223
		1920	86.7769	85.6989		1.9	8.62e-07
		1930	87.1351	86.4644		1.91	2.3e-05
		1940	87.1413	87.4351		1.92	0.000451
		1950	86.9844	88.529		1.93	0.000552
		1960	87.2024	89.3434		1.94	0.0033
		1970	87.5763	89.5339		1.95	0.0167
		1980	87.7612	89.7354		1.96	0.0219
		1990	87.8314	89.9738		1.97	0.0488
		2000	87.9475	90.2542		1.98	0.0755
		2010	88.0059	90.1642		1.99	0.0856
		2020	87.8776	90.0174		2	0.0382
		2030	87.6963	89.7141		2.01	0.0397
		2040	87.6043	89.5927		2.02	0.045
		2050	87.5784	89.4599		2.03	0.0849
		2060	87.3729	89.2757		2.04	0.0898
		2070	86.8101	88.7288		2.05	0.0679
		2080	86.2262	87.1366		2.06	0.0692
		2090	86.1024	86.1187		2.07	0.0657
		2100	85.8477	85.7954		2.08	0.0868
		2110	84.3457	84.7501		2.09	0.0891
		2120	81.5207	81.9624		2.1	0.0861
		2130	79.03	78.9653		2.11	0.0897
		2140	79.7449	79.0781		2.12	0.0876
		2150	80.5781	80.294		2.13	0.0898
		2160	81.312	81.9602		2.14	0.0908
		2170	82.756	83.8772		2.15	0.0846
		2180	82.8016	83.9613		2.16	0.0842
		2190	83.8227	83.8656		2.17	0.082
		2200	84.8868	83.5518		2.18	0.0818
		2210	84.6591	82.2155		2.19	0.0791
		2220	82.5758	79.4585		2.2	0.0712
		2230	79.0608	74.8775		2.21	0.0793
		2240	75.9346	68.2007		2.22	0.0777
		2250	73.416	60.7666		2.23	0.0758
		2260	72.2512	56.1857		2.24	0.0731
		2270	72.844	54.6189		2.25	0.0719
		2280	73.7692	53.4831		2.26	0.0669
		2290	73.8371	51.1772		2.27	0.0649
		2300	73.1605	50.0252		2.28	0.0663
		2310	72.4216	51.7954		2.29	0.0632
		2320	70.8963	53.0525		2.3	0.0588
		2330	68.7346	52.4487		2.31	0.0639
		2340	69.1532	52.3917		2.32	0.052
		2350	70.9525	53.3905		2.33	0.0568
		2360	71.262	53.9016		2.34	0.0458
		2370	71.6823	54.4179		2.35	0.0415
		2380	72.5018	56.0432		2.36	0.0502
		2390	72.0362	57.0495		2.37	0.0308
		2400	72.4679	57.4308		2.38	0.0426
		2410	73.1737	58.225		2.39	0.0371
		2420	71.9365	58.2142		2.4	0.0442
		2430	69.3808	56.513		2.41	0.0338
		2440	62.2954	51.6921		2.42	0.0266
		2450	60.3989	49.9614		2.43	0.0451
		2460	68.1853	53.6511		2.44	0.0432
		2470	73.6681	56.1298		2.45	0.0136
		2480	75.9451	57.5924		2.46	0.0334
		2490	77.3284	59.3868		2.47	0.0167
		2500	77.5267	60.9667		2.48	0.008
						2.49	0.0035
						2.5	0.0071

## Sheet: Fig.2e
				MNTS film	Silica glass	PET film
			Wavelength (um)	Emissivity	Emissivity	Emissivity			Wavelength (um)	Sky transmittance
			3.0004	0.96876	0.86712	0.88002			3	0.7763
			3.00214	0.96783	0.86739	0.87501			3.00002	0.78978
			3.00388	0.96538	0.86755	0.87103			3.00004	0.80101
			3.00562	0.96239	0.86718	0.86651			3.00006	0.811
			3.00737	0.96107	0.86649	0.86232			3.00008	0.82154
			3.00911	0.96279	0.86598	0.86188			3.0001	0.82861
			3.01086	0.96514	0.86618	0.86613			3.00012	0.8322
			3.01261	0.96607	0.86743	0.87224			3.00014	0.83396
			3.01436	0.9663	0.86887	0.87801			3.00016	0.83387
			3.01611	0.96602	0.8685	0.88269			3.00018	0.83244
			3.01787	0.96481	0.86697	0.88571			3.0002	0.82909
			3.01963	0.9635	0.86763	0.88703			3.00022	0.81519
			3.02139	0.96223	0.87036	0.88633			3.00024	0.78273
			3.02315	0.96121	0.87113	0.88405			3.00026	0.76328
			3.02491	0.96283	0.86878	0.8824			3.00028	0.78971
			3.02668	0.96657	0.86595	0.88174			3.0003	0.82251
			3.02845	0.96812	0.86389	0.87947			3.00032	0.83783
			3.03022	0.96671	0.86256	0.87497			3.00034	0.84389
			3.03199	0.96481	0.86327	0.87022			3.00036	0.84701
			3.03376	0.96323	0.86575	0.86626			3.00038	0.84936
			3.03554	0.96224	0.86728	0.86402			3.0004	0.85074
			3.03732	0.96262	0.86652	0.86451			3.00042	0.85083
			3.0391	0.96325	0.86459	0.86718			3.00044	0.8494
			3.04088	0.96323	0.8629	0.87041			3.00046	0.84578
			3.04266	0.96391	0.86246	0.87405			3.00048	0.83856
			3.04445	0.96476	0.86468	0.87874			3.0005	0.82336
			3.04624	0.96377	0.8685	0.88289			3.00052	0.78943
			3.04803	0.96224	0.86992	0.88474			3.00054	0.71684
			3.04982	0.96259	0.86863	0.88416			3.00056	0.61595
			3.05162	0.9646	0.86825	0.88189			3.00058	0.58135
			3.05342	0.96604	0.86916	0.87891			3.0006	0.6435
			3.05521	0.96569	0.86947	0.87504			3.00062	0.68978
			3.05702	0.9645	0.86882	0.87009			3.00064	0.64491
			3.05882	0.96385	0.8677	0.86515			3.00066	0.52705
			3.06063	0.96442	0.86732	0.86089			3.00068	0.47342
			3.06243	0.96567	0.86768	0.85825			3.0007	0.60974
			3.06424	0.96632	0.86771	0.85844			3.00072	0.71427
			3.06606	0.96545	0.86825	0.86059			3.00074	0.75297
			3.06787	0.96338	0.87001	0.86391			3.00076	0.81349
			3.06969	0.96207	0.87187	0.8687			3.00078	0.84887
			3.0715	0.9626	0.87272	0.87401			3.0008	0.85944
			3.07332	0.9646	0.87215	0.87899			3.00082	0.86287
			3.07515	0.96698	0.87083	0.88354			3.00084	0.86397
			3.07697	0.96763	0.86966	0.88666			3.00086	0.86376
			3.0788	0.96635	0.86874	0.88779			3.00088	0.86234
			3.08063	0.9653	0.86872	0.88707			3.0009	0.85951
			3.08246	0.96421	0.86934	0.88421			3.00092	0.85489
			3.08429	0.96159	0.86879	0.87969			3.00094	0.84779
			3.08613	0.95896	0.86745	0.87504			3.00096	0.83676
			3.08797	0.959	0.86719	0.87138			3.00098	0.81927
			3.08981	0.96174	0.8681	0.86861			3.001	0.79121
			3.09165	0.96443	0.86897	0.86701			3.00102	0.74719
			3.0935	0.9644	0.86933	0.86766			3.00104	0.6856
			3.09534	0.96278	0.86992	0.87044			3.00106	0.6239
			3.09719	0.96258	0.87055	0.87378			3.00108	0.5999
			3.09904	0.96386	0.86975	0.87659			3.0011	0.63328
			3.1009	0.96508	0.86752	0.87949			3.00112	0.69725
			3.10275	0.96598	0.86625	0.88313			3.00114	0.75579
			3.10461	0.96619	0.8663	0.88599			3.00116	0.79583
			3.10647	0.9654	0.86605	0.88691			3.00118	0.82071
			3.10833	0.9648	0.86651	0.88633			3.0012	0.83642
			3.1102	0.96461	0.86843	0.88375			3.00122	0.84411
			3.11206	0.96453	0.86958	0.87926			3.00124	0.8444
			3.11393	0.96492	0.86866	0.875			3.00126	0.84066
			3.1158	0.96446	0.86749	0.87148			3.00128	0.84253
			3.11768	0.96271	0.86817	0.86774			3.0013	0.85375
			3.11955	0.96135	0.86974	0.86494			3.00132	0.86621
			3.12143	0.96156	0.87037	0.86403			3.00134	0.87448
			3.12331	0.96296	0.87072	0.86423			3.00136	0.87922
			3.1252	0.9634	0.87182	0.86563			3.00138	0.88196
			3.12708	0.96257	0.87238	0.86862			3.0014	0.88355
			3.12897	0.96305	0.87122	0.87368			3.00142	0.88458
			3.13086	0.96511	0.8687	0.88018			3.00144	0.8852
			3.13275	0.96589	0.86583	0.88525			3.00146	0.88479
			3.13464	0.96484	0.86443	0.8875			3.00148	0.88242
			3.13654	0.96363	0.86529	0.88791			3.0015	0.87812
			3.13844	0.96231	0.86696	0.88737			3.00152	0.87585
			3.14034	0.96138	0.86805	0.88623			3.00154	0.87897
			3.14224	0.96179	0.86831	0.8839			3.00156	0.8837
			3.14415	0.96264	0.86769	0.87953			3.00158	0.88614
			3.14606	0.96289	0.86686	0.87391			3.0016	0.88643
			3.14797	0.96262	0.86709	0.86823			3.00162	0.88634
			3.14988	0.96208	0.86782	0.86314			3.00164	0.8871
			3.15179	0.9615	0.86762	0.86001			3.00166	0.88785
			3.15371	0.96188	0.86721	0.86083			3.00168	0.88811
			3.15563	0.96239	0.86743	0.86624			3.0017	0.88862
			3.15755	0.96088	0.86769	0.87398			3.00172	0.88932
			3.15948	0.95889	0.86784	0.88143			3.00174	0.88958
			3.1614	0.95913	0.86722	0.8879			3.00176	0.88922
			3.16333	0.96125	0.86549	0.89299			3.00178	0.8883
			3.16526	0.96298	0.86461	0.89558			3.0018	0.88678
			3.1672	0.96294	0.86528	0.89479			3.00182	0.88436
			3.16913	0.96181	0.86573	0.89205			3.00184	0.88053
			3.17107	0.96116	0.86544	0.88908			3.00186	0.87417
			3.17301	0.96173	0.86554	0.88522			3.00188	0.86378
			3.17495	0.96277	0.86627	0.88077			3.0019	0.84841
			3.1769	0.96353	0.86678	0.87776			3.00192	0.83411
			3.17885	0.96371	0.86677	0.87617			3.00194	0.83063
			3.1808	0.96344	0.86662	0.87476			3.00196	0.83712
			3.18275	0.96403	0.86714	0.87525			3.00198	0.8424
			3.1847	0.96548	0.86825	0.87948			3.002	0.84656
			3.18666	0.96585	0.86793	0.88509			3.00202	0.8576
			3.18862	0.96508	0.86582	0.88949			3.00204	0.86873
			3.19058	0.96498	0.86446	0.89336			3.00206	0.87384
			3.19255	0.96591	0.8649	0.89721			3.00208	0.87492
			3.19452	0.96677	0.8653	0.89995			3.0021	0.87391
			3.19649	0.96574	0.86482	0.90128			3.00212	0.87166
			3.19846	0.96316	0.86489	0.90189			3.00214	0.86831
			3.20043	0.96196	0.86564	0.90127			3.00216	0.86322
			3.20241	0.96266	0.86543	0.89866			3.00218	0.85546
			3.20439	0.96362	0.86451	0.89506			3.0022	0.84362
			3.20637	0.96432	0.8647	0.8926			3.00222	0.8252
			3.20835	0.96446	0.86553	0.89163			3.00224	0.79702
			3.21034	0.96382	0.86517	0.89077			3.00226	0.75342
			3.21233	0.96314	0.86407	0.89067			3.00228	0.69864
			3.21432	0.963	0.86437	0.89271			3.0023	0.65814
			3.21631	0.96304	0.8664	0.8967			3.00232	0.66275
			3.21831	0.96328	0.86777	0.90192			3.00234	0.70772
			3.22031	0.96409	0.8671	0.90656			3.00236	0.75938
			3.22231	0.96477	0.86575	0.90896			3.00238	0.79681
			3.22432	0.96486	0.8654	0.9103			3.0024	0.81839
			3.22632	0.96477	0.86651	0.91253			3.00242	0.82891
			3.22833	0.96442	0.86768	0.9145			3.00244	0.83571
			3.23034	0.96354	0.86734	0.91404			3.00246	0.84371
			3.23236	0.96323	0.86605	0.91152			3.00248	0.85075
			3.23437	0.96479	0.86508	0.90822			3.0025	0.85482
			3.23639	0.96705	0.86458	0.9054			3.00252	0.85656
			3.23841	0.96796	0.86476	0.90373			3.00254	0.85695
			3.24044	0.96686	0.86569	0.90239			3.00256	0.85658
			3.24246	0.96499	0.86619	0.90149			3.00258	0.85572
			3.24449	0.9646	0.86571	0.9025			3.0026	0.85435
			3.24652	0.9654	0.86487	0.90499			3.00262	0.8525
			3.24856	0.96525	0.86421	0.90677			3.00264	0.85013
			3.2506	0.96509	0.86413	0.90771			3.00266	0.84717
			3.25263	0.96637	0.86462	0.90949			3.00268	0.84347
			3.25468	0.96747	0.86538	0.91198			3.0027	0.83898
			3.25672	0.96725	0.86598	0.91377			3.00272	0.83438
			3.25877	0.96688	0.86606	0.91553			3.00274	0.83039
			3.26082	0.96718	0.86532	0.91802			3.00276	0.82616
			3.26287	0.9665	0.86409	0.91982			3.00278	0.82073
			3.26492	0.96546	0.8638	0.92013			3.0028	0.81414
			3.26698	0.96491	0.86469	0.91915			3.00282	0.80753
			3.26904	0.96665	0.86539	0.91715			3.00284	0.80108
			3.2711	0.96795	0.86591	0.91537			3.00286	0.79359
			3.27317	0.96778	0.86706	0.91424			3.00288	0.78438
			3.27524	0.96713	0.86805	0.9124			3.0029	0.77312
			3.27731	0.96631	0.86768	0.90883			3.00292	0.75913
			3.27938	0.96487	0.86609	0.9042			3.00294	0.74185
			3.28146	0.96352	0.86429	0.90045			3.00296	0.72166
			3.28353	0.96365	0.86349	0.89841			3.00298	0.70147
			3.28561	0.96443	0.86453	0.89772			3.003	0.68073
			3.2877	0.9645	0.86591	0.89861			3.00302	0.65841
			3.28978	0.96397	0.86571	0.90156			3.00304	0.63336
			3.29187	0.96368	0.86529	0.90578			3.00306	0.60378
			3.29396	0.96465	0.86618	0.90913			3.00308	0.5667
			3.29606	0.96641	0.86692	0.90987			3.0031	0.52001
			3.29815	0.96764	0.86654	0.90838			3.00312	0.46201
			3.30025	0.96813	0.86644	0.90579			3.00314	0.39458
			3.30236	0.96789	0.86736	0.90284			3.00316	0.32383
			3.30446	0.96685	0.86841	0.90113			3.00318	0.24963
			3.30657	0.96536	0.86867	0.90196			3.0032	0.17097
			3.30868	0.96461	0.86755	0.90496			3.00322	0.09687
			3.31079	0.96503	0.86545	0.90932			3.00324	0.04162
			3.31291	0.96571	0.86405	0.91425			3.00326	0.012
			3.31502	0.96634	0.86484	0.91868			3.00328	0.00213
			3.31715	0.96683	0.86704	0.9217			3.0033	0.000185022
			3.31927	0.96731	0.86832	0.92309			3.00332	8.42947e-06
			3.3214	0.96751	0.86882	0.92351			3.00334	5.83561e-05
			3.32353	0.96646	0.86996	0.92414			3.00336	0.000905627
			3.32566	0.96541	0.87062	0.92502			3.00338	0.00674
			3.32779	0.96638	0.86965	0.92518			3.0034	0.02783
			3.32993	0.96823	0.86815	0.92488			3.00342	0.07389
			3.33207	0.96863	0.86796	0.92439			3.00344	0.14273
			3.33421	0.96766	0.86955	0.92325			3.00346	0.22302
			3.33636	0.96751	0.87161	0.9214			3.00348	0.30344
			3.33851	0.96837	0.8724	0.91967			3.0035	0.37701
			3.34066	0.96888	0.87155	0.91992			3.00352	0.4411
			3.34281	0.96959	0.87027	0.92241			3.00354	0.49596
			3.34497	0.96985	0.86953	0.92514			3.00356	0.54273
			3.34713	0.96924	0.86914	0.92697			3.00358	0.58192
			3.34929	0.96854	0.8692	0.92822			3.0036	0.61421
			3.35145	0.96931	0.86993	0.92948			3.00362	0.64062
			3.35362	0.97063	0.87022	0.93123			3.00364	0.66209
			3.35579	0.97035	0.86933	0.93296			3.00366	0.68113
			3.35797	0.96878	0.86821	0.9341			3.00368	0.69704
			3.36014	0.9684	0.86776	0.93482			3.0037	0.70941
			3.36232	0.96871	0.86761	0.9347			3.00372	0.71814
			3.3645	0.96801	0.86759	0.93361			3.00374	0.72311
			3.36669	0.96737	0.86795	0.93268			3.00376	0.72412
			3.36888	0.96813	0.86807	0.93216			3.00378	0.72237
			3.37107	0.96865	0.86756	0.93143			3.0038	0.72118
			3.37326	0.9684	0.86661	0.93133			3.00382	0.72249
			3.37546	0.96812	0.86623	0.93245			3.00384	0.72341
			3.37765	0.96723	0.86785	0.93276			3.00386	0.71943
			3.37986	0.96655	0.87007	0.93118			3.00388	0.7077
			3.38206	0.96785	0.87003	0.92945			3.0039	0.68576
			3.38427	0.96916	0.86785	0.92828			3.00392	0.64971
			3.38648	0.96877	0.86616	0.92743			3.00394	0.59355
			3.38869	0.96739	0.8665	0.92715			3.00396	0.51245
			3.39091	0.96611	0.86767	0.92628			3.00398	0.41277
			3.39313	0.96626	0.86763	0.92381			3.004	0.32876
			3.39535	0.96654	0.86684	0.92088			3.00402	0.30196
			3.39757	0.96649	0.86728	0.91832			3.00404	0.35345
			3.3998	0.96615	0.86832	0.91628			3.00406	0.45094
			3.40203	0.9665	0.8682	0.91583			3.00408	0.54836
			3.40427	0.96731	0.86731	0.91727			3.0041	0.62248
			3.4065	0.96708	0.86667	0.91874			3.00412	0.67245
			3.40874	0.96574	0.86621	0.91828			3.00414	0.70359
			3.41099	0.9644	0.86651	0.91502			3.00416	0.71975
			3.41323	0.9641	0.86843	0.90961			3.00418	0.7224
			3.41548	0.96478	0.87041	0.90475			3.0042	0.71991
			3.41773	0.96636	0.87015	0.90204			3.00422	0.72846
			3.41999	0.96743	0.86763	0.90091			3.00424	0.74643
			3.42224	0.96613	0.86526	0.90227			3.00426	0.75927
			3.4245	0.96403	0.86474	0.9073			3.00428	0.76421
			3.42677	0.96374	0.86485	0.91428			3.0043	0.76668
			3.42903	0.96516	0.86471	0.92072			3.00432	0.76907
			3.4313	0.96633	0.86459	0.92545			3.00434	0.76982
			3.43358	0.96639	0.86439	0.92804			3.00436	0.76926
			3.43585	0.96655	0.86503	0.92905			3.00438	0.76798
			3.43813	0.96679	0.86711	0.92956			3.0044	0.76442
			3.44041	0.96586	0.86867	0.9293			3.00442	0.75721
			3.4427	0.96423	0.86764	0.92769			3.00444	0.74862
			3.44498	0.96335	0.86524	0.92545			3.00446	0.74506
			3.44727	0.96338	0.86389	0.92378			3.00448	0.74647
			3.44957	0.96334	0.86409	0.92271			3.0045	0.74722
			3.45186	0.96322	0.86434	0.92167			3.00452	0.74528
			3.45416	0.96323	0.86352	0.92015			3.00454	0.74113
			3.45647	0.96333	0.86312	0.9184			3.00456	0.73554
			3.45877	0.96318	0.86384	0.91781			3.00458	0.72885
			3.46108	0.96242	0.86364	0.91783			3.0046	0.72122
			3.46339	0.96164	0.86253	0.9173			3.00462	0.71271
			3.46571	0.96219	0.86234	0.91682			3.00464	0.70323
			3.46803	0.96413	0.86306	0.91633			3.00466	0.69279
			3.47035	0.96486	0.86376	0.91598			3.00468	0.68131
			3.47267	0.96473	0.86442	0.9166			3.0047	0.66897
			3.475	0.96375	0.86513	0.91763			3.00472	0.65505
			3.47733	0.96307	0.86483	0.91858			3.00474	0.63968
			3.47966	0.96317	0.86366	0.9197			3.00476	0.62286
			3.482	0.96339	0.86326	0.92061			3.00478	0.60442
			3.48434	0.96318	0.86401	0.92031			3.0048	0.58403
			3.48668	0.96271	0.86496	0.91827			3.00482	0.5613
			3.48903	0.96223	0.86547	0.91526			3.00484	0.53598
			3.49138	0.96199	0.86531	0.91137			3.00486	0.50791
			3.49373	0.96183	0.86429	0.90578			3.00488	0.4766
			3.49609	0.96165	0.86319	0.89994			3.0049	0.4417
			3.49845	0.96102	0.86314	0.89671			3.00492	0.40281
			3.50081	0.95972	0.86378	0.89629			3.00494	0.35985
			3.50318	0.95904	0.86425	0.89651			3.00496	0.31263
			3.50554	0.95939	0.86431	0.89623			3.00498	0.26136
			3.50792	0.95947	0.86428	0.89669			3.005	0.20705
			3.51029	0.95913	0.86489	0.89887			3.00502	0.1517
			3.51267	0.9595	0.86577	0.90162			3.00504	0.10036
			3.51505	0.96037	0.86512	0.90342			3.00506	0.05595
			3.51743	0.96074	0.86347	0.9037			3.00508	0.02498
			3.51982	0.96042	0.86321	0.90243			3.0051	0.00816
			3.52221	0.95965	0.86424	0.89904			3.00512	0.00172
			3.52461	0.95857	0.86528	0.89356			3.00514	0.000199907
			3.52701	0.95744	0.86579	0.88773			3.00516	1.07691e-05
			3.52941	0.95669	0.86553	0.88211			3.00518	2.16457e-07
			3.53181	0.95685	0.8652	0.87635			3.0052	5.05126e-07
			3.53422	0.95801	0.865	0.87167			3.00522	1.38434e-05
			3.53663	0.95897	0.86479	0.86881			3.00524	0.000136745
			3.53904	0.95892	0.86504	0.8684			3.00526	0.000583393
			3.54146	0.9584	0.86575	0.87168			3.00528	0.00125
			3.54388	0.95747	0.8661	0.87747			3.0053	0.00145
			3.54631	0.9559	0.8655	0.8836			3.00532	0.0009471
			3.54873	0.95489	0.86472	0.88899			3.00534	0.000338162
			3.55116	0.95522	0.86506	0.89277			3.00536	5.99882e-05
			3.5536	0.95571	0.86607	0.89493			3.00538	4.41251e-06
			3.55604	0.95574	0.86609	0.89579			3.0054	1.20764e-07
			3.55848	0.95598	0.86535	0.895			3.00542	8.29658e-08
			3.56092	0.95662	0.86551	0.89237			3.00544	4.7993e-06
			3.56337	0.95745	0.86652	0.88813			3.00546	9.68068e-05
			3.56582	0.95804	0.86691	0.88324			3.00548	0.000888556
			3.56827	0.95761	0.86563	0.87912			3.0055	0.0045
			3.57073	0.95614	0.86401	0.87604			3.00552	0.01459
			3.57319	0.95467	0.86411	0.87312			3.00554	0.03385
			3.57565	0.95406	0.86502	0.87058			3.00556	0.06157
			3.57812	0.95411	0.8652	0.87011			3.00558	0.0944
			3.58059	0.95402	0.86519	0.87271			3.0056	0.12826
			3.58307	0.95422	0.86564	0.87676			3.00562	0.15941
			3.58555	0.9552	0.86613	0.87975			3.00564	0.18509
			3.58803	0.95575	0.86647	0.88206			3.00566	0.20252
			3.59051	0.95515	0.86693	0.88516			3.00568	0.20901
			3.593	0.95421	0.86705	0.88786			3.0057	0.20771
			3.59549	0.95317	0.86629	0.88819			3.00572	0.20485
			3.59799	0.95167	0.86537	0.88564			3.00574	0.1933
			3.60049	0.95045	0.86492	0.88071			3.00576	0.1671
			3.60299	0.95046	0.86486	0.87437			3.00578	0.12877
			3.60549	0.95142	0.86535	0.86775			3.0058	0.08366
			3.608	0.95268	0.8663	0.86217			3.00582	0.0418
			3.61051	0.95372	0.86679	0.85839			3.00584	0.01443
			3.61303	0.95436	0.86607	0.85663			3.00586	0.00302
			3.61555	0.95477	0.86471	0.85758			3.00588	0.000330247
			3.61807	0.95455	0.86399	0.86104			3.0059	9.60706e-05
			3.6206	0.95341	0.86388	0.86599			3.00592	0.00098681
			3.62313	0.95207	0.86323	0.87179			3.00594	0.00563
			3.62566	0.95101	0.86259	0.87764			3.00596	0.01725
			3.6282	0.95031	0.86367	0.88252			3.00598	0.0331
			3.63074	0.95044	0.86582	0.88532			3.006	0.04539
			3.63329	0.95128	0.86679	0.88545			3.00602	0.04954
			3.63583	0.95195	0.86631	0.88373			3.00604	0.04532
			3.63839	0.95199	0.86568	0.88047			3.00606	0.03476
			3.64094	0.95139	0.86558	0.87534			3.00608	0.02177
			3.6435	0.95068	0.86566	0.86888			3.0061	0.01086
			3.64606	0.95064	0.86537	0.86285			3.00612	0.00391
			3.64863	0.95138	0.86473	0.85826			3.00614	0.000933183
			3.6512	0.95255	0.86436	0.85499			3.00616	0.000130753
			3.65377	0.95374	0.86472	0.85373			3.00618	8.83038e-06
			3.65635	0.95413	0.86585	0.85501			3.0062	2.25102e-07
			3.65893	0.95382	0.86775	0.85813			3.00622	1.15552e-09
			3.66151	0.95376	0.86934	0.86241			3.00624	9.21276e-10
			3.6641	0.9535	0.86894	0.86748			3.00626	1.82226e-07
			3.66669	0.95246	0.86746	0.8724			3.00628	7.3075e-06
			3.66928	0.951	0.86656	0.87608			3.0063	0.000111005
			3.67188	0.94947	0.86613	0.87811			3.00632	0.000804802
			3.67449	0.94872	0.86616	0.87754			3.00634	0.00335
			3.67709	0.94948	0.86659	0.87364			3.00636	0.00921
			3.6797	0.95091	0.86649	0.86772			3.00638	0.01839
			3.68231	0.95136	0.86636	0.86138			3.0064	0.02898
			3.68493	0.95027	0.86686	0.85533			3.00642	0.03777
			3.68755	0.94948	0.86724	0.8508			3.00644	0.04117
			3.69018	0.94994	0.86765	0.8484			3.00646	0.0369
			3.69281	0.94989	0.86862	0.84726			3.00648	0.02592
			3.69544	0.94874	0.86913	0.84748			3.0065	0.01327
			3.69807	0.94774	0.8683	0.84965			3.00652	0.0045
			3.70071	0.94738	0.86732	0.85357			3.00654	0.000903435
			3.70336	0.94771	0.86755	0.85893			3.00656	9.47304e-05
			3.706	0.94811	0.86792	0.86444			3.00658	2.22099e-05
			3.70865	0.94737	0.86744	0.86909			3.0066	0.000290595
			3.71131	0.94595	0.86703	0.87248			3.00662	0.00238
			3.71397	0.94531	0.86724	0.87345			3.00664	0.01126
			3.71663	0.94542	0.86791	0.87139			3.00666	0.03458
			3.7193	0.94554	0.86853	0.86693			3.00668	0.07642
			3.72197	0.94559	0.8683	0.86098			3.0067	0.13261
			3.72464	0.94548	0.86772	0.85488			3.00672	0.19491
			3.72732	0.94521	0.86777	0.84992			3.00674	0.25597
			3.73	0.945	0.8681	0.84611			3.00676	0.31249
			3.73268	0.94448	0.86841	0.8435			3.00678	0.36327
			3.73537	0.9433	0.86898	0.84344			3.0068	0.40679
			3.73807	0.94283	0.86942	0.84605			3.00682	0.44542
			3.74076	0.94424	0.86941	0.84999			3.00684	0.47897
			3.74347	0.94553	0.86928	0.85488			3.00686	0.50842
			3.74617	0.94493	0.86926	0.86057			3.00688	0.53367
			3.74888	0.94396	0.86914	0.86572			3.0069	0.55518
			3.75159	0.94399	0.86848	0.86926			3.00692	0.57441
			3.75431	0.94449	0.86749	0.87124			3.00694	0.59273
			3.75703	0.94511	0.86715	0.87102			3.00696	0.60966
			3.75975	0.94633	0.86792	0.86803			3.00698	0.62417
			3.76248	0.94799	0.86877	0.86385			3.007	0.6362
			3.76521	0.94902	0.86902	0.85958			3.00702	0.64671
			3.76795	0.94908	0.86914	0.85491			3.00704	0.65638
			3.77069	0.94944	0.86953	0.85019			3.00706	0.66449
			3.77343	0.95003	0.87013	0.84691			3.00708	0.67032
			3.77618	0.94905	0.87041	0.84675			3.0071	0.67393
			3.77894	0.94765	0.86997	0.84923			3.00712	0.67738
			3.78169	0.94786	0.86942	0.85263			3.00714	0.68216
			3.78445	0.94846	0.86923	0.85769			3.00716	0.68597
			3.78722	0.94825	0.86922	0.86508			3.00718	0.68798
			3.78998	0.94785	0.86927	0.8726			3.0072	0.68843
			3.79276	0.94786	0.86884	0.87832			3.00722	0.6865
			3.79553	0.94826	0.86821	0.88232			3.00724	0.68042
			3.79831	0.94876	0.86864	0.88425			3.00726	0.66866
			3.8011	0.94917	0.86979	0.88258			3.00728	0.6557
			3.80389	0.94947	0.87037	0.87801			3.0073	0.65236
			3.80668	0.94987	0.87021	0.87327			3.00732	0.6567
			3.80948	0.94992	0.86983	0.86869			3.00734	0.65757
			3.81228	0.94923	0.8695	0.86345			3.00736	0.65189
			3.81508	0.94846	0.86926	0.85893			3.00738	0.64101
			3.81789	0.9479	0.86962	0.85682			3.0074	0.6256
			3.82071	0.94751	0.87039	0.85724			3.00742	0.60541
			3.82352	0.94744	0.86993	0.85956			3.00744	0.57942
			3.82635	0.94737	0.8684	0.8631			3.00746	0.54607
			3.82917	0.94734	0.86778	0.86752			3.00748	0.50287
			3.832	0.94779	0.86853	0.87262			3.0075	0.44832
			3.83484	0.94869	0.86944	0.87798			3.00752	0.37593
			3.83768	0.94984	0.86965	0.88243			3.00754	0.28445
			3.84052	0.95098	0.86964	0.88499			3.00756	0.17945
			3.84336	0.95161	0.86997	0.88573			3.00758	0.08265
			3.84622	0.95141	0.87043	0.88436			3.0076	0.02329
			3.84907	0.95093	0.87033	0.88082			3.00762	0.00331
			3.85193	0.95082	0.86916	0.87665			3.00764	0.000428002
			3.85479	0.95071	0.8679	0.87336			3.00766	0.00337
			3.85766	0.95005	0.86791	0.87067			3.00768	0.02082
			3.86054	0.94949	0.8686	0.8679			3.0077	0.06447
			3.86341	0.94976	0.86871	0.86622			3.00772	0.12172
			3.86629	0.95054	0.86837	0.86725			3.00774	0.16496
			3.86918	0.95134	0.86851	0.8708			3.00776	0.1804
			3.87207	0.95162	0.8698	0.87544			3.00778	0.16726
			3.87496	0.95133	0.87164	0.88026			3.0078	0.13199
			3.87786	0.95122	0.8722	0.88515			3.00782	0.08544
			3.88076	0.95143	0.87139	0.88934			3.00784	0.04207
			3.88367	0.95127	0.87073	0.89169			3.00786	0.01441
			3.88658	0.95027	0.87032	0.89229			3.00788	0.00283
			3.8895	0.94903	0.8702	0.8916			3.0079	0.000277577
			3.89242	0.94817	0.87103	0.88955			3.00792	1.14261e-05
			3.89534	0.94712	0.87183	0.88638			3.00794	2.79684e-06
			3.89827	0.94589	0.87172	0.88224			3.00796	9.5343e-05
			3.9012	0.94583	0.87171	0.87716			3.00798	0.00135
			3.90414	0.94675	0.87215	0.87247			3.008	0.00906
			3.90708	0.94683	0.87221	0.86944			3.00802	0.03375
			3.91003	0.94602	0.8721	0.86847			3.00804	0.08104
			3.91298	0.94566	0.8721	0.86984			3.00806	0.14485
			3.91594	0.94602	0.87151	0.87325			3.00808	0.21346
			3.9189	0.94668	0.87092	0.87794			3.0081	0.27837
			3.92186	0.94739	0.87119	0.88291			3.00812	0.3344
			3.92483	0.94785	0.8713	0.88716			3.00814	0.37983
			3.9278	0.94779	0.8706	0.89096			3.00816	0.41457
			3.93078	0.94748	0.86994	0.8944			3.00818	0.43905
			3.93376	0.94736	0.86972	0.89609			3.0082	0.45333
			3.93675	0.94731	0.87011	0.89507			3.00822	0.45802
			3.93974	0.94722	0.87122	0.89158			3.00824	0.45193
			3.94274	0.94716	0.87178	0.88689			3.00826	0.43349
			3.94574	0.9475	0.87107	0.88278			3.00828	0.40009
			3.94874	0.94841	0.87029	0.87927			3.0083	0.34862
			3.95175	0.94928	0.86998	0.87527			3.00832	0.2771
			3.95477	0.94936	0.86967	0.87136			3.00834	0.18906
			3.95779	0.94874	0.86939	0.86875			3.00836	0.10098
			3.96081	0.94825	0.86931	0.86815			3.00838	0.03722
			3.96384	0.94833	0.86938	0.86995			3.0084	0.00864
			3.96687	0.94854	0.86962	0.87339			3.00842	0.00324
			3.96991	0.94834	0.87005	0.87741			3.00844	0.01383
			3.97295	0.94733	0.87029	0.88122			3.00846	0.05238
			3.976	0.94543	0.87009	0.88389			3.00848	0.12715
			3.97905	0.94314	0.86984	0.88547			3.0085	0.22078
			3.9821	0.94144	0.86992	0.88603			3.00852	0.30939
			3.98516	0.94098	0.87066	0.88477			3.00854	0.37923
			3.98823	0.942	0.8721	0.88159			3.00856	0.4266
			3.9913	0.94409	0.8732	0.87722			3.00858	0.45731
			3.99438	0.94529	0.87309	0.87221			3.0086	0.48266
			3.99745	0.94464	0.87231	0.86695			3.00862	0.51031
			4.00054	0.94403	0.87183	0.86243			3.00864	0.53173
			4.00363	0.94486	0.87179	0.86			3.00866	0.54045
			4.00672	0.94591	0.87171	0.86015			3.00868	0.53646
			4.00982	0.94608	0.87164	0.86223			3.0087	0.52456
			4.01292	0.94559	0.87187	0.86499			3.00872	0.51791
			4.01603	0.94435	0.87184	0.86806			3.00874	0.51754
			4.01915	0.94251	0.87183	0.8714			3.00876	0.50769
			4.02226	0.94141	0.87262	0.8744			3.00878	0.48214
			4.02539	0.94107	0.87349	0.87697			3.0088	0.45588
			4.02852	0.94049	0.87355	0.87854			3.00882	0.4485
			4.03165	0.9398	0.87351	0.87783			3.00884	0.44747
			4.03479	0.93933	0.87383	0.87461			3.00886	0.43325
			4.03793	0.93933	0.87413	0.86986			3.00888	0.40869
			4.04107	0.94003	0.87439	0.8648			3.0089	0.38406
			4.04423	0.94113	0.87478	0.86022			3.00892	0.35623
			4.04738	0.94214	0.87465	0.85606			3.00894	0.31848
			4.05055	0.94242	0.8736	0.85238			3.00896	0.26966
			4.05371	0.942	0.87238	0.85091			3.00898	0.21403
			4.05689	0.94153	0.87188	0.85325			3.009	0.16271
			4.06006	0.9409	0.87215	0.85755			3.00902	0.12915
			4.06324	0.93955	0.87285	0.86143			3.00904	0.11501
			4.06643	0.93802	0.87382	0.8653			3.00906	0.10614
			4.06962	0.9372	0.8746	0.86961			3.00908	0.09077
			4.07282	0.93677	0.87437	0.87333			3.0091	0.06877
			4.07602	0.93634	0.87361	0.87605			3.00912	0.04544
			4.07923	0.93643	0.87374	0.87704			3.00914	0.02559
			4.08244	0.93701	0.87495	0.87516			3.00916	0.01179
			4.08566	0.93698	0.87667	0.87103			3.00918	0.00422
			4.08888	0.93587	0.87822	0.86633			3.0092	0.00109
			4.09211	0.93534	0.87835	0.8624			3.00922	0.000182542
			4.09534	0.9368	0.87715	0.85952			3.00924	1.68853e-05
			4.09858	0.93873	0.87617	0.85758			3.00926	7.30795e-07
			4.10182	0.93897	0.87574	0.85759			3.00928	8.82261e-09
			4.10507	0.93819	0.87574	0.86018			3.0093	0
			4.10832	0.93817	0.8765	0.86402			3.00932	0
			4.11158	0.93891	0.87731	0.8683			3.00934	3.63922e-09
			4.11484	0.93967	0.8776	0.87354			3.00936	4.28798e-07
			4.11811	0.9405	0.87803	0.87932			3.00938	1.2841e-05
			4.12138	0.94162	0.87884	0.88456			3.0094	0.000156034
			4.12466	0.94271	0.87956	0.88831			3.00942	0.000999714
			4.12795	0.94356	0.87979	0.88973			3.00944	0.00408
			4.13123	0.94436	0.87938	0.88917			3.00946	0.01184
			4.13453	0.94538	0.87887	0.88752			3.00948	0.02674
			4.13783	0.94647	0.87922	0.88505			3.0095	0.04971
			4.14113	0.94726	0.88041	0.88217			3.00952	0.08047
			4.14444	0.94785	0.88107	0.87937			3.00954	0.11702
			4.14776	0.94805	0.88067	0.87714			3.00956	0.15753
			4.15108	0.94734	0.88041	0.87648			3.00958	0.1997
			4.15441	0.94621	0.88104	0.8777			3.0096	0.24133
			4.15774	0.94547	0.88203	0.87985			3.00962	0.28313
			4.16107	0.94534	0.88258	0.88214			3.00964	0.32359
			4.16442	0.94603	0.88202	0.8849			3.00966	0.36189
			4.16776	0.94699	0.88066	0.88893			3.00968	0.39747
			4.17112	0.94715	0.87987	0.89368			3.0097	0.43031
			4.17448	0.94645	0.88016	0.89752			3.00972	0.46027
			4.17784	0.94568	0.88097	0.89974			3.00974	0.48727
			4.18121	0.94585	0.88156	0.90015			3.00976	0.51103
			4.18458	0.94684	0.88163	0.89872			3.00978	0.53112
			4.18796	0.94732	0.8817	0.89647			3.0098	0.54616
			4.19135	0.94708	0.88209	0.89385			3.00982	0.5527
			4.19474	0.94633	0.88244	0.89008			3.00984	0.54636
			4.19814	0.94485	0.8824	0.88539			3.00986	0.53428
			4.20154	0.94338	0.88208	0.88147			3.00988	0.53376
			4.20495	0.94249	0.88174	0.87902			3.0099	0.54123
			4.20836	0.94148	0.88153	0.87727			3.00992	0.55143
			4.21178	0.93998	0.88158	0.87565			3.00994	0.57249
			4.2152	0.93815	0.88154	0.87465			3.00996	0.59882
			4.21863	0.93594	0.88075	0.87542			3.00998	0.62163
			4.22207	0.93388	0.87971	0.87836			3.01	0.64176
			4.22551	0.9325	0.87887	0.88183			3.01002	0.6651
			4.22896	0.93171	0.87736	0.88362			3.01004	0.68807
			4.23241	0.93163	0.87593	0.88337			3.01006	0.70493
			4.23587	0.93186	0.87639	0.88179			3.01008	0.71359
			4.23933	0.93139	0.87777	0.87874			3.0101	0.71197
			4.2428	0.93118	0.87891	0.8743			3.01012	0.70158
			4.24627	0.93255	0.88072	0.86924			3.01014	0.69865
			4.24975	0.93458	0.88289	0.86447			3.01016	0.7151
			4.25324	0.93603	0.88396	0.86065			3.01018	0.73481
			4.25673	0.93592	0.88401	0.85738			3.0102	0.74484
			4.26023	0.93378	0.88398	0.85449			3.01022	0.74587
			4.26373	0.93086	0.88428	0.85336			3.01024	0.7378
			4.26724	0.92858	0.88452	0.85496			3.01026	0.71447
			4.27076	0.92737	0.88389	0.85873			3.01028	0.66546
			4.27428	0.92725	0.88288	0.86357			3.0103	0.5905
			4.2778	0.92763	0.88342	0.86814			3.01032	0.53163
			4.28134	0.92783	0.88565	0.87182			3.01034	0.54493
			4.28488	0.92762	0.88779	0.8747			3.01036	0.61991
			4.28842	0.927	0.8888	0.87603			3.01038	0.6962
			4.29197	0.92624	0.88871	0.87498			3.0104	0.74774
			4.29553	0.92558	0.8886	0.87181			3.01042	0.77899
			4.29909	0.92455	0.88912	0.86719			3.01044	0.79802
			4.30265	0.92304	0.89002	0.86169			3.01046	0.81024
			4.30623	0.92206	0.89106	0.85607			3.01048	0.81875
			4.30981	0.92221	0.892	0.85161			3.0105	0.82585
			4.31339	0.92317	0.89291	0.84989			3.01052	0.8321
			4.31699	0.92462	0.89414	0.85177			3.01054	0.8372
			4.32058	0.92654	0.89539	0.85642			3.01056	0.84132
			4.32419	0.9289	0.89606	0.86217			3.01058	0.84475
			4.3278	0.93107	0.89609	0.86807			3.0106	0.84774
			4.33141	0.93296	0.89603	0.87359			3.01062	0.8503
			4.33503	0.93499	0.89657	0.87824			3.01064	0.85247
			4.33866	0.93702	0.89745	0.88198			3.01066	0.85414
			4.34229	0.93906	0.89775	0.88452			3.01068	0.85532
			4.34593	0.94111	0.89779	0.88491			3.0107	0.85633
			4.34958	0.94257	0.89885	0.88315			3.01072	0.85758
			4.35323	0.94298	0.90082	0.88016			3.01074	0.85894
			4.35689	0.94227	0.90216	0.877			3.01076	0.86062
			4.36055	0.94132	0.90246	0.87509			3.01078	0.8628
			4.36422	0.94082	0.9027	0.8749			3.0108	0.86492
			4.3679	0.94042	0.90343	0.87559			3.01082	0.86662
			4.37158	0.94024	0.9041	0.87681			3.01084	0.86796
			4.37527	0.94059	0.90401	0.87871			3.01086	0.86901
			4.37897	0.94131	0.90396	0.88127			3.01088	0.86988
			4.38267	0.94238	0.90496	0.88432			3.0109	0.87053
			4.38638	0.94337	0.90598	0.88734			3.01092	0.87075
			4.39009	0.94361	0.90586	0.88984			3.01094	0.87046
			4.39381	0.94337	0.90557	0.89168			3.01096	0.87017
			4.39754	0.94333	0.90616	0.89289			3.01098	0.87086
			4.40127	0.9435	0.90703	0.89297			3.011	0.8722
			4.40501	0.94379	0.90768	0.89112			3.01102	0.87295
			4.40876	0.94403	0.90805	0.88789			3.01104	0.87287
			4.41251	0.94345	0.90818	0.88494			3.01106	0.87251
			4.41627	0.94192	0.90843	0.88259			3.01108	0.87288
			4.42003	0.94081	0.90887	0.88016			3.0111	0.87376
			4.4238	0.94109	0.90929	0.87792			3.01112	0.87431
			4.42758	0.94236	0.90926	0.87638			3.01114	0.87436
			4.43137	0.94358	0.90874	0.876			3.01116	0.87401
			4.43516	0.94366	0.90832	0.87745			3.01118	0.87339
			4.43895	0.94278	0.90838	0.88037			3.0112	0.8726
			4.44276	0.94237	0.90891	0.88373			3.01122	0.87157
			4.44657	0.9426	0.90955	0.88708			3.01124	0.87021
			4.45039	0.94238	0.90985	0.89003			3.01126	0.86843
			4.45421	0.94158	0.90933	0.89192			3.01128	0.86611
			4.45804	0.94082	0.90826	0.89205			3.0113	0.86329
			4.46188	0.94	0.90764	0.88991			3.01132	0.85989
			4.46572	0.93923	0.90745	0.88593			3.01134	0.85547
			4.46957	0.93914	0.90681	0.88069			3.01136	0.85008
			4.47342	0.93947	0.9059	0.87508			3.01138	0.84382
			4.47729	0.93923	0.90514	0.87066			3.0114	0.83631
			4.48116	0.93824	0.90423	0.86797			3.01142	0.82608
			4.48503	0.93739	0.90335	0.86658			3.01144	0.81183
			4.48892	0.93733	0.9031	0.8665			3.01146	0.7919
			4.49281	0.93787	0.90305	0.86779			3.01148	0.76304
			4.4967	0.93867	0.90255	0.87057			3.0115	0.71965
			4.50061	0.93918	0.90232	0.87431			3.01152	0.65253
			4.50452	0.93871	0.90279	0.87746			3.01154	0.55315
			4.50843	0.93743	0.90272	0.87951			3.01156	0.42993
			4.51236	0.93615	0.90175	0.88102			3.01158	0.29597
			4.51629	0.93515	0.90066	0.88147			3.0116	0.16573
			4.52023	0.93411	0.89972	0.88002			3.01162	0.08726
			4.52417	0.93302	0.89959	0.87684			3.01164	0.10612
			4.52812	0.93185	0.89982	0.87254			3.01166	0.22143
			4.53208	0.93104	0.89908	0.86793			3.01168	0.38344
			4.53604	0.93155	0.89814	0.86391			3.0117	0.52911
			4.54002	0.93341	0.89797	0.86098			3.01172	0.63121
			4.544	0.93531	0.89813	0.85936			3.01174	0.70107
			4.54798	0.93625	0.89856	0.85917			3.01176	0.74704
			4.55197	0.93643	0.89918	0.86115			3.01178	0.77795
			4.55597	0.93629	0.89939	0.86514			3.0118	0.79919
			4.55998	0.93647	0.89929	0.86919			3.01182	0.81443
			4.564	0.93782	0.89927	0.87277			3.01184	0.82594
			4.56802	0.93974	0.89926	0.87654			3.01186	0.8336
			4.57205	0.94064	0.89904	0.87905			3.01188	0.83662
			4.57608	0.9405	0.89872	0.87886			3.0119	0.83613
			4.58012	0.94057	0.89845	0.87693			3.01192	0.83637
			4.58417	0.94122	0.8984	0.87424			3.01194	0.84187
			4.58823	0.94203	0.89855	0.87065			3.01196	0.85125
			4.59229	0.94262	0.89861	0.86679			3.01198	0.85984
			4.59636	0.94286	0.8987	0.86414			3.012	0.86557
			4.60044	0.94332	0.89908	0.8631			3.01202	0.86885
			4.60453	0.94424	0.89938	0.86394			3.01204	0.87093
			4.60862	0.94545	0.89926	0.86699			3.01206	0.87282
			4.61272	0.94702	0.89904	0.87114			3.01208	0.87448
			4.61683	0.94828	0.899	0.87567			3.0121	0.87551
			4.62094	0.94873	0.89921	0.88061			3.01212	0.87591
			4.62507	0.94851	0.89963	0.88523			3.01214	0.87558
			4.6292	0.94776	0.90016	0.88886			3.01216	0.87423
			4.63333	0.94723	0.90073	0.89119			3.01218	0.87142
			4.63748	0.94736	0.9014	0.89193			3.0122	0.86689
			4.64163	0.94802	0.90204	0.89171			3.01222	0.86184
			4.64579	0.94939	0.90258	0.89103			3.01224	0.85911
			4.64995	0.95097	0.90316	0.88942			3.01226	0.85942
			4.65413	0.95167	0.90356	0.88691			3.01228	0.85897
			4.65831	0.95144	0.90344	0.88488			3.0123	0.8546
			4.6625	0.95133	0.90328	0.88442			3.01232	0.84958
			4.6667	0.95183	0.9039	0.88527			3.01234	0.85075
			4.6709	0.95238	0.90532	0.88716			3.01236	0.85795
			4.67511	0.95272	0.907	0.89051			3.01238	0.86509
			4.67933	0.9533	0.90833	0.89467			3.0124	0.86928
			4.68356	0.95409	0.90875	0.89815			3.01242	0.87109
			4.68779	0.95445	0.90853	0.90087			3.01244	0.87151
			4.69204	0.95452	0.90852	0.90304			3.01246	0.87064
			4.69629	0.95504	0.90913	0.90421			3.01248	0.86752
			4.70054	0.95618	0.91034	0.9047			3.0125	0.86192
			4.70481	0.95733	0.91156	0.90506			3.01252	0.85987
			4.70908	0.9575	0.91219	0.90486			3.01254	0.863
			4.71336	0.95677	0.91289	0.90344			3.01256	0.86469
			4.71765	0.95651	0.91397	0.90126			3.01258	0.86392
			4.72195	0.95716	0.91464	0.89978			3.0126	0.86209
			4.72625	0.95821	0.91508	0.89945			3.01262	0.85977
			4.73056	0.95912	0.91621	0.89937			3.01264	0.85732
			4.73488	0.95957	0.91767	0.89939			3.01266	0.85492
			4.73921	0.95935	0.919	0.90016			3.01268	0.8525
			4.74355	0.95803	0.92036	0.90178			3.0127	0.84983
			4.74789	0.9559	0.92174	0.9039			3.01272	0.84662
			4.75224	0.95465	0.92296	0.90626			3.01274	0.84273
			4.7566	0.9552	0.92404	0.9083			3.01276	0.83817
			4.76097	0.95592	0.92561	0.90929			3.01278	0.83284
			4.76535	0.95509	0.92797	0.90939			3.0128	0.82739
			4.76973	0.95385	0.93018	0.90886			3.01282	0.82182
			4.77412	0.9539	0.93175	0.90729			3.01284	0.81534
			4.77852	0.95495	0.93312	0.90458			3.01286	0.80737
			4.78293	0.95623	0.93462	0.90155			3.01288	0.79755
			4.78735	0.9573	0.93627	0.89872			3.0129	0.78534
			4.79177	0.95733	0.93766	0.89592			3.01292	0.76969
			4.79621	0.95596	0.93851	0.89372			3.01294	0.74855
			4.80065	0.95423	0.93963	0.89256			3.01296	0.71795
			4.8051	0.95333	0.94149	0.89185			3.01298	0.67771
			4.80955	0.95309	0.94359	0.89201			3.013	0.64359
			4.81402	0.95254	0.94557	0.89377			3.01302	0.62612
			4.81849	0.95177	0.94729	0.896			3.01304	0.60284
			4.82298	0.95147	0.94846	0.89717			3.01306	0.55394
			4.82747	0.95143	0.9492	0.89722			3.01308	0.47182
			4.83197	0.95147	0.95001	0.89659			3.0131	0.35154
			4.83647	0.95171	0.95069	0.89452			3.01312	0.20855
			4.84099	0.95209	0.95126	0.89042			3.01314	0.08272
			4.84551	0.95224	0.95243	0.88538			3.01316	0.02809
			4.85005	0.95192	0.95371	0.88061			3.01318	0.04812
			4.85459	0.95145	0.95415	0.87601			3.0132	0.1227
			4.85914	0.95084	0.95427	0.87181			3.01322	0.20407
			4.8637	0.9497	0.95518	0.86927			3.01324	0.24666
			4.86826	0.94826	0.95665	0.8693			3.01326	0.24398
			4.87284	0.94728	0.95749	0.8714			3.01328	0.20581
			4.87742	0.94687	0.95746	0.87478			3.0133	0.14621
			4.88201	0.94664	0.95753	0.87858			3.01332	0.08342
			4.88662	0.94646	0.95822	0.8815			3.01334	0.03535
			4.89123	0.94639	0.95884	0.88297			3.01336	0.01007
			4.89584	0.94666	0.95889	0.88314			3.01338	0.00181
			4.90047	0.94733	0.95904	0.88172			3.0134	0.000353881
			4.90511	0.94804	0.95963	0.87858			3.01342	0.00138
			4.90975	0.94854	0.9601	0.87466			3.01344	0.00722
			4.91441	0.94873	0.96007	0.87135			3.01346	0.02265
			4.91907	0.94883	0.95978	0.8694			3.01348	0.04436
			4.92374	0.94886	0.95965	0.86889			3.0135	0.06083
			4.92842	0.94888	0.95963	0.87013			3.01352	0.06939
			4.93311	0.949	0.95965	0.87308			3.01354	0.09313
			4.93781	0.94856	0.9596	0.87706			3.01356	0.15553
			4.94252	0.94769	0.95941	0.88142			3.01358	0.24991
			4.94723	0.94778	0.95951	0.88568			3.0136	0.34929
			4.95196	0.94886	0.95998	0.88918			3.01362	0.43448
			4.95669	0.94963	0.96018	0.89122			3.01364	0.50189
			4.96143	0.94999	0.96031	0.89158			3.01366	0.55389
			4.96619	0.95104	0.96056	0.89046			3.01368	0.59446
			4.97095	0.9524	0.96058	0.88828			3.0137	0.62657
			4.97572	0.95307	0.96046	0.88575			3.01372	0.65217
			4.9805	0.9533	0.96059	0.88393			3.01374	0.67231
			4.98529	0.95319	0.96108	0.88345			3.01376	0.68792
			4.99009	0.95258	0.96115	0.88433			3.01378	0.69992
			4.99489	0.95233	0.96092	0.88639			3.0138	0.70887
			4.99971	0.95282	0.96012	0.88955			3.01382	0.71498
			5.00454	0.9532	0.95928	0.89377			3.01384	0.71878
			5.00937	0.95315	0.95914	0.89846			3.01386	0.7202
			5.01422	0.95297	0.96004	0.90277			3.01388	0.71918
			5.01907	0.95285	0.961	0.90596			3.0139	0.7155
			5.02393	0.95326	0.96104	0.90752			3.01392	0.70893
			5.02881	0.95452	0.96056	0.90755			3.01394	0.69897
			5.03369	0.95626	0.96036	0.90628			3.01396	0.68391
			5.03858	0.9577	0.96049	0.90446			3.01398	0.66267
			5.04348	0.95824	0.96058	0.90326			3.014	0.6357
			5.04839	0.9584	0.96063	0.90308			3.01402	0.6
			5.05331	0.95894	0.9602	0.90412			3.01404	0.55093
			5.05824	0.9597	0.95956	0.90656			3.01406	0.48486
			5.06318	0.96013	0.95966	0.91008			3.01408	0.39675
			5.06813	0.96001	0.96033	0.91419			3.0141	0.29096
			5.07309	0.95993	0.96072	0.91853			3.01412	0.1914
			5.07806	0.96078	0.96061	0.9227			3.01414	0.13588
			5.08304	0.96248	0.96059	0.92626			3.01416	0.14584
			5.08803	0.96447	0.96046	0.92899			3.01418	0.20965
			5.09302	0.96597	0.96022	0.93056			3.0142	0.2968
			5.09803	0.96643	0.9602	0.93052			3.01422	0.37167
			5.10305	0.96606	0.96014	0.92941			3.01424	0.41757
			5.10808	0.96509	0.96039	0.92824			3.01426	0.43587
			5.11312	0.96391	0.96106	0.92685			3.01428	0.43638
			5.11816	0.96323	0.96145	0.92467			3.0143	0.42206
			5.12322	0.96265	0.96139	0.92172			3.01432	0.39057
			5.12829	0.96163	0.96132	0.91833			3.01434	0.34335
			5.13337	0.96059	0.96134	0.91538			3.01436	0.28273
			5.13845	0.96001	0.96106	0.91368			3.01438	0.21214
			5.14355	0.96013	0.96038	0.91247			3.0144	0.1385
			5.14866	0.96094	0.96038	0.91108			3.01442	0.07371
			5.15378	0.96159	0.96121	0.91081			3.01444	0.02952
			5.1589	0.96148	0.96178	0.91177			3.01446	0.00804
			5.16404	0.96089	0.96159	0.91239			3.01448	0.00129
			5.16919	0.96037	0.96137	0.91205			3.0145	0.000104726
			5.17435	0.96025	0.96143	0.91062			3.01452	1.11495e-05
			5.17952	0.95985	0.96118	0.90779			3.01454	0.000179984
			5.1847	0.95861	0.96047	0.90359			3.01456	0.002
			5.18989	0.95749	0.96021	0.89878			3.01458	0.01148
			5.19509	0.95725	0.96076	0.89497			3.0146	0.03935
			5.2003	0.95707	0.96141	0.89295			3.01462	0.09134
			5.20552	0.95599	0.96156	0.89231			3.01464	0.16115
			5.21075	0.95462	0.96111	0.89306			3.01466	0.23636
			5.216	0.9547	0.96093	0.89536			3.01468	0.30957
			5.22125	0.95622	0.96078	0.8979			3.0147	0.38034
			5.22651	0.95704	0.96102	0.89964			3.01472	0.4456
			5.23179	0.95638	0.96116	0.90056			3.01474	0.50137
			5.23707	0.95579	0.96099	0.90004			3.01476	0.54795
			5.24237	0.95604	0.96077	0.89745			3.01478	0.58685
			5.24767	0.95614	0.96064	0.89343			3.0148	0.61951
			5.25299	0.95555	0.96076	0.88932			3.01482	0.64714
			5.25832	0.95477	0.9612	0.88608			3.01484	0.67068
			5.26365	0.9543	0.96161	0.88416			3.01486	0.69081
			5.269	0.95417	0.96195	0.88412			3.01488	0.7075
			5.27436	0.95422	0.96247	0.88653			3.0149	0.72203
			5.27973	0.95438	0.96284	0.89046			3.01492	0.73448
			5.28512	0.95429	0.96278	0.89427			3.01494	0.74548
			5.29051	0.9536	0.96254	0.89732			3.01496	0.75556
			5.29591	0.95239	0.96248	0.89895			3.01498	0.76487
			5.30133	0.95131	0.96247	0.89813			3.015	0.77322
			5.30675	0.95113	0.96233	0.89486			3.01502	0.78039
			5.31219	0.9517	0.96204	0.89084			3.01504	0.78632
			5.31764	0.95215	0.9622	0.88814			3.01506	0.79138
			5.3231	0.95224	0.96307	0.88707			3.01508	0.79612
			5.32857	0.95251	0.96379	0.88759			3.0151	0.80065
			5.33405	0.95332	0.96379	0.89011			3.01512	0.80471
			5.33955	0.95399	0.96331	0.8935			3.01514	0.80837
			5.34505	0.95413	0.96243	0.89682			3.01516	0.81163
			5.35057	0.95453	0.96177	0.90024			3.01518	0.81444
			5.35609	0.95559	0.96169	0.9027			3.0152	0.81691
			5.36163	0.9567	0.96209	0.90299			3.01522	0.819
			5.36718	0.95748	0.96247	0.90172			3.01524	0.82087
			5.37275	0.95777	0.96189	0.90023			3.01526	0.82254
			5.37832	0.95767	0.96168	0.89954			3.01528	0.82393
			5.3839	0.95779	0.96159	0.90019			3.0153	0.82497
			5.3895	0.95813	0.96179	0.90247			3.01532	0.82563
			5.39511	0.95824	0.96224	0.90629			3.01534	0.82596
			5.40073	0.95866	0.962	0.911			3.01536	0.82625
			5.40636	0.9596	0.96126	0.91578			3.01538	0.82677
			5.412	0.9605	0.96089	0.91948			3.0154	0.82729
			5.41766	0.96099	0.9609	0.92122			3.01542	0.8278
			5.42333	0.96086	0.96165	0.92167			3.01544	0.82837
			5.429	0.96088	0.96272	0.92205			3.01546	0.82877
			5.4347	0.96152	0.9629	0.92253			3.01548	0.82915
			5.4404	0.96194	0.96272	0.92305			3.0155	0.82965
			5.44611	0.96169	0.96279	0.92411			3.01552	0.83002
			5.45184	0.96091	0.96289	0.9258			3.01554	0.8301
			5.45758	0.96023	0.96277	0.92741			3.01556	0.82993
			5.46333	0.96055	0.96249	0.92857			3.01558	0.82967
			5.46909	0.96209	0.96283	0.92914			3.0156	0.82927
			5.47487	0.96363	0.96345	0.92927			3.01562	0.8287
			5.48065	0.96406	0.96366	0.92952			3.01564	0.82796
			5.48645	0.96345	0.96385	0.92984			3.01566	0.82705
			5.49227	0.96255	0.96397	0.93001			3.01568	0.82599
			5.49809	0.96197	0.96402	0.93017			3.0157	0.82468
			5.50393	0.96178	0.96409	0.93021			3.01572	0.82308
			5.50978	0.96183	0.96394	0.93046			3.01574	0.82101
			5.51564	0.96171	0.96346	0.93142			3.01576	0.81811
			5.52151	0.96133	0.96333	0.93236			3.01578	0.81377
			5.5274	0.96125	0.96342	0.93265			3.0158	0.8068
			5.5333	0.9612	0.96299	0.93311			3.01582	0.79395
			5.53921	0.9608	0.96258	0.93402			3.01584	0.7714
			5.54513	0.96063	0.96266	0.93445			3.01586	0.74866
			5.55107	0.96093	0.96273	0.93404			3.01588	0.75065
			5.55702	0.96086	0.96264	0.93346			3.0159	0.7724
			5.56298	0.96013	0.96266	0.93366			3.01592	0.78942
			5.56896	0.95942	0.96253	0.9347			3.01594	0.79757
			5.57495	0.95931	0.9623	0.93568			3.01596	0.80051
			5.58095	0.95986	0.96259	0.93641			3.01598	0.80142
			5.58696	0.96017	0.96287	0.93712			3.016	0.80128
			5.59299	0.95997	0.96244	0.93781			3.01602	0.8001
			5.59903	0.95948	0.96228	0.93933			3.01604	0.79832
			5.60508	0.95898	0.96289	0.9418			3.01606	0.79657
			5.61115	0.95856	0.96337	0.94369			3.01608	0.79462
			5.61723	0.95827	0.96356	0.94409			3.0161	0.79208
			5.62332	0.95774	0.96388	0.94412			3.01612	0.78885
			5.62942	0.95671	0.96406	0.94503			3.01614	0.78478
			5.63554	0.95584	0.96356	0.94597			3.01616	0.77967
			5.64167	0.95594	0.96328	0.94602			3.01618	0.77335
			5.64782	0.95652	0.96293	0.9467			3.0162	0.76662
			5.65398	0.95752	0.96304	0.94918			3.01622	0.76129
			5.66015	0.95972	0.96394	0.95216			3.01624	0.75788
			5.66634	0.96318	0.96439	0.95406			3.01626	0.75455
			5.67254	0.96755	0.96375	0.9552			3.01628	0.74983
			5.67875	0.97283	0.96372	0.95686			3.0163	0.74377
			5.68498	0.97825	0.96478	0.95891			3.01632	0.737
			5.69122	0.98182	0.96554	0.96041			3.01634	0.72855
			5.69747	0.98306	0.96581	0.96149			3.01636	0.71724
			5.70374	0.98274	0.96479	0.96289			3.01638	0.70251
			5.71002	0.98159	0.96348	0.96464			3.0164	0.68366
			5.71632	0.98024	0.9635	0.96671			3.01642	0.65847
			5.72263	0.97874	0.96425	0.96805			3.01644	0.62325
			5.72895	0.97641	0.96463	0.96905			3.01646	0.57361
			5.73529	0.97297	0.96461	0.96961			3.01648	0.50402
			5.74164	0.9691	0.96433	0.96877			3.0165	0.41254
			5.748	0.96452	0.9641	0.96497			3.01652	0.31221
			5.75438	0.95921	0.96387	0.9579			3.01654	0.23907
			5.76078	0.95329	0.96309	0.94793			3.01656	0.23045
			5.76718	0.94766	0.9628	0.93511			3.01658	0.28983
			5.77361	0.94412	0.96385	0.92116			3.0166	0.38239
			5.78004	0.94205	0.96454	0.90646			3.01662	0.47
			5.78649	0.94063	0.96457	0.89025			3.01664	0.53383
			5.79296	0.93988	0.96468	0.8726			3.01666	0.57735
			5.79944	0.93948	0.96493	0.85308			3.01668	0.60404
			5.80593	0.93927	0.96528	0.83124			3.0167	0.61834
			5.81244	0.93862	0.965	0.80688			3.01672	0.62235
			5.81897	0.9383	0.96385	0.78413			3.01674	0.61571
			5.8255	0.93987	0.96362	0.77666			3.01676	0.59761
			5.83206	0.94245	0.96483	0.79042			3.01678	0.57526
			5.83863	0.94451	0.9661	0.81342			3.0168	0.56755
			5.84521	0.94615	0.96691	0.83471			3.01682	0.58242
			5.8518	0.94772	0.96673	0.85096			3.01684	0.60425
			5.85842	0.94902	0.96577	0.86329			3.01686	0.61861
			5.86504	0.9495	0.96545	0.87306			3.01688	0.62399
			5.87169	0.94872	0.96543	0.87929			3.0169	0.62263
			5.87834	0.94766	0.96449	0.88275			3.01692	0.617
			5.88502	0.94806	0.96356	0.88664			3.01694	0.6107
			5.8917	0.94957	0.96388	0.89153			3.01696	0.60647
			5.89841	0.95116	0.96547	0.89698			3.01698	0.60381
			5.90512	0.9528	0.96691	0.90224			3.017	0.59981
			5.91186	0.95376	0.96773	0.90575			3.01702	0.59302
			5.91861	0.9539	0.96811	0.90852			3.01704	0.58308
			5.92537	0.95285	0.96701	0.90936			3.01706	0.57063
			5.93215	0.94985	0.96621	0.90742			3.01708	0.55935
			5.93895	0.9483	0.96665	0.90673			3.0171	0.55262
			5.94576	0.95111	0.96789	0.90971			3.01712	0.54745
			5.95258	0.95455	0.96874	0.91252			3.01714	0.54015
			5.95942	0.95536	0.96843	0.91293			3.01716	0.53041
			5.96628	0.95391	0.96749	0.91238			3.01718	0.51899
			5.97316	0.95336	0.96668	0.91309			3.0172	0.5064
			5.98005	0.9545	0.96617	0.91437			3.01722	0.49235
			5.98695	0.95537	0.96605	0.91525			3.01724	0.47581
			5.99387	0.9562	0.96701	0.91635			3.01726	0.45486
			6.00081	0.9565	0.96785	0.91694			3.01728	0.42783
			6.00776	0.95605	0.96755	0.91591			3.0173	0.39988
			6.01473	0.95587	0.96724	0.91485			3.01732	0.38135
			6.02172	0.95654	0.96756	0.91582			3.01734	0.36542
			6.02872	0.95716	0.96772	0.9168			3.01736	0.33678
			6.03574	0.95651	0.96672	0.91474			3.01738	0.29722
			6.04277	0.95481	0.96494	0.91058			3.0174	0.26563
			6.04982	0.9552	0.96476	0.90956			3.01742	0.26127
			6.05689	0.95746	0.96663	0.91195			3.01744	0.27419
			6.06398	0.95845	0.96782	0.91189			3.01746	0.28162
			6.07108	0.95744	0.96777	0.91079			3.01748	0.27745
			6.07819	0.95701	0.9678	0.91298			3.0175	0.26548
			6.08533	0.958	0.96815	0.91678			3.01752	0.2492
			6.09248	0.95805	0.96838	0.9188			3.01754	0.23016
			6.09965	0.95627	0.96855	0.91757			3.01756	0.20891
			6.10683	0.95377	0.96754	0.91292			3.01758	0.18593
			6.11403	0.95274	0.96676	0.90933			3.0176	0.16341
			6.12125	0.95341	0.96703	0.91235			3.01762	0.14459
			6.12849	0.95395	0.96692	0.91779			3.01764	0.1292
			6.13574	0.95372	0.96634	0.92037			3.01766	0.11412
			6.14301	0.95433	0.96619	0.92003			3.01768	0.09849
			6.1503	0.9559	0.96675	0.91816			3.0177	0.08225
			6.1576	0.95612	0.96736	0.91587			3.01772	0.06666
			6.16492	0.95474	0.96764	0.91469			3.01774	0.05226
			6.17226	0.95374	0.96715	0.91472			3.01776	0.03944
			6.17962	0.95345	0.96625	0.91597			3.01778	0.02843
			6.18699	0.95373	0.96663	0.91961			3.0178	0.01939
			6.19438	0.95493	0.96812	0.92343			3.01782	0.01234
			6.20179	0.95618	0.96911	0.92411			3.01784	0.00723
			6.20922	0.95636	0.96969	0.9219			3.01786	0.00381
			6.21667	0.95596	0.97049	0.91845			3.01788	0.00176
			6.22413	0.95534	0.97132	0.91494			3.0179	0.000689184
			6.23161	0.95491	0.97157	0.9124			3.01792	0.000213816
			6.23911	0.95488	0.97116	0.91204			3.01794	4.45315e-05
			6.24663	0.95533	0.97067	0.91355			3.01796	4.55681e-06
			6.25416	0.95575	0.97025	0.91605			3.01798	1.68183e-07
			6.26171	0.9559	0.96944	0.91885			3.018	1.34971e-09
			6.26929	0.95615	0.96848	0.92011			3.01802	0
			6.27688	0.95604	0.96827	0.91897			3.01804	0
			6.28448	0.95575	0.96894	0.9173			3.01806	0
			6.29211	0.95628	0.97008	0.9175			3.01808	0
			6.29976	0.95716	0.97096	0.92038			3.0181	0
			6.30742	0.95777	0.97044	0.92455			3.01812	0
			6.3151	0.95828	0.96955	0.92782			3.01814	0
			6.3228	0.95835	0.96989	0.92939			3.01816	0
			6.33052	0.95777	0.97041	0.92949			3.01818	0
			6.33826	0.95702	0.96955	0.92843			3.0182	0
			6.34602	0.95684	0.969	0.92762			3.01822	0
			6.3538	0.95729	0.96998	0.92725			3.01824	0
			6.36159	0.95768	0.97005	0.92515			3.01826	0
			6.36941	0.95791	0.96934	0.92196			3.01828	0
			6.37724	0.95794	0.96905	0.92033			3.0183	0
			6.3851	0.95837	0.96909	0.92019			3.01832	0
			6.39297	0.95776	0.96859	0.9199			3.01834	1.46809e-08
			6.40086	0.95577	0.96812	0.91831			3.01836	7.84073e-07
			6.40878	0.95289	0.96779	0.91608			3.01838	1.21869e-05
			6.41671	0.95306	0.96788	0.91715			3.0184	8.18891e-05
			6.42466	0.95604	0.96931	0.92058			3.01842	0.000307378
			6.43263	0.95843	0.97055	0.92184			3.01844	0.000856993
			6.44062	0.95909	0.97042	0.92085			3.01846	0.00199
			6.44863	0.95965	0.96971	0.91865			3.01848	0.00402
			6.45666	0.95966	0.96958	0.91675			3.0185	0.00725
			6.46471	0.95951	0.96984	0.91692			3.01852	0.01192
			6.47278	0.95949	0.96952	0.91875			3.01854	0.0182
			6.48087	0.95892	0.96791	0.91975			3.01856	0.0261
			6.48899	0.95749	0.96602	0.91931			3.01858	0.03556
			6.49712	0.95634	0.96689	0.92051			3.0186	0.04638
			6.50527	0.95705	0.96959	0.92279			3.01862	0.05834
			6.51344	0.95779	0.971	0.92339			3.01864	0.07113
			6.52163	0.95872	0.97037	0.92354			3.01866	0.08442
			6.52985	0.96005	0.96986	0.92512			3.01868	0.09764
			6.53808	0.96036	0.96935	0.9272			3.0187	0.11003
			6.54634	0.95978	0.96903	0.92878			3.01872	0.12059
			6.55461	0.95923	0.96905	0.92976			3.01874	0.12986
			6.56291	0.95833	0.96953	0.92963			3.01876	0.14192
			6.57123	0.95801	0.9701	0.92913			3.01878	0.15635
			6.57957	0.95923	0.97069	0.92971			3.0188	0.16913
			6.58793	0.96041	0.97165	0.93041			3.01882	0.17861
			6.59631	0.96053	0.97294	0.93124			3.01884	0.18506
			6.60471	0.96071	0.97355	0.93363			3.01886	0.18962
			6.61314	0.96176	0.97284	0.93648			3.01888	0.1938
			6.62158	0.9629	0.97176	0.93758			3.0189	0.19725
			6.63005	0.96205	0.97097	0.93675			3.01892	0.19813
			6.63854	0.96176	0.97149	0.9351			3.01894	0.19542
			6.64705	0.96273	0.97279	0.93503			3.01896	0.18904
			6.65558	0.96393	0.97319	0.93486			3.01898	0.17905
			6.66414	0.96431	0.97266	0.93221			3.019	0.16547
			6.67271	0.9634	0.9721	0.92958			3.01902	0.14832
			6.68131	0.96296	0.97253	0.92976			3.01904	0.12776
			6.68993	0.96418	0.97368	0.93174			3.01906	0.10447
			6.69858	0.96529	0.97428	0.93184			3.01908	0.08021
			6.70724	0.96526	0.97411	0.93024			3.0191	0.05565
			6.71593	0.96511	0.97412	0.93034			3.01912	0.03377
			6.72464	0.96557	0.97421	0.9335			3.01914	0.017
			6.73338	0.96661	0.97464	0.93777			3.01916	0.00659
			6.74213	0.96766	0.97461	0.94093			3.01918	0.00179
			6.75091	0.96833	0.9738	0.94247			3.0192	0.000302533
			6.75971	0.96826	0.97226	0.94261			3.01922	2.73111e-05
			6.76854	0.96741	0.97209	0.94214			3.01924	1.05079e-06
			6.77738	0.96641	0.97325	0.94173			3.01926	1.17184e-08
			6.78626	0.96674	0.97388	0.94109			3.01928	1.39362e-09
			6.79515	0.96811	0.97325	0.94017			3.0193	2.71834e-07
			6.80407	0.96905	0.97262	0.93963			3.01932	1.04235e-05
			6.81301	0.96838	0.97318	0.93892			3.01934	0.00015558
			6.82197	0.96717	0.97478	0.93758			3.01936	0.00115
			6.83096	0.96762	0.97638	0.93819			3.01938	0.00508
			6.83997	0.96829	0.97703	0.93967			3.0194	0.01508
			6.84901	0.96771	0.97684	0.93905			3.01942	0.03349
			6.85807	0.9656	0.97535	0.93723			3.01944	0.05961
			6.86715	0.96491	0.97462	0.93809			3.01946	0.09272
			6.87626	0.96598	0.97629	0.94091			3.01948	0.1294
			6.88539	0.96618	0.97755	0.94223			3.0195	0.16703
			6.89455	0.96476	0.97688	0.94158			3.01952	0.20376
			6.90373	0.96322	0.97629	0.9407			3.01954	0.23891
			6.91293	0.96302	0.97678	0.94067			3.01956	0.2726
			6.92216	0.96436	0.97749	0.9413			3.01958	0.30423
			6.93142	0.96596	0.97696	0.94174			3.0196	0.33289
			6.94069	0.96576	0.97633	0.94167			3.01962	0.35766
			6.95	0.96443	0.97656	0.94112			3.01964	0.37684
			6.95933	0.96227	0.97658	0.9408			3.01966	0.38914
			6.96868	0.96274	0.97689	0.94192			3.01968	0.40081
			6.97806	0.96548	0.97822	0.9436			3.0197	0.41855
			6.98747	0.96808	0.97885	0.94477			3.01972	0.44023
			6.99689	0.96921	0.97858	0.94555			3.01974	0.45938
			7.00635	0.96861	0.97808	0.94585			3.01976	0.4724
			7.01583	0.96769	0.97702	0.94646			3.01978	0.4809
			7.02534	0.96725	0.97643	0.94788			3.0198	0.48582
			7.03487	0.96648	0.97732	0.94919			3.01982	0.48707
			7.04443	0.96683	0.97879	0.95011			3.01984	0.48326
			7.05401	0.96843	0.97986	0.95171			3.01986	0.472
			7.06362	0.96905	0.9803	0.95226			3.01988	0.44822
			7.07326	0.96886	0.98004	0.94971			3.0199	0.4025
			7.08292	0.96932	0.97913	0.94557			3.01992	0.3284
			7.09261	0.97006	0.97846	0.94149			3.01994	0.2499
			7.10233	0.97022	0.97803	0.93839			3.01996	0.22159
			7.11207	0.96941	0.97804	0.93655			3.01998	0.26448
			7.12184	0.96873	0.97849	0.93681			3.02	0.344
			7.13164	0.9694	0.97855	0.93807			3.02002	0.41592
			7.14146	0.96961	0.97775	0.93895			3.02004	0.46353
			7.15131	0.96865	0.97728	0.93961			3.02006	0.49135
			7.16119	0.96807	0.97803	0.94062			3.02008	0.50662
			7.17109	0.969	0.9789	0.94191			3.0201	0.51389
			7.18102	0.97057	0.97953	0.94304			3.02012	0.51518
			7.19098	0.97186	0.97976	0.94367			3.02014	0.5107
			7.20097	0.972	0.97946	0.94321			3.02016	0.49917
			7.21099	0.97179	0.97905	0.94307			3.02018	0.48377
			7.22103	0.97219	0.97911	0.94357			3.0202	0.47607
			7.2311	0.9727	0.97953	0.94391			3.02022	0.47792
			7.2412	0.9727	0.98001	0.94462			3.02024	0.47724
			7.25133	0.97196	0.98043	0.94621			3.02026	0.46947
			7.26148	0.97036	0.98044	0.94765			3.02028	0.4562
			7.27167	0.9686	0.97989	0.94856			3.0203	0.43833
			7.28188	0.96713	0.97924	0.94898			3.02032	0.41471
			7.29212	0.96583	0.97858	0.94869			3.02034	0.38165
			7.30239	0.96446	0.97829	0.94812			3.02036	0.34177
			7.31269	0.96294	0.97917	0.94834			3.02038	0.31008
			7.32302	0.96168	0.9803	0.9486			3.0204	0.2813
			7.33338	0.96067	0.97987	0.94823			3.02042	0.24665
			7.34377	0.96019	0.97906	0.94913			3.02044	0.21218
			7.35418	0.96068	0.97858	0.95242			3.02046	0.17758
			7.36463	0.96168	0.97869	0.9555			3.02048	0.1388
			7.37511	0.96292	0.97895	0.95745			3.0205	0.09863
			7.38561	0.96444	0.97887	0.95911			3.02052	0.0604
			7.39615	0.966	0.97861	0.96007			3.02054	0.03021
			7.40671	0.96714	0.97841	0.96019			3.02056	0.01138
			7.41731	0.96762	0.97811	0.95906			3.02058	0.00288
			7.42794	0.96777	0.97816	0.95484			3.0206	0.000429674
			7.43859	0.96813	0.97881	0.94639			3.02062	3.23303e-05
			7.44928	0.96858	0.9787	0.93579			3.02064	1.00389e-06
			7.46	0.96868	0.97773	0.92794			3.02066	8.63228e-09
			7.47075	0.96865	0.97677	0.9268			3.02068	4.3269e-08
			7.48153	0.96895	0.97679	0.93108			3.0207	3.28066e-06
			7.49234	0.96975	0.97703	0.93679			3.02072	7.94293e-05
			7.50318	0.97088	0.97669	0.9416			3.02074	0.000833464
			7.51406	0.97139	0.97695	0.94544			3.02076	0.0046
			7.52496	0.97182	0.97746	0.94833			3.02078	0.01565
			7.5359	0.97204	0.97651	0.95078			3.0208	0.03752
			7.54687	0.97221	0.97484	0.95221			3.02082	0.06985
			7.55787	0.97221	0.97379	0.95346			3.02084	0.10812
			7.5689	0.9709	0.97329	0.95622			3.02086	0.15026
			7.57997	0.96984	0.97292	0.95924			3.02088	0.19185
			7.59107	0.97	0.97202	0.96143			3.0209	0.23077
			7.6022	0.97049	0.97175	0.96328			3.02092	0.26588
			7.61336	0.97114	0.97163	0.96466			3.02094	0.29693
			7.62456	0.97089	0.97081	0.96518			3.02096	0.32384
			7.63579	0.97075	0.96876	0.96516			3.02098	0.34682
			7.64705	0.97041	0.96679	0.96622			3.021	0.3663
			7.65834	0.96982	0.96605	0.96811			3.02102	0.38258
			7.66967	0.96952	0.96585	0.96844			3.02104	0.39601
			7.68104	0.96972	0.96428	0.96777			3.02106	0.40688
			7.69243	0.97001	0.96188	0.96621			3.02108	0.41547
			7.70386	0.96992	0.95965	0.96483			3.0211	0.42197
			7.71533	0.96961	0.95723	0.9634			3.02112	0.4266
			7.72682	0.96915	0.95467	0.96111			3.02114	0.42953
			7.73836	0.96851	0.9519	0.957			3.02116	0.43089
			7.74992	0.96811	0.94887	0.95109			3.02118	0.43092
			7.76153	0.96811	0.94511	0.94395			3.0212	0.42991
			7.77316	0.9683	0.94038	0.93535			3.02122	0.42783
			7.78483	0.96919	0.93521	0.92501			3.02124	0.42458
			7.79654	0.96962	0.93056	0.91338			3.02126	0.42018
			7.80828	0.96928	0.92603	0.9014			3.02128	0.41468
			7.82006	0.96756	0.92011	0.88985			3.0213	0.40817
			7.83187	0.96565	0.91305	0.8793			3.02132	0.40085
			7.84372	0.96463	0.9053	0.86978			3.02134	0.3927
			7.8556	0.96448	0.89576	0.86117			3.02136	0.38368
			7.86753	0.96419	0.88415	0.8527			3.02138	0.37368
			7.87948	0.96279	0.87183	0.84477			3.0214	0.36278
			7.89147	0.96167	0.85928	0.83719			3.02142	0.35101
			7.9035	0.96153	0.84559	0.82966			3.02144	0.33831
			7.91557	0.96121	0.83084	0.8232			3.02146	0.32469
			7.92767	0.96052	0.81645	0.81835			3.02148	0.31035
			7.93981	0.95909	0.803	0.81451			3.0215	0.2951
			7.95199	0.95818	0.78999	0.81093			3.02152	0.27842
			7.96421	0.95783	0.77791	0.80789			3.02154	0.26048
			7.97646	0.956	0.76727	0.80475			3.02156	0.2402
			7.98875	0.95237	0.75734	0.80231			3.02158	0.21888
			8.00108	0.94928	0.74805	0.802			3.0216	0.1985
			8.01345	0.94765	0.73916	0.80429			3.02162	0.17995
			8.02585	0.94643	0.73109	0.80866			3.02164	0.16421
			8.03829	0.94539	0.72488	0.81471			3.02166	0.15108
			8.05077	0.94482	0.71995	0.82112			3.02168	0.13671
			8.0633	0.94431	0.71535	0.82747			3.0217	0.11822
			8.07586	0.94323	0.71126	0.83503			3.02172	0.09749
			8.08845	0.94203	0.7076	0.84315			3.02174	0.08209
			8.10109	0.94146	0.70337	0.85057			3.02176	0.06957
			8.11377	0.94149	0.69902	0.85738			3.02178	0.05542
			8.12649	0.9423	0.69566	0.86387			3.0218	0.04049
			8.13924	0.9438	0.69282	0.8699			3.02182	0.02677
			8.15204	0.94572	0.69042	0.87509			3.02184	0.01772
			8.16488	0.94735	0.68876	0.87944			3.02186	0.01153
			8.17776	0.94761	0.68696	0.88365			3.02188	0.00634
			8.19068	0.94744	0.68507	0.88737			3.0219	0.00291
			8.20364	0.94889	0.68407	0.88959			3.02192	0.00104
			8.21664	0.95213	0.68295	0.89083			3.02194	0.000263398
			8.22968	0.95479	0.68083	0.893			3.02196	3.9208e-05
			8.24276	0.95694	0.67888	0.89658			3.02198	2.5962e-06
			8.25589	0.95865	0.67602	0.90001			3.022	5.7408e-08
			8.26906	0.9604	0.67332	0.90231			3.02202	0
			8.28227	0.96214	0.67114	0.90401			3.02204	0
			8.29552	0.96362	0.66912	0.90533			3.02206	0
			8.30881	0.96503	0.66677	0.90591			3.02208	0
			8.32215	0.96708	0.66403	0.90605			3.0221	0
			8.33553	0.96967	0.66142	0.90729			3.02212	0
			8.34895	0.97126	0.65902	0.90963			3.02214	0
			8.36242	0.97124	0.65612	0.91101			3.02216	0
			8.37593	0.97097	0.65175	0.91167			3.02218	0
			8.38948	0.97137	0.64635	0.91364			3.0222	0
			8.40308	0.9723	0.64142	0.91647			3.02222	0
			8.41672	0.97176	0.63644	0.91876			3.02224	0
			8.4304	0.97113	0.63102	0.92018			3.02226	0
			8.44414	0.96958	0.62545	0.91994			3.02228	0
			8.45791	0.96606	0.61844	0.91936			3.0223	0
			8.47173	0.96228	0.61096	0.92067			3.02232	0
			8.4856	0.96089	0.60377	0.92287			3.02234	0
			8.49951	0.96107	0.59662	0.9241			3.02236	0
			8.51346	0.96093	0.58904	0.92521			3.02238	0
			8.52747	0.95952	0.58121	0.92686			3.0224	0
			8.54151	0.95696	0.57374	0.9281			3.02242	0
			8.55561	0.9541	0.56624	0.9291			3.02244	0
			8.56975	0.95195	0.55723	0.93039			3.02246	0
			8.58394	0.95063	0.54804	0.93147			3.02248	0
			8.59817	0.95021	0.53732	0.93257			3.0225	0
			8.61246	0.95125	0.52476	0.93478			3.02252	0
			8.62679	0.95238	0.5121	0.938			3.02254	0
			8.64117	0.95269	0.50089	0.94068			3.02256	0
			8.65559	0.95111	0.48857	0.94241			3.02258	0
			8.67007	0.9499	0.47662	0.94365			3.0226	0
			8.68459	0.95	0.46338	0.94534			3.02262	0
			8.69916	0.95096	0.44596	0.94749			3.02264	0
			8.71378	0.95135	0.42685	0.94921			3.02266	0
			8.72845	0.95142	0.40936	0.94967			3.02268	9.7824e-09
			8.74317	0.95219	0.39399	0.94986			3.0227	7.93094e-07
			8.75794	0.95299	0.379	0.95009			3.02272	1.81825e-05
			8.77276	0.95259	0.36297	0.94719			3.02274	0.000160304
			8.78763	0.95092	0.34485	0.9387			3.02276	0.00067298
			8.80255	0.94851	0.32557	0.92603			3.02278	0.00161
			8.81752	0.94685	0.30772	0.91177			3.0228	0.0024
			8.83254	0.94558	0.29276	0.89723			3.02282	0.00229
			8.84761	0.94485	0.27956	0.88453			3.02284	0.00135
			8.86273	0.94338	0.26593	0.87578			3.02286	0.000442234
			8.87791	0.94113	0.2552	0.8713			3.02288	7.02588e-05
			8.89314	0.93901	0.24802	0.86908			3.0229	8.36283e-06
			8.90842	0.93908	0.24464	0.86785			3.02292	9.36443e-05
			8.92375	0.94101	0.24625	0.86769			3.02294	0.000969874
			8.93914	0.94088	0.25202	0.87126			3.02296	0.00493
			8.95458	0.9382	0.26096	0.87613			3.02298	0.01563
			8.97007	0.93655	0.27266	0.87708			3.023	0.034
			8.98561	0.93774	0.2858	0.87483			3.02302	0.05728
			9.00121	0.93886	0.30263	0.87241			3.02304	0.08123
			9.01687	0.93912	0.3229	0.87044			3.02306	0.10207
			9.03258	0.93869	0.34276	0.86837			3.02308	0.11839
			9.04834	0.93853	0.36097	0.86596			3.0231	0.1307
			9.06416	0.93688	0.37963	0.86327			3.02312	0.13673
			9.08003	0.93403	0.39913	0.86126			3.02314	0.13195
			9.09596	0.93279	0.41787	0.86037			3.02316	0.11349
			9.11195	0.93397	0.43402	0.86012			3.02318	0.08195
			9.12799	0.93552	0.44782	0.85953			3.0232	0.04483
			9.14409	0.93533	0.46188	0.8583			3.02322	0.01623
			9.16025	0.93285	0.47576	0.86027			3.02324	0.00336
			9.17646	0.9302	0.48784	0.86382			3.02326	0.000808751
			9.19273	0.92922	0.50017	0.86771			3.02328	0.0047
			9.20906	0.92806	0.51251	0.87056			3.0233	0.02258
			9.22544	0.92615	0.5223	0.87249			3.02332	0.06589
			9.24189	0.9269	0.53246	0.87384			3.02334	0.12972
			9.25839	0.92889	0.54365	0.87559			3.02336	0.19679
			9.27495	0.92759	0.55285	0.87698			3.02338	0.25493
			9.29158	0.92501	0.55986	0.87891			3.0234	0.29913
			9.30826	0.92359	0.5674	0.88072			3.02342	0.33222
			9.325	0.92187	0.5763	0.88339			3.02344	0.36626
			9.3418	0.92048	0.58509	0.88778			3.02346	0.40478
			9.35866	0.91992	0.59232	0.89255			3.02348	0.43925
			9.37559	0.92076	0.59795	0.89486			3.0235	0.46641
			9.39257	0.92271	0.60398	0.89484			3.02352	0.48867
			9.40962	0.92464	0.61132	0.89587			3.02354	0.50784
			9.42673	0.92407	0.61769	0.89885			3.02356	0.52456
			9.4439	0.92086	0.62416	0.90218			3.02358	0.53914
			9.46113	0.91749	0.63216	0.90413			3.0236	0.55161
			9.47843	0.91482	0.64052	0.90331			3.02362	0.56198
			9.49579	0.91408	0.64765	0.90158			3.02364	0.57074
			9.51321	0.91625	0.65277	0.90185			3.02366	0.5791
			9.5307	0.91899	0.65801	0.90302			3.02368	0.58793
			9.54825	0.92097	0.6642	0.90334			3.0237	0.59626
			9.56587	0.92159	0.66831	0.90321			3.02372	0.60572
			9.58355	0.92146	0.67179	0.90363			3.02374	0.61833
			9.60129	0.92205	0.67716	0.90499			3.02376	0.6316
			9.61911	0.92395	0.68366	0.90627			3.02378	0.64288
			9.63699	0.92724	0.68985	0.90645			3.0238	0.65232
			9.65493	0.92991	0.69633	0.9069			3.02382	0.66059
			9.67295	0.93169	0.70273	0.90912			3.02384	0.66808
			9.69103	0.93236	0.70788	0.9128			3.02386	0.67501
			9.70917	0.93415	0.71265	0.91685			3.02388	0.68149
			9.72739	0.93564	0.71827	0.91856			3.0239	0.68756
			9.74567	0.93785	0.72376	0.91481			3.02392	0.69338
			9.76403	0.94093	0.72812	0.90631			3.02394	0.69915
			9.78245	0.943	0.73345	0.89665			3.02396	0.70475
			9.80094	0.94319	0.74178	0.88981			3.02398	0.71007
			9.81951	0.94228	0.74914	0.88662			3.024	0.71502
			9.83814	0.94242	0.75386	0.88659			3.02402	0.71984
			9.85684	0.94236	0.75727	0.88906			3.02404	0.72445
			9.87562	0.94359	0.76159	0.89265			3.02406	0.72889
			9.89446	0.94529	0.76764	0.89567			3.02408	0.73314
			9.91338	0.94639	0.77426	0.898			3.0241	0.73715
			9.93237	0.94765	0.78031	0.89792			3.02412	0.74096
			9.95144	0.9482	0.78619	0.89435			3.02414	0.7446
			9.97058	0.94771	0.79173	0.89163			3.02416	0.74818
			9.98979	0.94814	0.795	0.89347			3.02418	0.75169
			10.0091	0.94927	0.7975	0.89737			3.0242	0.75499
			10.0284	0.94926	0.80323	0.89769			3.02422	0.75798
			10.0479	0.94916	0.81045	0.89325			3.02424	0.76062
			10.0674	0.95012	0.8146	0.89109			3.02426	0.76308
			10.087	0.9514	0.81673	0.89681			3.02428	0.76569
			10.1066	0.95139	0.82027	0.90534			3.0243	0.76858
			10.1264	0.94979	0.82433	0.90942			3.02432	0.77137
			10.1462	0.94841	0.82877	0.90839			3.02434	0.77378
			10.1661	0.94837	0.83293	0.90615			3.02436	0.77584
			10.186	0.94838	0.83628	0.90684			3.02438	0.77761
			10.2061	0.94854	0.83839	0.91026			3.0244	0.77861
			10.2262	0.95086	0.84048	0.91268			3.02442	0.77809
			10.2464	0.9533	0.84223	0.91228			3.02444	0.77557
			10.2667	0.95318	0.84426	0.91064			3.02446	0.77096
			10.2871	0.95229	0.84695	0.90978			3.02448	0.76114
			10.3076	0.9524	0.85031	0.90988			3.0245	0.7375
			10.3281	0.95249	0.85282	0.9091			3.02452	0.69795
			10.3487	0.95216	0.85453	0.90598			3.02454	0.67058
			10.3694	0.95218	0.85776	0.90059			3.02456	0.69024
			10.3902	0.95222	0.86093	0.8941			3.02458	0.73505
			10.411	0.95268	0.8613	0.88839			3.0246	0.76763
			10.432	0.9545	0.86148	0.8835			3.02462	0.78372
			10.453	0.95451	0.86379	0.88027			3.02464	0.79058
			10.4741	0.95326	0.86697	0.87727			3.02466	0.79219
			10.4953	0.95212	0.86922	0.86911			3.02468	0.78973
			10.5166	0.9504	0.87118	0.8535			3.0247	0.78475
			10.538	0.94946	0.8723	0.83426			3.02472	0.78116
			10.5595	0.94926	0.87335	0.81851			3.02474	0.78367
			10.581	0.95031	0.87522	0.81146			3.02476	0.79036
			10.6027	0.95161	0.87715	0.81238			3.02478	0.79564
			10.6244	0.95115	0.87859	0.81583			3.0248	0.79809
			10.6462	0.94975	0.8793	0.81626			3.02482	0.7997
			10.6681	0.94935	0.8793	0.81098			3.02484	0.8
			10.6901	0.94854	0.87956	0.80073			3.02486	0.79684
			10.7122	0.94828	0.88153	0.78896			3.02488	0.78984
			10.7344	0.94796	0.88361	0.78021			3.0249	0.78259
			10.7566	0.94785	0.88547	0.77831			3.02492	0.78172
			10.779	0.94765	0.88739	0.78469			3.02494	0.78985
			10.8015	0.94828	0.88815	0.79848			3.02496	0.80216
			10.824	0.94769	0.88669	0.81524			3.02498	0.81287
			10.8467	0.9461	0.8866	0.82723			3.025	0.82041
			10.8694	0.9451	0.88788	0.83107			3.02502	0.82529
			10.8922	0.9453	0.88899	0.82946			3.02504	0.82821
			10.9152	0.94632	0.89012	0.82648			3.02506	0.8295
			10.9382	0.94759	0.89248	0.82758			3.02508	0.82911
			10.9613	0.94834	0.89536	0.83644			3.0251	0.82689
			10.9845	0.94955	0.89771	0.85141			3.02512	0.82414
			11.0078	0.9485	0.89907	0.86866			3.02514	0.82391
			11.0313	0.94573	0.89846	0.88498			3.02516	0.82775
			11.0548	0.94628	0.89707	0.89779			3.02518	0.83337
			11.0784	0.94953	0.89724	0.90615			3.0252	0.83799
			11.1021	0.95144	0.8984	0.91096			3.02522	0.84117
			11.126	0.95175	0.89952	0.91211			3.02524	0.84329
			11.1499	0.95326	0.90115	0.90916			3.02526	0.84472
			11.1739	0.95498	0.90303	0.905			3.02528	0.84582
			11.1981	0.95384	0.90483	0.90272			3.0253	0.84671
			11.2223	0.95117	0.90671	0.90251			3.02532	0.84739
			11.2466	0.95067	0.90881	0.90431			3.02534	0.84785
			11.2711	0.95221	0.9099	0.90834			3.02536	0.84811
			11.2956	0.95264	0.90909	0.91308			3.02538	0.84819
			11.3203	0.95201	0.90828	0.91558			3.0254	0.84817
			11.3451	0.95159	0.9053	0.91417			3.02542	0.8478
			11.3699	0.95037	0.90344	0.91049			3.02544	0.84676
			11.3949	0.94958	0.90721	0.90898			3.02546	0.84467
			11.42	0.95223	0.91271	0.91265			3.02548	0.84084
			11.4452	0.95574	0.91648	0.91691			3.0255	0.83412
			11.4706	0.95595	0.91796	0.91597			3.02552	0.82237
			11.496	0.95278	0.91752	0.91363			3.02554	0.80566
			11.5215	0.94858	0.91622	0.91463			3.02556	0.79252
			11.5472	0.94624	0.91483	0.91534			3.02558	0.79479
			11.573	0.94514	0.9173	0.9124			3.0256	0.80993
			11.5989	0.94349	0.92148	0.90967			3.02562	0.82532
			11.6249	0.94084	0.92396	0.9119			3.02564	0.83558
			11.651	0.93884	0.92536	0.91741			3.02566	0.84193
			11.6773	0.93954	0.92577	0.92106			3.02568	0.84532
			11.7036	0.94171	0.92402	0.92122			3.0257	0.84608
			11.7301	0.94265	0.92157	0.91897			3.02572	0.84572
			11.7567	0.94224	0.92165	0.91557			3.02574	0.84673
			11.7834	0.94095	0.92443	0.91283			3.02576	0.84908
			11.8102	0.94043	0.92759	0.91232			3.02578	0.85122
			11.8372	0.94185	0.92983	0.9128			3.0258	0.85243
			11.8643	0.94225	0.92928	0.91231			3.02582	0.85283
			11.8915	0.9399	0.92794	0.91204			3.02584	0.85267
			11.9189	0.93649	0.9272	0.9108			3.02586	0.85205
			11.9463	0.93443	0.92887	0.91413			3.02588	0.85091
			11.9739	0.93703	0.92834	0.91857			3.0259	0.84916
			12.0016	0.9436	0.92432	0.91329			3.02592	0.84624
			12.0295	0.94753	0.9218	0.90861			3.02594	0.84089
			12.0574	0.94869	0.92276	0.90963			3.02596	0.83104
			12.0855	0.94678	0.92294	0.90629			3.02598	0.81694
			12.1138	0.94461	0.92076	0.8945			3.026	0.80586
			12.1422	0.94147	0.91975	0.88667			3.02602	0.79883
			12.1707	0.93809	0.91791	0.88806			3.02604	0.79234
			12.1993	0.93596	0.91425	0.89206			3.02606	0.79447
			12.2281	0.93516	0.91223	0.89533			3.02608	0.80448
			12.257	0.93581	0.91184	0.8986			3.0261	0.81097
			12.286	0.93706	0.91022	0.90221			3.02612	0.81074
			12.3152	0.93915	0.90958	0.90611			3.02614	0.80612
			12.3445	0.94214	0.90997	0.90818			3.02616	0.79583
			12.374	0.9452	0.90674	0.90697			3.02618	0.77275
			12.4036	0.94762	0.90217	0.903			3.0262	0.72351
			12.4333	0.95096	0.90098	0.89752			3.02622	0.63541
			12.4632	0.95447	0.9011	0.89492			3.02624	0.53899
			12.4932	0.95585	0.9002	0.89897			3.02626	0.52434
			12.5234	0.95831	0.89621	0.90682			3.02628	0.6085
			12.5538	0.95771	0.88901	0.91248			3.0263	0.70226
			12.5842	0.95131	0.8822	0.91143			3.02632	0.75775
			12.6148	0.94231	0.88293	0.90627			3.02634	0.78393
			12.6456	0.93574	0.89044	0.90587			3.02636	0.79467
			12.6765	0.93591	0.89608	0.91093			3.02638	0.79836
			12.7076	0.94198	0.89782	0.91155			3.0264	0.80097
			12.7388	0.94811	0.89709	0.90352			3.02642	0.8058
			12.7702	0.95202	0.89153	0.89497			3.02644	0.81061
			12.8017	0.95268	0.88563	0.89048			3.02646	0.81266
			12.8334	0.95171	0.88892	0.88564			3.02648	0.81245
			12.8653	0.9488	0.8993	0.8819			3.0265	0.81089
			12.8973	0.94197	0.90479	0.88301			3.02652	0.80863
			12.9294	0.93647	0.90382	0.88557			3.02654	0.80594
			12.9618	0.93792	0.90221	0.88745			3.02656	0.80278
			12.9942	0.94405	0.89909	0.89032			3.02658	0.79911
			13.0269	0.94751	0.89844	0.89416			3.0266	0.79488
			13.0597	0.94674	0.90285	0.89575			3.02662	0.79002
			13.0927	0.94684	0.90804	0.89152			3.02664	0.78453
			13.1258	0.94145	0.91105	0.88396			3.02666	0.77838
			13.1591	0.93675	0.91275	0.87842			3.02668	0.7715
			13.1926	0.93958	0.9123	0.87587			3.0267	0.7638
			13.2263	0.94519	0.91141	0.87619			3.02672	0.75521
			13.2601	0.94513	0.91092	0.88121			3.02674	0.74556
			13.2941	0.94154	0.90865	0.88875			3.02676	0.73467
			13.3283	0.94109	0.91136	0.8947			3.02678	0.72208
			13.3626	0.94305	0.91618	0.90067			3.0268	0.70742
			13.3972	0.94564	0.91529	0.90832			3.02682	0.69024
			13.4319	0.94912	0.91184	0.9149			3.02684	0.66848
			13.4667	0.9515	0.91148	0.91941			3.02686	0.63947
			13.5018	0.95216	0.90878	0.92183			3.02688	0.59832
			13.5371	0.95319	0.90734	0.9232			3.0269	0.54374
			13.5725	0.95266	0.9149	0.92399			3.02692	0.49363
			13.6081	0.94957	0.92161	0.91953			3.02694	0.47656
			13.6439	0.94692	0.92155	0.90925			3.02696	0.48423
			13.6799	0.94641	0.92091	0.90047			3.02698	0.48524
			13.7161	0.94967	0.91794	0.89843			3.027	0.46852
			13.7525	0.95441	0.91078	0.8967			3.02702	0.43802
			13.7891	0.95583	0.90532	0.89067			3.02704	0.39781
			13.8259	0.95549	0.90324	0.88628			3.02706	0.35019
			13.8628	0.95656	0.90403	0.88768			3.02708	0.29654
			13.9	0.95444	0.90913	0.89335			3.0271	0.23843
			13.9374	0.95029	0.91118	0.89271			3.02712	0.17833
			13.9749	0.95114	0.9067	0.89246			3.02714	0.12049
			14.0127	0.95539	0.90404	0.89383			3.02716	0.07128
			14.0507	0.95412	0.90827	0.89124			3.02718	0.03393
			14.0889	0.94855	0.91778	0.88832			3.0272	0.01199
			14.1273	0.94776	0.92713	0.89041			3.02722	0.00284
			14.1658	0.94876	0.92954	0.88901			3.02724	0.000398477
			14.2047	0.95373	0.92673	0.88157			3.02726	2.80128e-05
			14.2437	0.95672	0.9234	0.87556			3.02728	8.02213e-07
			14.2829	0.95768	0.92264	0.86937			3.0273	3.84351e-07
			14.3224	0.95114	0.92083	0.86113			3.02732	1.30899e-05
			14.362	0.94615	0.91007	0.8545			3.02734	0.000169659
			14.4019	0.95122	0.89844	0.84783			3.02736	0.00101
			14.4421	0.95479	0.90046	0.84332			3.02738	0.00315
			14.4824	0.94803	0.90777	0.84572			3.0274	0.00566
			14.523	0.94382	0.91142	0.85008			3.02742	0.00608
			14.5638	0.94937	0.9175	0.85269			3.02744	0.00393
			14.6048	0.95322	0.92024	0.8558			3.02746	0.00164
			14.646	0.95224	0.91433	0.85978			3.02748	0.000967595
			14.6875	0.9469	0.9098	0.86321			3.0275	0.00341
			14.7293	0.93654	0.91139	0.86062			3.02752	0.01407
			14.7712	0.93698	0.91517	0.85124			3.02754	0.04235
			14.8134	0.95309	0.9188	0.84457			3.02756	0.09249
			14.8559	0.95863	0.92513	0.84225			3.02758	0.15897
			14.8986	0.94328	0.93421	0.83968			3.0276	0.23198
			14.9415	0.93187	0.93833	0.84218			3.02762	0.30236
			14.9847	0.93879	0.93738	0.85089			3.02764	0.36602
			15.0281	0.93806	0.93049	0.85567			3.02766	0.42172
			15.0718	0.92853	0.92793	0.85518			3.02768	0.4697
			15.1157	0.93613	0.92974	0.84735			3.0277	0.51035
			15.1599	0.95443	0.92894	0.82968			3.02772	0.54418
			15.2044	0.96044	0.92612	0.81513			3.02774	0.57134
			15.2491	0.95683	0.92079	0.81553			3.02776	0.59147
			15.2941	0.95414	0.91084	0.82169			3.02778	0.60259
			15.3393	0.95315	0.908	0.82129			3.0278	0.59993
			15.3849	0.94783	0.92106	0.82508			3.02782	0.57467
			15.4306	0.94095	0.93151	0.84241			3.02784	0.52425
			15.4767	0.93331	0.9215	0.86275			3.02786	0.48252
			15.523	0.92664	0.9075	0.87525			3.02788	0.50109
			15.5697	0.92668	0.91214	0.86723			3.0279	0.57491
			15.6166	0.93303	0.92533	0.84846			3.02792	0.64811
			15.6637	0.93804	0.92585	0.84882			3.02794	0.69701
			15.7112	0.94059	0.91393	0.85562			3.02796	0.7276
			15.759	0.93201	0.918	0.85244			3.02798	0.74811
			15.807	0.92558	0.93704	0.85761			3.028	0.76303
			15.8553	0.91838	0.9355	0.86744			3.02802	0.77466
			15.904	0.93026	0.93223	0.86111			3.02804	0.78411
			15.9529	0.95747	0.91995	0.84449			3.02806	0.79206
			16.0022	0.96336	0.89793	0.83699			3.02808	0.79888
			16.0517	0.93333	0.88346	0.84324			3.0281	0.80489
			16.1015	0.90688	0.881	0.8568			3.02812	0.81031
			16.1517	0.91902	0.88028	0.86064			3.02814	0.8152
			16.2022	0.93993	0.87049	0.83654			3.02816	0.81961
			16.253	0.93954	0.86737	0.80066			3.02818	0.82371
			16.3041	0.93243	0.89371	0.78524			3.0282	0.82749
			16.3555	0.93633	0.92424	0.80098			3.02822	0.83077
			16.4073	0.94982	0.93387	0.82028			3.02824	0.83376
			16.4594	0.94013	0.92234	0.80815			3.02826	0.8365
			16.5118	0.93473	0.88808	0.77677			3.02828	0.83912
			16.5645	0.93538	0.85503	0.77251			3.0283	0.8415
			16.6176	0.93201	0.85913	0.80996			3.02832	0.84351
			16.6711	0.96039	0.89953	0.84432			3.02834	0.84515
									3.02836	0.84611
									3.02838	0.84569
									3.0284	0.8421
									3.02842	0.83291
									3.02844	0.82322
									3.02846	0.82679
									3.02848	0.84027
									3.0285	0.85057
									3.02852	0.85584
									3.02854	0.85864
									3.02856	0.86036
									3.02858	0.86164
									3.0286	0.86255
									3.02862	0.86307
									3.02864	0.86351
									3.02866	0.86429
									3.02868	0.86527
									3.0287	0.86605
									3.02872	0.86656
									3.02874	0.86689
									3.02876	0.86704
									3.02878	0.86698
									3.0288	0.86669
									3.02882	0.86608
									3.02884	0.86492
									3.02886	0.86265
									3.02888	0.85822
									3.0289	0.85336
									3.02892	0.85362
									3.02894	0.85804
									3.02896	0.86112
									3.02898	0.86157
									3.029	0.85971
									3.02902	0.85545
									3.02904	0.85133
									3.02906	0.85152
									3.02908	0.8542
									3.0291	0.8555
									3.02912	0.85495
									3.02914	0.85292
									3.02916	0.84925
									3.02918	0.8434
									3.0292	0.83455
									3.02922	0.82195
									3.02924	0.80758
									3.02926	0.79872
									3.02928	0.80124
									3.0293	0.81159
									3.02932	0.82183
									3.02934	0.82825
									3.02936	0.83114
									3.02938	0.83164
									3.0294	0.83055
									3.02942	0.82834
									3.02944	0.82518
									3.02946	0.82112
									3.02948	0.81613
									3.0295	0.81018
									3.02952	0.80335
									3.02954	0.79552
									3.02956	0.78622
									3.02958	0.77507
									3.0296	0.76155
									3.02962	0.74552
									3.02964	0.7253
									3.02966	0.69976
									3.02968	0.66697
									3.0297	0.62385
									3.02972	0.56611
									3.02974	0.48754
									3.02976	0.38289
									3.02978	0.25472
									3.0298	0.12786
									3.02982	0.04279
									3.02984	0.01273
									3.02986	0.02562
									3.02988	0.08155
									3.0299	0.16894
									3.02992	0.24909
									3.02994	0.29318
									3.02996	0.29544
									3.02998	0.26199
									3.03	0.1998
									3.03002	0.12357
									3.03004	0.05617
									3.03006	0.01628
									3.03008	0.00258
									3.0301	0.000214908
									3.03012	0.000544005
									3.03014	0.0055
									3.03016	0.02784
									3.03018	0.08189
									3.0302	0.16485
									3.03022	0.2609
									3.03024	0.35423
									3.03026	0.43429
									3.03028	0.49807
									3.0303	0.5474
									3.03032	0.58323
									3.03034	0.60844
									3.03036	0.62299
									3.03038	0.62844
									3.0304	0.62187
									3.03042	0.59837
									3.03044	0.55318
									3.03046	0.4829
									3.03048	0.41771
									3.0305	0.41893
									3.03052	0.49422
									3.03054	0.58789
									3.03056	0.65838
									3.03058	0.703
									3.0306	0.73051
									3.03062	0.74813
									3.03064	0.75987
									3.03066	0.7678
									3.03068	0.77296
									3.0307	0.77635
									3.03072	0.77817
									3.03074	0.77843
									3.03076	0.77708
									3.03078	0.77388
									3.0308	0.76831
									3.03082	0.75938
									3.03084	0.7453
									3.03086	0.72339
									3.03088	0.69055
									3.0309	0.64608
									3.03092	0.60149
									3.03094	0.58166
									3.03096	0.6012
									3.03098	0.64441
									3.031	0.68668
									3.03102	0.71637
									3.03104	0.73579
									3.03106	0.74746
									3.03108	0.75418
									3.0311	0.75763
									3.03112	0.759
									3.03114	0.75919
									3.03116	0.75864
									3.03118	0.75732
									3.0312	0.75509
									3.03122	0.7523
									3.03124	0.74961
									3.03126	0.74666
									3.03128	0.74301
									3.0313	0.73877
									3.03132	0.73403
									3.03134	0.72882
									3.03136	0.72316
									3.03138	0.71718
									3.0314	0.71051
									3.03142	0.70324
									3.03144	0.69532
									3.03146	0.68703
									3.03148	0.67854
									3.0315	0.66947
									3.03152	0.65958
									3.03154	0.64886
									3.03156	0.63731
									3.03158	0.62475
									3.0316	0.61099
									3.03162	0.59591
									3.03164	0.57937
									3.03166	0.56128
									3.03168	0.54136
									3.0317	0.51922
									3.03172	0.49483
									3.03174	0.46688
									3.03176	0.43673
									3.03178	0.40392
									3.0318	0.36727
									3.03182	0.32665
									3.03184	0.28227
									3.03186	0.23422
									3.03188	0.18276
									3.0319	0.13007
									3.03192	0.0807
									3.03194	0.04092
									3.03196	0.0154
									3.03198	0.00383
									3.032	0.000542162
									3.03202	3.7262e-05
									3.03204	1.32304e-06
									3.03206	1.34188e-05
									3.03208	0.00020831
									3.0321	0.00159
									3.03212	0.00658
									3.03214	0.01679
									3.03216	0.02993
									3.03218	0.04173
									3.0322	0.05158
									3.03222	0.06044
									3.03224	0.06554
									3.03226	0.0644
									3.03228	0.05788
									3.0323	0.04799
									3.03232	0.03671
									3.03234	0.02568
									3.03236	0.01614
									3.03238	0.00887
									3.0324	0.00413
									3.03242	0.00155
									3.03244	0.000453503
									3.03246	8.41682e-05
									3.03248	7.88291e-06
									3.0325	2.77025e-07
									3.03252	2.10509e-09
									3.03254	0
									3.03256	0
									3.03258	0
									3.0326	0
									3.03262	0
									3.03264	0
									3.03266	0
									3.03268	1.60591e-08
									3.0327	9.59086e-07
									3.03272	1.81449e-05
									3.03274	0.00014507
									3.03276	0.000660509
									3.03278	0.00206
									3.0328	0.00512
									3.03282	0.01041
									3.03284	0.01807
									3.03286	0.02774
									3.03288	0.03854
									3.0329	0.04933
									3.03292	0.05878
									3.03294	0.06558
									3.03296	0.06851
									3.03298	0.06672
									3.033	0.05982
									3.03302	0.04836
									3.03304	0.03404
									3.03306	0.01983
									3.03308	0.00888
									3.0331	0.00278
									3.03312	0.000543998
									3.03314	6.05049e-05
									3.03316	2.81642e-06
									3.03318	3.01505e-07
									3.0332	1.07694e-05
									3.03322	0.000175889
									3.03324	0.00141
									3.03326	0.00656
									3.03328	0.02007
									3.0333	0.04492
									3.03332	0.08048
									3.03334	0.12323
									3.03336	0.16919
									3.03338	0.21507
									3.0334	0.259
									3.03342	0.29974
									3.03344	0.33696
									3.03346	0.37066
									3.03348	0.40015
									3.0335	0.42709
									3.03352	0.45083
									3.03354	0.47164
									3.03356	0.48982
									3.03358	0.50553
									3.0336	0.51863
									3.03362	0.5291
									3.03364	0.53667
									3.03366	0.5408
									3.03368	0.54087
									3.0337	0.53603
									3.03372	0.525
									3.03374	0.5059
									3.03376	0.47525
									3.03378	0.42795
									3.0338	0.35976
									3.03382	0.27162
									3.03384	0.1811
									3.03386	0.11151
									3.03388	0.09084
									3.0339	0.12744
									3.03392	0.21123
									3.03394	0.31445
									3.03396	0.40959
									3.03398	0.48475
									3.034	0.54065
									3.03402	0.5814
									3.03404	0.6112
									3.03406	0.63284
									3.03408	0.64772
									3.0341	0.65539
									3.03412	0.65172
									3.03414	0.62711
									3.03416	0.58522
									3.03418	0.57412
									3.0342	0.61822
									3.03422	0.66915
									3.03424	0.69819
									3.03426	0.71284
									3.03428	0.72111
									3.0343	0.72618
									3.03432	0.72928
									3.03434	0.73078
									3.03436	0.731
									3.03438	0.73119
									3.0344	0.73284
									3.03442	0.73567
									3.03444	0.73823
									3.03446	0.73975
									3.03448	0.73999
									3.0345	0.73909
									3.03452	0.73757
									3.03454	0.73662
									3.03456	0.73679
									3.03458	0.7373
									3.0346	0.73709
									3.03462	0.73582
									3.03464	0.73353
									3.03466	0.73039
									3.03468	0.72601
									3.0347	0.71815
									3.03472	0.70275
									3.03474	0.68198
									3.03476	0.67421
									3.03478	0.68608
									3.0348	0.69899
									3.03482	0.70381
									3.03484	0.70314
									3.03486	0.69972
									3.03488	0.69504
									3.0349	0.68986
									3.03492	0.68454
									3.03494	0.67868
									3.03496	0.67233
									3.03498	0.66565
									3.035	0.65821
									3.03502	0.6498
									3.03504	0.64055
									3.03506	0.63037
									3.03508	0.61913
									3.0351	0.60664
									3.03512	0.59275
									3.03514	0.57737
									3.03516	0.56067
									3.03518	0.54289
									3.0352	0.52351
									3.03522	0.50194
									3.03524	0.47847
									3.03526	0.45184
									3.03528	0.42237
									3.0353	0.38968
									3.03532	0.35367
									3.03534	0.31399
									3.03536	0.27081
									3.03538	0.22425
									3.0354	0.17558
									3.03542	0.12754
									3.03544	0.08486
									3.03546	0.0523
									3.03548	0.02983
									3.0355	0.01477
									3.03552	0.00563
									3.03554	0.00147
									3.03556	0.000231813
									3.03558	1.8395e-05
									3.0356	6.40546e-07
									3.03562	5.29727e-09
									3.03564	3.74624e-09
									3.03566	3.86458e-07
									3.03568	9.98095e-06
									3.0357	9.51383e-05
									3.03572	0.000412422
									3.03574	0.00105
									3.03576	0.00246
									3.03578	0.0073
									3.0358	0.0209
									3.03582	0.04682
									3.03584	0.08283
									3.03586	0.12299
									3.03588	0.16225
									3.0359	0.1971
									3.03592	0.22476
									3.03594	0.24174
									3.03596	0.24327
									3.03598	0.22247
									3.036	0.18777
									3.03602	0.17679
									3.03604	0.21531
									3.03606	0.27503
									3.03608	0.32196
									3.0361	0.35006
									3.03612	0.365
									3.03614	0.3716
									3.03616	0.37212
									3.03618	0.36747
									3.0362	0.36038
									3.03622	0.35447
									3.03624	0.34868
									3.03626	0.33973
									3.03628	0.32636
									3.0363	0.3087
									3.03632	0.28553
									3.03634	0.25602
									3.03636	0.21844
									3.03638	0.1731
									3.0364	0.12724
									3.03642	0.09691
									3.03644	0.0894
									3.03646	0.09159
									3.03648	0.08721
									3.0365	0.07251
									3.03652	0.05205
									3.03654	0.03133
									3.03656	0.01494
									3.03658	0.00513
									3.0366	0.00113
									3.03662	0.0001367
									3.03664	8.20597e-06
									3.03666	1.88549e-07
									3.03668	1.06369e-06
									3.0367	1.66268e-05
									3.03672	9.53084e-05
									3.03674	0.000242206
									3.03676	0.000320433
									3.03678	0.000237107
									3.0368	9.50496e-05
									3.03682	1.75721e-05
									3.03684	1.19622e-06
									3.03686	2.42701e-08
									3.03688	0
									3.0369	0
									3.03692	0
									3.03694	0
									3.03696	0
									3.03698	0
									3.037	0
									3.03702	0
									3.03704	0
									3.03706	0
									3.03708	0
									3.0371	0
									3.03712	0
									3.03714	0
									3.03716	0
									3.03718	0
									3.0372	0
									3.03722	0
									3.03724	0
									3.03726	0
									3.03728	3.01487e-10
									3.0373	7.52056e-08
									3.03732	2.72738e-06
									3.03734	3.29197e-05
									3.03736	0.000198254
									3.03738	0.000747193
									3.0374	0.00211
									3.03742	0.00483
									3.03744	0.00938
									3.03746	0.01601
									3.03748	0.02468
									3.0375	0.03514
									3.03752	0.04689
									3.03754	0.05937
									3.03756	0.07191
									3.03758	0.08383
									3.0376	0.09447
									3.03762	0.10303
									3.03764	0.10865
									3.03766	0.11011
									3.03768	0.10593
									3.0377	0.09491
									3.03772	0.07621
									3.03774	0.05356
									3.03776	0.03586
									3.03778	0.03183
									3.0378	0.04298
									3.03782	0.06228
									3.03784	0.07981
									3.03786	0.09007
									3.03788	0.09251
									3.0379	0.08869
									3.03792	0.08039
									3.03794	0.06921
									3.03796	0.05645
									3.03798	0.04333
									3.038	0.03085
									3.03802	0.02004
									3.03804	0.01173
									3.03806	0.00582
									3.03808	0.00237
									3.0381	0.000741016
									3.03812	0.000161694
									3.03814	2.03131e-05
									3.03816	1.10367e-06
									3.03818	1.9175e-08
									3.0382	0
									3.03822	0
									3.03824	0
									3.03826	0
									3.03828	0
									3.0383	0
									3.03832	0
									3.03834	1.7725e-08
									3.03836	1.08844e-06
									3.03838	2.14219e-05
									3.0384	0.000172624
									3.03842	0.000829625
									3.03844	0.00276
									3.03846	0.00705
									3.03848	0.01474
									3.0385	0.02647
									3.03852	0.04236
									3.03854	0.06198
									3.03856	0.0847
									3.03858	0.10963
									3.0386	0.13611
									3.03862	0.16327
									3.03864	0.19058
									3.03866	0.21768
									3.03868	0.24405
									3.0387	0.26954
									3.03872	0.29388
									3.03874	0.31705
									3.03876	0.3384
									3.03878	0.35893
									3.0388	0.37811
									3.03882	0.39589
									3.03884	0.41229
									3.03886	0.42724
									3.03888	0.44077
									3.0389	0.45278
									3.03892	0.46322
									3.03894	0.47188
									3.03896	0.47859
									3.03898	0.48308
									3.039	0.48484
									3.03902	0.48306
									3.03904	0.47652
									3.03906	0.46333
									3.03908	0.44067
									3.0391	0.40549
									3.03912	0.35117
									3.03914	0.27553
									3.03916	0.1847
									3.03918	0.10326
									3.0392	0.06201
									3.03922	0.0773
									3.03924	0.14568
									3.03926	0.24348
									3.03928	0.33859
									3.0393	0.41404
									3.03932	0.46868
									3.03934	0.50741
									3.03936	0.53479
									3.03938	0.55418
									3.0394	0.56761
									3.03942	0.57691
									3.03944	0.58435
									3.03946	0.59166
									3.03948	0.59902
									3.0395	0.60493
									3.03952	0.60891
									3.03954	0.61109
									3.03956	0.61162
									3.03958	0.61029
									3.0396	0.60647
									3.03962	0.59957
									3.03964	0.5917
									3.03966	0.58835
									3.03968	0.59068
									3.0397	0.5934
									3.03972	0.59312
									3.03974	0.59002
									3.03976	0.58481
									3.03978	0.57783
									3.0398	0.56912
									3.03982	0.55754
									3.03984	0.54184
									3.03986	0.51917
									3.03988	0.48482
									3.0399	0.43772
									3.03992	0.39589
									3.03994	0.38848
[truncated: 242,504+ more rows]

## Sheet: Fig.2f
		Abrasion distance(cm)	Sliding angle	error bar	Contact angle	error bar
		20	1.5	0.2	153.8	2
		100	3	0.5	152.2	2.4
		200	6	1.5	150.56	3
		300	11	1.5	146.4	1.5
		400	25	3	141.9	3.4
		500	55	5	137.8	2.6
		600	90	6	134	3.2
		--	--	--	--	--
		--	--	--	--	--
		--	--		--	--
		--	--		--	--
		--

## Sheet: Fig.2g
	Tape-peeling cycles	Sliding angle	error bar	Contact angle	error bar
	1	1.5	0.3	154.9	1.2
	10	1.5	0.4	153.4	1.4
	20	1.8	0.4	153.9	1.6
	30	2	0.3	151.8	2.1
	40	2.2	0.4	152.3	2
	60	2.5	0.2	150.3	1.6
	80	2.6	0.3	151.4	1.2
	100	2.8	0.3	150.2	2.3
					--

## Sheet: Fig.2h
		UV exposure day	Sliding angle	error bar	Contact angle	error bar
		4	1.4	0.1	153.8	1.7
		8	1.5	0.1	153.5	1.3
		12	1.5	0.2	153.6	1.2
		16	1.5	0.2	153.4	1.6
		20	1.6	0.2	153	2.2
		24	1.6	0.2	152.3	2.8
		28	1.6	0.2	152	2.5

## Sheet: Fig.3a
	Temperature	Heat flow(W/g) PNDE10	Temperature	Heat flow(W/g) PNDE10		Temperature	Heat flow(W/g) PNDE20	Temperature	Heat flow(W/g) PNDE20		Temperature	Heat flow(W/g) PND5E20	Temperature	Heat flow(W/g) PND5E20			Temperature	Heat flow(W/g) PNIPAM	Temperature	Heat flow(W/g) PNIPAM
	20.16	-0.256	35.96	-0.288		14.49	0.049	30.56	0.01		17.2	0.295	31.98	0.265			16.92	-0.63	40	-0.673
	20.17	-0.256	35.96	-0.288		14.49	0.049	30.56	0.01		17.21	0.295	31.97	0.265			16.93	-0.63	40	-0.673
	20.17	-0.256	35.95	-0.288		14.5	0.049	30.55	0.01		17.21	0.295	31.97	0.265			16.94	-0.63	39.99	-0.674
	20.18	-0.256	35.94	-0.288		14.5	0.049	30.55	0.01		17.22	0.295	31.96	0.265			16.94	-0.63	39.98	-0.674
	20.19	-0.256	35.93	-0.288		14.51	0.049	30.54	0.01		17.22	0.295	31.96	0.265			16.95	-0.63	39.97	-0.674
	20.2	-0.256	35.92	-0.288		14.51	0.049	30.54	0.01		17.23	0.295	31.95	0.264			16.96	-0.63	39.96	-0.674
	20.21	-0.256	35.91	-0.288		14.52	0.049	30.53	0.01		17.23	0.295	31.95	0.264			16.97	-0.63	39.95	-0.674
	20.22	-0.256	35.91	-0.289		14.52	0.049	30.53	0.01		17.24	0.295	31.94	0.264			16.98	-0.63	39.95	-0.674
	20.22	-0.256	35.9	-0.289		14.53	0.049	30.52	0.01		17.24	0.295	31.94	0.264			16.99	-0.63	39.94	-0.674
	20.23	-0.256	35.89	-0.289		14.53	0.049	30.52	0.01		17.25	0.295	31.93	0.264			16.99	-0.63	39.93	-0.674
	20.24	-0.256	35.88	-0.289		14.54	0.049	30.51	0.01		17.25	0.295	31.93	0.264			17	-0.63	39.92	-0.674
	20.25	-0.256	35.87	-0.289		14.54	0.049	30.51	0.01		17.26	0.295	31.92	0.264			17.01	-0.63	39.91	-0.674
	20.26	-0.256	35.86	-0.289		14.55	0.049	30.5	0.01		17.26	0.295	31.92	0.264			17.02	-0.63	39.91	-0.674
	20.27	-0.256	35.86	-0.289		14.55	0.049	30.5	0.01		17.27	0.295	31.91	0.264			17.03	-0.63	39.9	-0.674
	20.27	-0.256	35.85	-0.289		14.56	0.049	30.49	0.01		17.27	0.295	31.91	0.264			17.04	-0.63	39.89	-0.674
	20.28	-0.256	35.84	-0.289		14.56	0.049	30.49	0.01		17.28	0.295	31.91	0.264			17.05	-0.63	39.88	-0.674
	20.29	-0.256	35.83	-0.289		14.57	0.049	30.48	0.01		17.29	0.295	31.9	0.264			17.05	-0.63	39.87	-0.674
	20.3	-0.256	35.82	-0.289		14.57	0.049	30.48	0.01		17.29	0.295	31.9	0.264			17.06	-0.63	39.86	-0.674
	20.31	-0.256	35.82	-0.289		14.58	0.049	30.47	0.01		17.29	0.295	31.89	0.264			17.07	-0.63	39.85	-0.674
	20.32	-0.256	35.81	-0.289		14.58	0.049	30.47	0.01		17.3	0.295	31.88	0.264			17.08	-0.63	39.85	-0.674
	20.32	-0.256	35.8	-0.289		14.59	0.049	30.46	0.01		17.3	0.295	31.88	0.264			17.09	-0.63	39.84	-0.674
	20.33	-0.256	35.79	-0.289		14.59	0.049	30.46	0.01		17.31	0.295	31.87	0.264			17.1	-0.63	39.83	-0.674
	20.34	-0.256	35.78	-0.289		14.6	0.049	30.45	0.01		17.31	0.295	31.87	0.264			17.1	-0.63	39.82	-0.674
	20.35	-0.256	35.77	-0.289		14.6	0.049	30.45	0.01		17.32	0.295	31.87	0.264			17.11	-0.63	39.81	-0.674
	20.36	-0.255	35.76	-0.289		14.61	0.049	30.44	0.01		17.32	0.295	31.86	0.264			17.12	-0.63	39.81	-0.674
	20.37	-0.255	35.76	-0.289		14.61	0.049	30.44	0.01		17.33	0.295	31.85	0.264			17.13	-0.63	39.8	-0.674
	20.38	-0.255	35.75	-0.289		14.62	0.049	30.43	0.01		17.33	0.295	31.85	0.264			17.14	-0.63	39.79	-0.674
	20.38	-0.255	35.74	-0.29		14.62	0.049	30.43	0.01		17.34	0.295	31.85	0.264			17.15	-0.63	39.78	-0.674
	20.39	-0.255	35.73	-0.29		14.63	0.049	30.42	0.01		17.34	0.295	31.84	0.264			17.15	-0.63	39.77	-0.674
	20.4	-0.255	35.72	-0.29		14.63	0.049	30.42	0.01		17.35	0.295	31.83	0.264			17.16	-0.63	39.76	-0.674
	20.41	-0.255	35.72	-0.29		14.64	0.049	30.41	0.01		17.35	0.295	31.83	0.264			17.17	-0.63	39.76	-0.674
	20.42	-0.255	35.71	-0.29		14.64	0.049	30.41	0.01		17.36	0.295	31.82	0.264			17.18	-0.63	39.75	-0.674
	20.43	-0.255	35.7	-0.29		14.65	0.049	30.4	0.01		17.36	0.295	31.82	0.264			17.19	-0.63	39.74	-0.674
	20.43	-0.255	35.69	-0.29		14.65	0.049	30.4	0.01		17.37	0.295	31.81	0.264			17.2	-0.63	39.73	-0.674
	20.44	-0.255	35.68	-0.29		14.65	0.049	30.39	0.01		17.37	0.295	31.81	0.264			17.2	-0.63	39.72	-0.674
	20.45	-0.255	35.67	-0.29		14.66	0.049	30.39	0.01		17.38	0.295	31.8	0.264			17.21	-0.63	39.71	-0.674
	20.46	-0.255	35.67	-0.29		14.67	0.049	30.38	0.01		17.38	0.295	31.8	0.264			17.22	-0.63	39.71	-0.674
	20.47	-0.255	35.66	-0.29		14.67	0.049	30.38	0.01		17.39	0.295	31.79	0.264			17.23	-0.63	39.7	-0.674
	20.47	-0.255	35.65	-0.29		14.68	0.049	30.37	0.01		17.39	0.295	31.79	0.264			17.24	-0.63	39.69	-0.674
	20.48	-0.255	35.64	-0.29		14.68	0.049	30.37	0.01		17.4	0.295	31.78	0.264			17.25	-0.63	39.68	-0.674
	20.49	-0.255	35.63	-0.29		14.69	0.049	30.36	0.01		17.4	0.295	31.78	0.264			17.25	-0.63	39.67	-0.674
	20.5	-0.255	35.63	-0.29		14.69	0.049	30.36	0.01		17.41	0.295	31.78	0.264			17.26	-0.63	39.66	-0.674
	20.51	-0.255	35.62	-0.29		14.7	0.049	30.35	0.01		17.41	0.295	31.77	0.264			17.27	-0.63	39.66	-0.674
	20.52	-0.255	35.61	-0.29		14.7	0.049	30.35	0.01		17.42	0.295	31.77	0.264			17.28	-0.63	39.65	-0.674
	20.52	-0.255	35.6	-0.29		14.71	0.049	30.34	0.01		17.42	0.295	31.76	0.264			17.29	-0.63	39.64	-0.674
	20.53	-0.255	35.59	-0.29		14.71	0.049	30.34	0.01		17.43	0.295	31.76	0.264			17.3	-0.63	39.63	-0.674
	20.54	-0.255	35.58	-0.29		14.72	0.049	30.33	0.01		17.43	0.295	31.75	0.264			17.3	-0.63	39.62	-0.674
	20.55	-0.255	35.57	-0.29		14.72	0.049	30.33	0.01		17.44	0.295	31.75	0.264			17.31	-0.63	39.61	-0.674
	20.56	-0.255	35.57	-0.29		14.72	0.049	30.32	0.01		17.44	0.295	31.74	0.264			17.32	-0.63	39.61	-0.674
	20.57	-0.255	35.56	-0.29		14.73	0.049	30.32	0.009		17.45	0.295	31.73	0.264			17.33	-0.63	39.6	-0.674
	20.57	-0.255	35.55	-0.29		14.74	0.049	30.31	0.009		17.45	0.295	31.73	0.264			17.34	-0.63	39.59	-0.674
	20.58	-0.255	35.54	-0.29		14.74	0.049	30.31	0.009		17.46	0.295	31.72	0.264			17.35	-0.63	39.58	-0.674
	20.59	-0.255	35.53	-0.29		14.75	0.049	30.3	0.009		17.46	0.295	31.72	0.264			17.36	-0.63	39.57	-0.674
	20.6	-0.255	35.53	-0.291		14.75	0.049	30.3	0.009		17.47	0.295	31.71	0.264			17.36	-0.63	39.56	-0.674
	20.61	-0.255	35.52	-0.291		14.76	0.049	30.29	0.009		17.47	0.295	31.71	0.264			17.37	-0.63	39.56	-0.674
	20.61	-0.255	35.51	-0.291		14.76	0.049	30.29	0.009		17.48	0.295	31.7	0.264			17.38	-0.63	39.55	-0.674
	20.62	-0.255	35.5	-0.291		14.76	0.05	30.28	0.009		17.48	0.295	31.7	0.264			17.39	-0.63	39.54	-0.674
	20.63	-0.255	35.49	-0.291		14.77	0.05	30.28	0.009		17.49	0.295	31.69	0.264			17.4	-0.63	39.53	-0.674
	20.64	-0.255	35.48	-0.291		14.78	0.05	30.27	0.009		17.49	0.295	31.69	0.264			17.4	-0.63	39.52	-0.674
	20.65	-0.255	35.48	-0.291		14.78	0.05	30.27	0.009		17.5	0.295	31.68	0.264			17.41	-0.63	39.51	-0.674
	20.66	-0.255	35.47	-0.291		14.79	0.05	30.26	0.009		17.5	0.295	31.68	0.264			17.42	-0.63	39.51	-0.674
	20.66	-0.255	35.46	-0.291		14.79	0.05	30.26	0.009		17.51	0.295	31.67	0.264			17.43	-0.63	39.5	-0.674
	20.67	-0.255	35.45	-0.291		14.8	0.05	30.25	0.009		17.51	0.295	31.67	0.264			17.44	-0.63	39.49	-0.675
	20.68	-0.255	35.44	-0.291		14.8	0.05	30.25	0.009		17.52	0.295	31.66	0.264			17.45	-0.63	39.48	-0.675
	20.69	-0.255	35.43	-0.291		14.81	0.05	30.24	0.009		17.52	0.295	31.66	0.264			17.45	-0.63	39.47	-0.675
	20.7	-0.254	35.43	-0.291		14.81	0.05	30.24	0.009		17.53	0.295	31.66	0.264			17.46	-0.63	39.47	-0.675
	20.71	-0.254	35.42	-0.291		14.82	0.05	30.23	0.009		17.53	0.295	31.65	0.264			17.47	-0.63	39.46	-0.675
	20.72	-0.254	35.41	-0.291		14.82	0.05	30.23	0.009		17.54	0.295	31.65	0.264			17.48	-0.63	39.45	-0.675
	20.72	-0.254	35.4	-0.291		14.82	0.05	30.22	0.009		17.54	0.295	31.64	0.264			17.49	-0.63	39.44	-0.675
	20.73	-0.254	35.39	-0.291		14.83	0.05	30.22	0.009		17.55	0.295	31.63	0.264			17.5	-0.63	39.43	-0.675
	20.74	-0.254	35.38	-0.291		14.84	0.05	30.21	0.009		17.55	0.295	31.63	0.264			17.5	-0.63	39.42	-0.675
	20.75	-0.254	35.38	-0.291		14.84	0.05	30.21	0.009		17.56	0.295	31.62	0.264			17.51	-0.63	39.42	-0.675
	20.76	-0.254	35.37	-0.291		14.85	0.05	30.2	0.009		17.56	0.295	31.62	0.264			17.52	-0.63	39.41	-0.675
	20.77	-0.254	35.36	-0.291		14.85	0.05	30.2	0.009		17.57	0.295	31.61	0.264			17.53	-0.63	39.4	-0.675
	20.77	-0.254	35.35	-0.291		14.85	0.05	30.19	0.009		17.57	0.295	31.61	0.264			17.54	-0.63	39.39	-0.675
	20.78	-0.254	35.34	-0.291		14.86	0.05	30.19	0.009		17.58	0.295	31.61	0.264			17.55	-0.63	39.38	-0.675
	20.79	-0.254	35.34	-0.291		14.87	0.05	30.18	0.009		17.58	0.295	31.6	0.264			17.55	-0.63	39.37	-0.675
	20.8	-0.254	35.33	-0.291		14.87	0.05	30.18	0.009		17.59	0.295	31.6	0.264			17.56	-0.63	39.37	-0.675
	20.81	-0.254	35.32	-0.291		14.88	0.05	30.17	0.009		17.59	0.295	31.59	0.264			17.57	-0.63	39.36	-0.675
	20.82	-0.254	35.31	-0.291		14.88	0.05	30.17	0.009		17.6	0.295	31.59	0.264			17.58	-0.63	39.35	-0.675
	20.82	-0.254	35.3	-0.291		14.89	0.05	30.16	0.009		17.6	0.295	31.58	0.264			17.59	-0.63	39.34	-0.675
	20.83	-0.254	35.29	-0.291		14.89	0.05	30.16	0.009		17.61	0.295	31.58	0.264			17.6	-0.63	39.33	-0.675
	20.84	-0.254	35.28	-0.291		14.9	0.05	30.15	0.009		17.61	0.295	31.57	0.264			17.6	-0.63	39.32	-0.675
	20.85	-0.254	35.28	-0.291		14.9	0.05	30.15	0.009		17.62	0.295	31.56	0.264			17.61	-0.63	39.32	-0.675
	20.86	-0.254	35.27	-0.291		14.91	0.05	30.14	0.009		17.62	0.295	31.56	0.264			17.62	-0.63	39.31	-0.675
	20.87	-0.254	35.26	-0.291		14.91	0.05	30.14	0.009		17.63	0.295	31.56	0.264			17.63	-0.63	39.3	-0.675
	20.87	-0.254	35.25	-0.291		14.92	0.05	30.13	0.009		17.63	0.295	31.55	0.264			17.64	-0.63	39.29	-0.675
	20.88	-0.254	35.24	-0.292		14.92	0.05	30.13	0.009		17.64	0.295	31.55	0.264			17.65	-0.63	39.28	-0.675
	20.89	-0.254	35.24	-0.292		14.93	0.05	30.12	0.009		17.64	0.295	31.54	0.264			17.65	-0.63	39.27	-0.675
	20.9	-0.254	35.23	-0.292		14.93	0.05	30.12	0.009		17.65	0.295	31.54	0.264			17.66	-0.63	39.27	-0.675
	20.91	-0.254	35.22	-0.292		14.94	0.05	30.11	0.009		17.65	0.295	31.53	0.264			17.67	-0.63	39.26	-0.675
	20.92	-0.254	35.21	-0.292		14.94	0.05	30.11	0.009		17.66	0.295	31.53	0.264			17.68	-0.63	39.25	-0.675
	20.92	-0.254	35.2	-0.292		14.95	0.05	30.1	0.009		17.66	0.295	31.52	0.264			17.69	-0.63	39.24	-0.675
	20.93	-0.254	35.19	-0.292		14.95	0.05	30.1	0.009		17.67	0.295	31.52	0.264			17.7	-0.63	39.23	-0.675
	20.94	-0.254	35.19	-0.292		14.96	0.05	30.09	0.009		17.67	0.295	31.51	0.264			17.7	-0.63	39.22	-0.675
	20.95	-0.254	35.18	-0.292		14.96	0.05	30.09	0.009		17.68	0.295	31.5	0.264			17.71	-0.63	39.22	-0.675
	20.96	-0.254	35.17	-0.292		14.97	0.05	30.09	0.009		17.68	0.295	31.5	0.264			17.72	-0.63	39.21	-0.675
	20.96	-0.254	35.16	-0.292		14.97	0.05	30.08	0.009		17.69	0.295	31.5	0.264			17.73	-0.63	39.2	-0.675
	20.97	-0.254	35.15	-0.292		14.98	0.05	30.07	0.009		17.69	0.295	31.49	0.264			17.74	-0.63	39.19	-0.675
	20.98	-0.254	35.14	-0.292		14.98	0.05	30.07	0.009		17.7	0.295	31.49	0.264			17.75	-0.63	39.18	-0.675
	20.99	-0.254	35.14	-0.292		14.99	0.05	30.06	0.009		17.7	0.295	31.48	0.263			17.75	-0.63	39.18	-0.675
	21	-0.254	35.13	-0.292		14.99	0.05	30.06	0.009		17.71	0.295	31.47	0.263			17.76	-0.63	39.17	-0.675
	21.01	-0.254	35.12	-0.292		15	0.05	30.06	0.009		17.71	0.295	31.47	0.263			17.77	-0.63	39.16	-0.675
	21.02	-0.254	35.11	-0.292		15	0.05	30.05	0.009		17.72	0.295	31.47	0.263			17.78	-0.63	39.15	-0.675
	21.02	-0.254	35.1	-0.292		15.01	0.05	30.05	0.009		17.72	0.295	31.46	0.263			17.79	-0.63	39.14	-0.675
	21.03	-0.254	35.09	-0.292		15.01	0.05	30.04	0.009		17.73	0.295	31.45	0.263			17.8	-0.63	39.13	-0.675
	21.04	-0.254	35.09	-0.292		15.02	0.05	30.04	0.009		17.73	0.295	31.45	0.263			17.8	-0.63	39.12	-0.675
	21.05	-0.254	35.08	-0.292		15.02	0.05	30.03	0.009		17.74	0.295	31.44	0.263			17.81	-0.63	39.12	-0.675
	21.06	-0.254	35.07	-0.292		15.03	0.05	30.02	0.009		17.74	0.295	31.44	0.263			17.82	-0.63	39.11	-0.675
	21.07	-0.254	35.06	-0.292		15.03	0.05	30.02	0.009		17.75	0.295	31.44	0.263			17.83	-0.63	39.1	-0.675
	21.07	-0.253	35.05	-0.292		15.04	0.05	30.02	0.009		17.75	0.295	31.43	0.263			17.84	-0.63	39.09	-0.675
	21.08	-0.253	35.05	-0.292		15.04	0.05	30.01	0.009		17.76	0.295	31.43	0.263			17.85	-0.63	39.08	-0.675
	21.09	-0.253	35.04	-0.292		15.05	0.05	30.01	0.009		17.76	0.295	31.42	0.263			17.85	-0.63	39.07	-0.675
	21.1	-0.253	35.03	-0.292		15.05	0.05	30	0.009		17.77	0.295	31.42	0.263			17.86	-0.63	39.07	-0.675
	21.11	-0.253	35.02	-0.292		15.05	0.05	30	0.009		17.77	0.295	31.41	0.263			17.87	-0.63	39.06	-0.675
	21.11	-0.253	35.01	-0.292		15.06	0.05	29.99	0.009		17.78	0.295	31.41	0.263			17.88	-0.63	39.05	-0.675
	21.12	-0.253	35	-0.292		15.07	0.05	29.99	0.009		17.78	0.295	31.4	0.263			17.89	-0.63	39.04	-0.676
	21.13	-0.253	34.99	-0.292		15.07	0.05	29.98	0.009		17.79	0.295	31.4	0.263			17.9	-0.63	39.03	-0.676
	21.14	-0.253	34.99	-0.292		15.08	0.05	29.98	0.009		17.79	0.295	31.39	0.263			17.9	-0.63	39.03	-0.676
	21.15	-0.253	34.98	-0.292		15.08	0.05	29.97	0.009		17.8	0.295	31.39	0.263			17.91	-0.63	39.02	-0.676
	21.16	-0.253	34.97	-0.292		15.09	0.05	29.97	0.009		17.8	0.295	31.38	0.263			17.92	-0.63	39.01	-0.676
	21.16	-0.253	34.96	-0.292		15.09	0.05	29.96	0.009		17.81	0.295	31.38	0.263			17.93	-0.63	39	-0.676
	21.17	-0.253	34.95	-0.292		15.1	0.05	29.96	0.009		17.81	0.295	31.37	0.263			17.94	-0.63	38.99	-0.676
	21.18	-0.253	34.94	-0.292		15.1	0.05	29.95	0.009		17.82	0.295	31.37	0.263			17.95	-0.63	38.98	-0.676
	21.19	-0.253	34.94	-0.292		15.11	0.05	29.95	0.008		17.83	0.295	31.36	0.263			17.95	-0.63	38.98	-0.676
	21.2	-0.253	34.93	-0.292		15.11	0.05	29.94	0.008		17.83	0.295	31.35	0.263			17.96	-0.63	38.97	-0.676
	21.21	-0.253	34.92	-0.292		15.12	0.05	29.94	0.008		17.83	0.295	31.35	0.263			17.97	-0.63	38.96	-0.676
	21.21	-0.253	34.91	-0.292		15.12	0.05	29.93	0.008		17.84	0.295	31.35	0.263			17.98	-0.63	38.95	-0.676
	21.22	-0.253	34.9	-0.292		15.13	0.05	29.93	0.008		17.84	0.295	31.34	0.263			17.99	-0.63	38.94	-0.676
	21.23	-0.253	34.9	-0.292		15.13	0.05	29.92	0.008		17.85	0.295	31.34	0.263			18	-0.63	38.93	-0.676
	21.24	-0.253	34.89	-0.292		15.14	0.05	29.92	0.008		17.85	0.295	31.33	0.263			18	-0.63	38.93	-0.676
	21.25	-0.253	34.88	-0.292		15.14	0.05	29.91	0.008		17.86	0.295	31.33	0.263			18.01	-0.63	38.92	-0.676
	21.26	-0.253	34.87	-0.293		15.15	0.05	29.91	0.008		17.86	0.295	31.32	0.263			18.02	-0.63	38.91	-0.676
	21.26	-0.253	34.86	-0.293		15.15	0.05	29.9	0.008		17.87	0.295	31.32	0.263			18.03	-0.63	38.9	-0.676
	21.27	-0.253	34.85	-0.293		15.16	0.05	29.9	0.008		17.87	0.295	31.31	0.263			18.04	-0.63	38.89	-0.676
	21.28	-0.253	34.85	-0.293		15.16	0.05	29.89	0.008		17.88	0.295	31.31	0.263			18.05	-0.63	38.88	-0.676
	21.29	-0.253	34.84	-0.293		15.17	0.05	29.89	0.008		17.88	0.295	31.3	0.263			18.05	-0.63	38.88	-0.676
	21.3	-0.253	34.83	-0.293		15.17	0.05	29.88	0.008		17.89	0.295	31.3	0.263			18.06	-0.63	38.87	-0.676
	21.31	-0.253	34.82	-0.293		15.17	0.05	29.88	0.008		17.89	0.295	31.29	0.263			18.07	-0.63	38.86	-0.676
	21.31	-0.253	34.81	-0.293		15.18	0.05	29.87	0.008		17.9	0.295	31.29	0.263			18.08	-0.63	38.85	-0.676
	21.32	-0.253	34.8	-0.293		15.19	0.05	29.87	0.008		17.9	0.295	31.28	0.263			18.09	-0.63	38.84	-0.676
	21.33	-0.253	34.8	-0.293		15.19	0.05	29.86	0.008		17.91	0.295	31.28	0.263			18.1	-0.63	38.83	-0.676
	21.34	-0.253	34.79	-0.293		15.2	0.05	29.86	0.008		17.91	0.295	31.27	0.263			18.1	-0.63	38.83	-0.676
	21.35	-0.253	34.78	-0.293		15.2	0.05	29.85	0.008		17.92	0.295	31.27	0.263			18.11	-0.63	38.82	-0.676
	21.36	-0.253	34.77	-0.293		15.21	0.05	29.85	0.008		17.92	0.295	31.26	0.263			18.12	-0.63	38.81	-0.676
	21.36	-0.253	34.76	-0.293		15.21	0.05	29.84	0.008		17.93	0.295	31.26	0.263			18.13	-0.63	38.8	-0.676
	21.37	-0.253	34.75	-0.293		15.22	0.05	29.84	0.008		17.93	0.295	31.25	0.263			18.14	-0.63	38.79	-0.676
	21.38	-0.253	34.75	-0.293		15.22	0.05	29.83	0.008		17.94	0.295	31.25	0.263			18.15	-0.63	38.78	-0.676
	21.39	-0.253	34.74	-0.293		15.23	0.05	29.83	0.008		17.94	0.295	31.24	0.263			18.15	-0.63	38.78	-0.676
	21.4	-0.253	34.73	-0.293		15.23	0.05	29.82	0.008		17.95	0.295	31.24	0.263			18.16	-0.63	38.77	-0.676
	21.41	-0.253	34.72	-0.293		15.24	0.05	29.82	0.008		17.95	0.295	31.23	0.263			18.17	-0.63	38.76	-0.676
	21.41	-0.253	34.71	-0.293		15.24	0.05	29.81	0.008		17.96	0.295	31.23	0.263			18.18	-0.63	38.75	-0.676
	21.42	-0.253	34.7	-0.293		15.25	0.05	29.81	0.008		17.96	0.295	31.22	0.263			18.19	-0.63	38.74	-0.676
	21.43	-0.253	34.7	-0.293		15.25	0.05	29.8	0.008		17.97	0.295	31.22	0.263			18.2	-0.63	38.73	-0.676
	21.44	-0.253	34.69	-0.293		15.26	0.05	29.8	0.008		17.97	0.295	31.21	0.263			18.2	-0.63	38.73	-0.676
	21.45	-0.253	34.68	-0.293		15.26	0.05	29.79	0.008		17.98	0.295	31.21	0.263			18.21	-0.63	38.72	-0.676
	21.46	-0.252	34.67	-0.293		15.26	0.05	29.79	0.008		17.98	0.295	31.2	0.263			18.22	-0.63	38.71	-0.676
	21.46	-0.252	34.66	-0.293		15.27	0.05	29.78	0.008		17.99	0.295	31.2	0.263			18.23	-0.63	38.7	-0.676
	21.47	-0.252	34.65	-0.293		15.28	0.05	29.78	0.008		17.99	0.295	31.19	0.263			18.24	-0.63	38.69	-0.676
	21.48	-0.252	34.65	-0.293		15.28	0.05	29.77	0.008		18	0.295	31.19	0.263			18.25	-0.63	38.68	-0.676
	21.49	-0.252	34.64	-0.293		15.29	0.05	29.77	0.008		18	0.295	31.18	0.263			18.25	-0.63	38.68	-0.676
	21.5	-0.252	34.63	-0.293		15.29	0.05	29.76	0.008		18.01	0.295	31.18	0.263			18.26	-0.63	38.67	-0.676
	21.51	-0.252	34.62	-0.293		15.3	0.05	29.76	0.008		18.01	0.296	31.17	0.263			18.27	-0.63	38.66	-0.676
	21.51	-0.252	34.61	-0.293		15.3	0.05	29.75	0.008		18.02	0.296	31.17	0.263			18.28	-0.63	38.65	-0.676
	21.52	-0.252	34.6	-0.293		15.3	0.05	29.75	0.008		18.02	0.296	31.16	0.263			18.29	-0.63	38.64	-0.676
	21.53	-0.252	34.6	-0.293		15.31	0.05	29.74	0.008		18.03	0.296	31.16	0.263			18.29	-0.63	38.63	-0.676
	21.54	-0.252	34.59	-0.293		15.31	0.05	29.74	0.008		18.03	0.296	31.15	0.263			18.3	-0.63	38.63	-0.676
	21.55	-0.252	34.58	-0.293		15.32	0.05	29.73	0.008		18.04	0.296	31.15	0.263			18.31	-0.63	38.62	-0.676
	21.56	-0.252	34.57	-0.293		15.33	0.05	29.73	0.008		18.04	0.296	31.14	0.263			18.32	-0.63	38.61	-0.676
	21.56	-0.252	34.56	-0.293		15.33	0.05	29.72	0.008		18.05	0.296	31.14	0.263			18.33	-0.63	38.6	-0.676
	21.57	-0.252	34.56	-0.293		15.33	0.05	29.72	0.008		18.05	0.296	31.13	0.263			18.34	-0.63	38.59	-0.676
	21.58	-0.252	34.55	-0.293		15.34	0.05	29.71	0.008		18.06	0.296	31.13	0.263			18.34	-0.63	38.58	-0.677
	21.59	-0.252	34.54	-0.293		15.35	0.05	29.71	0.008		18.06	0.296	31.12	0.263			18.35	-0.63	38.58	-0.677
	21.6	-0.252	34.53	-0.293		15.35	0.05	29.7	0.008		18.07	0.296	31.12	0.263			18.36	-0.63	38.57	-0.677
	21.6	-0.252	34.52	-0.293		15.36	0.05	29.7	0.008		18.07	0.296	31.11	0.263			18.37	-0.63	38.56	-0.677
	21.61	-0.252	34.51	-0.293		15.36	0.05	29.69	0.008		18.08	0.296	31.11	0.263			18.38	-0.63	38.55	-0.677
	21.62	-0.252	34.51	-0.293		15.37	0.05	29.69	0.008		18.08	0.296	31.1	0.263			18.39	-0.63	38.54	-0.677
	21.63	-0.252	34.5	-0.293		15.37	0.05	29.68	0.008		18.09	0.296	31.1	0.263			18.4	-0.63	38.54	-0.677
	21.64	-0.252	34.49	-0.293		15.38	0.05	29.68	0.008		18.09	0.296	31.09	0.263			18.4	-0.63	38.53	-0.677
	21.65	-0.252	34.48	-0.294		15.38	0.05	29.67	0.008		18.1	0.296	31.09	0.263			18.41	-0.63	38.52	-0.677
	21.66	-0.252	34.47	-0.294		15.39	0.05	29.67	0.008		18.11	0.296	31.08	0.263			18.42	-0.63	38.51	-0.677
	21.66	-0.252	34.46	-0.294		15.39	0.05	29.66	0.008		18.11	0.296	31.08	0.263			18.43	-0.63	38.5	-0.677
	21.67	-0.252	34.46	-0.294		15.4	0.05	29.66	0.008		18.12	0.296	31.07	0.263			18.44	-0.63	38.49	-0.677
	21.68	-0.252	34.45	-0.294		15.4	0.05	29.65	0.008		18.12	0.296	31.07	0.263			18.45	-0.63	38.49	-0.677
	21.69	-0.252	34.44	-0.294		15.41	0.05	29.65	0.008		18.12	0.296	31.06	0.263			18.45	-0.63	38.48	-0.677
	21.7	-0.252	34.43	-0.294		15.41	0.05	29.64	0.008		18.13	0.296	31.06	0.263			18.46	-0.63	38.47	-0.677
	21.71	-0.252	34.42	-0.294		15.41	0.05	29.64	0.008		18.13	0.296	31.05	0.263			18.47	-0.63	38.46	-0.677
	21.71	-0.252	34.41	-0.294		15.42	0.05	29.63	0.008		18.14	0.296	31.05	0.263			18.48	-0.63	38.45	-0.677
	21.72	-0.252	34.41	-0.294		15.43	0.05	29.63	0.008		18.14	0.296	31.04	0.263			18.49	-0.63	38.44	-0.677
	21.73	-0.252	34.4	-0.294		15.43	0.05	29.62	0.008		18.15	0.296	31.04	0.263			18.5	-0.63	38.44	-0.677
	21.74	-0.252	34.39	-0.294		15.44	0.05	29.62	0.008		18.15	0.296	31.03	0.263			18.5	-0.63	38.43	-0.677
	21.75	-0.252	34.38	-0.294		15.44	0.05	29.61	0.008		18.16	0.296	31.03	0.263			18.51	-0.63	38.42	-0.677
	21.76	-0.252	34.37	-0.294		15.45	0.05	29.61	0.008		18.16	0.296	31.02	0.263			18.52	-0.63	38.41	-0.677
	21.76	-0.252	34.36	-0.294		15.45	0.05	29.6	0.008		18.17	0.296	31.02	0.263			18.53	-0.63	38.4	-0.677
	21.77	-0.252	34.36	-0.294		15.46	0.05	29.6	0.008		18.17	0.296	31.01	0.263			18.54	-0.63	38.39	-0.677
	21.78	-0.252	34.35	-0.294		15.46	0.05	29.59	0.008		18.18	0.296	31.01	0.263			18.55	-0.63	38.39	-0.677
	21.79	-0.252	34.34	-0.294		15.47	0.05	29.59	0.008		18.18	0.296	31	0.263			18.55	-0.63	38.38	-0.677
	21.8	-0.252	34.33	-0.294		15.47	0.05	29.58	0.008		18.19	0.296	31	0.263			18.56	-0.63	38.37	-0.677
	21.8	-0.252	34.32	-0.294		15.48	0.05	29.58	0.008		18.19	0.296	30.99	0.263			18.57	-0.63	38.36	-0.677
	21.81	-0.252	34.31	-0.294		15.48	0.05	29.57	0.008		18.2	0.296	30.99	0.263			18.58	-0.63	38.35	-0.677
	21.82	-0.252	34.31	-0.294		15.48	0.05	29.57	0.008		18.2	0.296	30.98	0.263			18.59	-0.63	38.34	-0.677
	21.83	-0.252	34.3	-0.294		15.49	0.05	29.56	0.008		18.21	0.296	30.98	0.263			18.6	-0.63	38.34	-0.677
	21.84	-0.252	34.29	-0.294		15.5	0.05	29.56	0.008		18.21	0.296	30.97	0.263			18.6	-0.63	38.33	-0.677
	21.85	-0.251	34.28	-0.294		15.5	0.05	29.55	0.007		18.22	0.296	30.97	0.263			18.61	-0.63	38.32	-0.677
	21.85	-0.251	34.27	-0.294		15.51	0.05	29.55	0.007		18.22	0.296	30.96	0.263			18.62	-0.63	38.31	-0.677
	21.86	-0.251	34.27	-0.294		15.51	0.05	29.54	0.007		18.23	0.296	30.96	0.263			18.63	-0.63	38.3	-0.677
	21.87	-0.251	34.26	-0.294		15.52	0.05	29.54	0.007		18.23	0.296	30.95	0.263			18.64	-0.63	38.29	-0.677
	21.88	-0.251	34.25	-0.294		15.52	0.05	29.53	0.007		18.24	0.296	30.95	0.263			18.65	-0.63	38.29	-0.677
	21.89	-0.251	34.24	-0.294		15.53	0.05	29.53	0.007		18.24	0.296	30.94	0.263			18.65	-0.63	38.28	-0.677
	21.9	-0.251	34.23	-0.294		15.53	0.05	29.52	0.007		18.25	0.296	30.94	0.263			18.66	-0.63	38.27	-0.677
	21.9	-0.251	34.22	-0.294		15.54	0.05	29.52	0.007		18.25	0.296	30.93	0.263			18.67	-0.63	38.26	-0.677
	21.91	-0.251	34.22	-0.294		15.54	0.05	29.51	0.007		18.26	0.296	30.93	0.263			18.68	-0.63	38.25	-0.677
	21.92	-0.251	34.21	-0.294		15.55	0.05	29.51	0.007		18.26	0.296	30.92	0.263			18.69	-0.63	38.24	-0.677
	21.93	-0.251	34.2	-0.294		15.55	0.05	29.5	0.007		18.27	0.296	30.92	0.263			18.7	-0.63	38.24	-0.677
	21.94	-0.251	34.19	-0.294		15.56	0.05	29.5	0.007		18.27	0.296	30.91	0.263			18.7	-0.63	38.23	-0.677
	21.95	-0.251	34.18	-0.294		15.56	0.05	29.49	0.007		18.28	0.296	30.91	0.263			18.71	-0.63	38.22	-0.677
	21.96	-0.251	34.17	-0.294		15.56	0.05	29.49	0.007		18.28	0.296	30.9	0.263			18.72	-0.63	38.21	-0.677
	21.96	-0.251	34.17	-0.294		15.57	0.05	29.48	0.007		18.29	0.296	30.9	0.263			18.73	-0.63	38.2	-0.677
	21.97	-0.251	34.16	-0.294		15.57	0.05	29.48	0.007		18.29	0.296	30.89	0.263			18.74	-0.63	38.19	-0.677
	21.98	-0.251	34.15	-0.294		15.58	0.05	29.47	0.007		18.3	0.296	30.89	0.262			18.75	-0.63	38.19	-0.677
	21.99	-0.251	34.14	-0.294		15.59	0.05	29.47	0.007		18.3	0.296	30.88	0.262			18.75	-0.63	38.18	-0.677
	22	-0.251	34.13	-0.294		15.59	0.05	29.46	0.007		18.31	0.296	30.88	0.262			18.76	-0.63	38.17	-0.677
	22	-0.251	34.12	-0.294		15.6	0.05	29.46	0.007		18.31	0.296	30.87	0.262			18.77	-0.63	38.16	-0.677
	22.01	-0.251	34.12	-0.294		15.6	0.05	29.45	0.007		18.32	0.296	30.87	0.262			18.78	-0.63	38.15	-0.677
	22.02	-0.251	34.11	-0.295		15.61	0.05	29.45	0.007		18.32	0.296	30.86	0.262			18.79	-0.63	38.14	-0.677
	22.03	-0.251	34.1	-0.295		15.61	0.05	29.44	0.007		18.33	0.296	30.86	0.262			18.8	-0.63	38.14	-0.678
	22.04	-0.251	34.09	-0.295		15.61	0.05	29.44	0.007		18.33	0.296	30.85	0.262			18.81	-0.63	38.13	-0.678
	22.05	-0.251	34.08	-0.295		15.62	0.05	29.43	0.007		18.34	0.296	30.85	0.262			18.81	-0.63	38.12	-0.678
	22.05	-0.251	34.07	-0.295		15.63	0.05	29.43	0.007		18.34	0.296	30.84	0.262			18.82	-0.63	38.11	-0.678
	22.06	-0.251	34.06	-0.295		15.63	0.05	29.42	0.007		18.35	0.296	30.84	0.262			18.83	-0.63	38.1	-0.678
	22.07	-0.251	34.06	-0.295		15.64	0.05	29.42	0.007		18.35	0.296	30.83	0.262			18.84	-0.63	38.09	-0.678
	22.08	-0.251	34.05	-0.295		15.64	0.05	29.41	0.007		18.36	0.296	30.83	0.262			18.85	-0.63	38.09	-0.678
	22.09	-0.251	34.04	-0.295		15.65	0.05	29.41	0.007		18.36	0.296	30.82	0.262			18.85	-0.63	38.08	-0.678
	22.1	-0.251	34.03	-0.295		15.65	0.05	29.4	0.007		18.37	0.296	30.82	0.262			18.86	-0.63	38.07	-0.678
	22.1	-0.251	34.02	-0.295		15.66	0.05	29.4	0.007		18.37	0.296	30.81	0.262			18.87	-0.63	38.06	-0.678
	22.11	-0.251	34.01	-0.295		15.66	0.05	29.39	0.007		18.38	0.296	30.81	0.262			18.88	-0.63	38.05	-0.678
	22.12	-0.251	34.01	-0.295		15.67	0.05	29.39	0.007		18.38	0.296	30.8	0.262			18.89	-0.63	38.05	-0.678
	22.13	-0.251	34	-0.295		15.67	0.05	29.38	0.007		18.39	0.296	30.8	0.262			18.9	-0.63	38.04	-0.678
	22.14	-0.251	33.99	-0.295		15.68	0.05	29.38	0.007		18.39	0.296	30.79	0.262			18.91	-0.63	38.03	-0.678
	22.15	-0.251	33.98	-0.295		15.68	0.05	29.37	0.007		18.4	0.296	30.79	0.262			18.91	-0.63	38.02	-0.678
	22.15	-0.251	33.97	-0.295		15.68	0.05	29.37	0.007		18.4	0.296	30.78	0.262			18.92	-0.63	38.01	-0.678
	22.16	-0.251	33.97	-0.295		15.69	0.05	29.36	0.007		18.41	0.296	30.78	0.262			18.93	-0.63	38	-0.678
	22.17	-0.251	33.96	-0.295		15.7	0.05	29.36	0.007		18.41	0.296	30.77	0.262			18.94	-0.63	37.99	-0.678
	22.18	-0.251	33.95	-0.295		15.7	0.05	29.35	0.007		18.42	0.296	30.77	0.262			18.95	-0.63	37.99	-0.678
	22.19	-0.251	33.94	-0.295		15.7	0.05	29.35	0.007		18.42	0.296	30.76	0.262			18.95	-0.63	37.98	-0.678
	22.2	-0.251	33.93	-0.295		15.71	0.05	29.34	0.007		18.43	0.296	30.76	0.262			18.96	-0.63	37.97	-0.678
	22.2	-0.251	33.92	-0.295		15.72	0.05	29.34	0.007		18.43	0.296	30.75	0.262			18.97	-0.63	37.96	-0.678
	22.21	-0.251	33.92	-0.295		15.72	0.05	29.33	0.007		18.44	0.296	30.75	0.262			18.98	-0.63	37.95	-0.678
	22.22	-0.251	33.91	-0.295		15.72	0.05	29.33	0.007		18.44	0.296	30.74	0.262			18.99	-0.63	37.94	-0.678
	22.23	-0.251	33.9	-0.295		15.73	0.05	29.32	0.007		18.45	0.296	30.74	0.262			19	-0.63	37.94	-0.678
	22.24	-0.251	33.89	-0.295		15.73	0.05	29.32	0.007		18.45	0.296	30.73	0.262			19	-0.63	37.93	-0.678
	22.25	-0.251	33.88	-0.295		15.74	0.05	29.31	0.007		18.46	0.296	30.73	0.262			19.01	-0.63	37.92	-0.678
	22.25	-0.25	33.87	-0.295		15.74	0.05	29.31	0.007		18.46	0.296	30.72	0.262			19.02	-0.63	37.91	-0.678
	22.26	-0.25	33.87	-0.295		15.75	0.05	29.3	0.007		18.47	0.296	30.72	0.262			19.03	-0.63	37.9	-0.678
	22.27	-0.25	33.86	-0.295		15.75	0.05	29.3	0.007		18.47	0.296	30.71	0.262			19.04	-0.63	37.9	-0.678
	22.28	-0.25	33.85	-0.295		15.76	0.05	29.29	0.007		18.48	0.296	30.71	0.262			19.05	-0.63	37.89	-0.678
	22.29	-0.25	33.84	-0.295		15.76	0.05	29.29	0.007		18.48	0.296	30.7	0.262			19.05	-0.63	37.88	-0.678
	22.3	-0.25	33.83	-0.295		15.77	0.05	29.28	0.007		18.49	0.296	30.7	0.262			19.06	-0.63	37.87	-0.678
	22.3	-0.25	33.82	-0.295		15.78	0.05	29.28	0.007		18.49	0.296	30.69	0.262			19.07	-0.63	37.86	-0.678
	22.31	-0.25	33.82	-0.295		15.78	0.05	29.27	0.007		18.5	0.296	30.69	0.262			19.08	-0.63	37.85	-0.678
	22.32	-0.25	33.81	-0.295		15.78	0.05	29.27	0.007		18.5	0.296	30.68	0.262			19.09	-0.63	37.84	-0.678
	22.33	-0.25	33.8	-0.295		15.79	0.05	29.26	0.007		18.51	0.296	30.68	0.262			19.1	-0.63	37.84	-0.678
	22.34	-0.25	33.79	-0.295		15.79	0.05	29.26	0.007		18.51	0.296	30.67	0.262			19.1	-0.63	37.83	-0.678
	22.35	-0.25	33.78	-0.295		15.8	0.05	29.25	0.007		18.52	0.296	30.67	0.262			19.11	-0.63	37.82	-0.678
	22.35	-0.25	33.77	-0.295		15.8	0.05	29.25	0.007		18.52	0.296	30.66	0.262			19.12	-0.63	37.81	-0.678
	22.36	-0.25	33.77	-0.295		15.81	0.05	29.24	0.007		18.53	0.296	30.66	0.262			19.13	-0.63	37.8	-0.678
	22.37	-0.25	33.76	-0.295		15.81	0.05	29.24	0.007		18.53	0.296	30.65	0.262			19.14	-0.63	37.8	-0.678
	22.38	-0.25	33.75	-0.296		15.82	0.05	29.23	0.007		18.54	0.296	30.65	0.262			19.15	-0.63	37.79	-0.678
	22.39	-0.25	33.74	-0.296		15.82	0.05	29.23	0.007		18.54	0.296	30.64	0.262			19.15	-0.63	37.78	-0.678
	22.4	-0.25	33.73	-0.296		15.83	0.05	29.22	0.007		18.55	0.296	30.64	0.262			19.16	-0.63	37.77	-0.678
	22.4	-0.25	33.73	-0.296		15.83	0.05	29.22	0.007		18.55	0.296	30.63	0.262			19.17	-0.63	37.76	-0.678
	22.41	-0.25	33.72	-0.296		15.84	0.051	29.21	0.007		18.56	0.296	30.63	0.262			19.18	-0.63	37.75	-0.678
	22.42	-0.25	33.71	-0.296		15.85	0.051	29.21	0.007		18.56	0.296	30.62	0.262			19.19	-0.63	37.75	-0.678
	22.43	-0.25	33.7	-0.296		15.85	0.051	29.2	0.007		18.57	0.296	30.62	0.262			19.2	-0.63	37.74	-0.678
	22.44	-0.25	33.69	-0.296		15.86	0.051	29.2	0.007		18.57	0.296	30.61	0.262			19.2	-0.63	37.73	-0.678
	22.45	-0.25	33.68	-0.296		15.86	0.051	29.19	0.007		18.58	0.296	30.61	0.262			19.21	-0.63	37.72	-0.678
	22.45	-0.25	33.68	-0.296		15.87	0.051	29.19	0.007		18.58	0.296	30.6	0.262			19.22	-0.63	37.71	-0.678
	22.46	-0.25	33.67	-0.296		15.87	0.051	29.18	0.007		18.59	0.296	30.6	0.262			19.23	-0.63	37.7	-0.678
	22.47	-0.25	33.66	-0.296		15.88	0.051	29.18	0.007		18.59	0.296	30.59	0.262			19.24	-0.63	37.7	-0.678
	22.48	-0.25	33.65	-0.296		15.88	0.051	29.17	0.007		18.6	0.296	30.59	0.262			19.25	-0.63	37.69	-0.678
	22.49	-0.25	33.64	-0.296		15.88	0.051	29.17	0.007		18.6	0.296	30.58	0.262			19.25	-0.63	37.68	-0.679
	22.5	-0.25	33.63	-0.296		15.89	0.051	29.16	0.007		18.61	0.296	30.58	0.262			19.26	-0.63	37.67	-0.679
	22.5	-0.25	33.63	-0.296		15.89	0.051	29.16	0.007		18.61	0.296	30.57	0.262			19.27	-0.63	37.66	-0.679
	22.51	-0.25	33.62	-0.296		15.9	0.051	29.15	0.007		18.62	0.296	30.57	0.262			19.28	-0.63	37.65	-0.679
	22.52	-0.25	33.61	-0.296		15.91	0.051	29.15	0.007		18.62	0.296	30.56	0.262			19.29	-0.63	37.65	-0.679
	22.53	-0.25	33.6	-0.296		15.91	0.051	29.14	0.007		18.63	0.296	30.56	0.262			19.3	-0.63	37.64	-0.679
	22.54	-0.25	33.59	-0.296		15.92	0.051	29.14	0.007		18.63	0.296	30.55	0.262			19.31	-0.63	37.63	-0.679
	22.55	-0.25	33.58	-0.296		15.92	0.051	29.13	0.007		18.64	0.296	30.55	0.262			19.31	-0.63	37.62	-0.679
	22.55	-0.25	33.58	-0.296		15.92	0.051	29.13	0.007		18.64	0.296	30.54	0.262			19.32	-0.63	37.61	-0.679
	22.56	-0.25	33.57	-0.296		15.93	0.051	29.12	0.007		18.65	0.296	30.54	0.262			19.33	-0.63	37.6	-0.679
	22.57	-0.25	33.56	-0.296		15.94	0.051	29.12	0.007		18.65	0.296	30.53	0.262			19.34	-0.63	37.6	-0.679
	22.58	-0.25	33.55	-0.296		15.94	0.051	29.11	0.007		18.66	0.296	30.53	0.262			19.35	-0.63	37.59	-0.679
	22.59	-0.25	33.54	-0.296		15.95	0.051	29.11	0.007		18.66	0.296	30.52	0.262			19.35	-0.63	37.58	-0.679
	22.6	-0.25	33.53	-0.296		15.95	0.051	29.1	0.006		18.67	0.296	30.52	0.262			19.36	-0.63	37.57	-0.679
	22.6	-0.25	33.53	-0.296		15.95	0.051	29.1	0.006		18.67	0.296	30.51	0.262			19.37	-0.63	37.56	-0.679
	22.61	-0.25	33.52	-0.296		15.96	0.051	29.09	0.006		18.68	0.296	30.51	0.262			19.38	-0.63	37.55	-0.679
	22.62	-0.25	33.51	-0.296		15.96	0.051	29.09	0.006		18.68	0.296	30.5	0.262			19.39	-0.63	37.55	-0.679
	22.63	-0.25	33.5	-0.296		15.97	0.051	29.08	0.006		18.69	0.296	30.5	0.262			19.4	-0.63	37.54	-0.679
	22.64	-0.25	33.49	-0.296		15.97	0.051	29.08	0.006		18.69	0.296	30.49	0.262			19.4	-0.63	37.53	-0.679
	22.65	-0.25	33.48	-0.296		15.98	0.051	29.07	0.006		18.7	0.296	30.49	0.262			19.41	-0.63	37.52	-0.679
	22.65	-0.25	33.48	-0.296		15.98	0.051	29.07	0.006		18.7	0.296	30.48	0.262			19.42	-0.63	37.51	-0.679
	22.66	-0.25	33.47	-0.296		15.99	0.051	29.06	0.006		18.71	0.296	30.48	0.262			19.43	-0.63	37.5	-0.679
	22.67	-0.25	33.46	-0.296		15.99	0.051	29.06	0.006		18.71	0.296	30.47	0.262			19.44	-0.63	37.5	-0.679
	22.68	-0.25	33.45	-0.296		16	0.051	29.05	0.006		18.72	0.296	30.47	0.262			19.45	-0.63	37.49	-0.679
	22.69	-0.249	33.44	-0.296		16	0.051	29.05	0.006		18.72	0.296	30.46	0.262			19.46	-0.63	37.48	-0.679
	22.7	-0.249	33.43	-0.296		16.01	0.051	29.04	0.006		18.73	0.296	30.46	0.262			19.46	-0.63	37.47	-0.679
	22.7	-0.249	33.43	-0.296		16.01	0.051	29.04	0.006		18.73	0.296	30.45	0.262			19.47	-0.63	37.46	-0.679
	22.71	-0.249	33.42	-0.296		16.02	0.051	29.03	0.006		18.74	0.296	30.45	0.262			19.48	-0.63	37.45	-0.679
	22.72	-0.249	33.41	-0.296		16.02	0.051	29.03	0.006		18.74	0.296	30.44	0.262			19.49	-0.63	37.45	-0.679
	22.73	-0.249	33.4	-0.296		16.03	0.051	29.02	0.006		18.75	0.296	30.44	0.262			19.5	-0.63	37.44	-0.679
	22.74	-0.249	33.39	-0.296		16.03	0.051	29.02	0.006		18.75	0.296	30.43	0.262			19.51	-0.63	37.43	-0.679
	22.75	-0.249	33.39	-0.296		16.04	0.051	29.01	0.006		18.76	0.296	30.43	0.262			19.51	-0.63	37.42	-0.679
	22.75	-0.249	33.38	-0.297		16.04	0.051	29.01	0.006		18.76	0.296	30.42	0.262			19.52	-0.63	37.41	-0.679
	22.76	-0.249	33.37	-0.297		16.05	0.051	29	0.006		18.77	0.296	30.42	0.262			19.53	-0.63	37.4	-0.679
	22.77	-0.249	33.36	-0.297		16.05	0.051	29	0.006		18.77	0.296	30.41	0.262			19.54	-0.63	37.4	-0.679
	22.78	-0.249	33.35	-0.297		16.06	0.051	28.99	0.006		18.78	0.296	30.41	0.262			19.55	-0.63	37.39	-0.679
	22.79	-0.249	33.34	-0.297		16.06	0.051	28.99	0.006		18.78	0.296	30.4	0.262			19.55	-0.63	37.38	-0.679
	22.8	-0.249	33.33	-0.297		16.07	0.051	28.98	0.006		18.79	0.296	30.4	0.262			19.56	-0.629	37.37	-0.679
	22.8	-0.249	33.33	-0.297		16.08	0.051	28.98	0.006		18.79	0.296	30.39	0.262			19.57	-0.629	37.36	-0.679
	22.81	-0.249	33.32	-0.297		16.08	0.051	28.97	0.006		18.8	0.296	30.39	0.262			19.58	-0.629	37.35	-0.679
	22.82	-0.249	33.31	-0.297		16.09	0.051	28.97	0.006		18.8	0.296	30.38	0.262			19.59	-0.629	37.35	-0.679
	22.83	-0.249	33.3	-0.297		16.09	0.051	28.96	0.006		18.81	0.296	30.38	0.262			19.6	-0.629	37.34	-0.679
	22.84	-0.249	33.29	-0.297		16.1	0.051	28.96	0.006		18.81	0.296	30.37	0.262			19.6	-0.629	37.33	-0.679
	22.85	-0.249	33.28	-0.297		16.1	0.051	28.95	0.006		18.82	0.296	30.37	0.262			19.61	-0.629	37.32	-0.679
	22.85	-0.249	33.28	-0.297		16.11	0.051	28.95	0.006		18.82	0.296	30.36	0.262			19.62	-0.629	37.31	-0.679
	22.86	-0.249	33.27	-0.297		16.11	0.051	28.94	0.006		18.83	0.296	30.36	0.262			19.63	-0.629	37.3	-0.679
	22.87	-0.249	33.26	-0.297		16.11	0.051	28.94	0.006		18.83	0.296	30.35	0.262			19.64	-0.629	37.3	-0.679
	22.88	-0.249	33.25	-0.297		16.12	0.051	28.93	0.006		18.84	0.296	30.35	0.262			19.65	-0.629	37.29	-0.679
	22.89	-0.249	33.24	-0.297		16.12	0.051	28.93	0.006		18.84	0.296	30.34	0.262			19.65	-0.629	37.28	-0.679
	22.9	-0.249	33.23	-0.297		16.13	0.051	28.92	0.006		18.85	0.296	30.34	0.262			19.66	-0.629	37.27	-0.679
	22.9	-0.249	33.23	-0.297		16.13	0.051	28.92	0.006		18.85	0.296	30.33	0.262			19.67	-0.629	37.26	-0.679
	22.91	-0.249	33.22	-0.297		16.14	0.051	28.91	0.006		18.86	0.296	30.33	0.262			19.68	-0.629	37.26	-0.679
	22.92	-0.249	33.21	-0.297		16.14	0.051	28.91	0.006		18.86	0.296	30.32	0.262			19.69	-0.629	37.25	-0.679
	22.93	-0.249	33.2	-0.297		16.15	0.051	28.9	0.006		18.87	0.296	30.32	0.262			19.7	-0.629	37.24	-0.679
	22.94	-0.249	33.19	-0.297		16.15	0.051	28.9	0.006		18.87	0.296	30.31	0.262			19.7	-0.629	37.23	-0.68
	22.95	-0.249	33.19	-0.297		16.16	0.051	28.89	0.006		18.88	0.296	30.31	0.262			19.71	-0.629	37.22	-0.68
	22.95	-0.249	33.18	-0.297		16.17	0.051	28.89	0.006		18.88	0.296	30.3	0.262			19.72	-0.629	37.21	-0.68
	22.96	-0.249	33.17	-0.297		16.17	0.051	28.88	0.006		18.89	0.296	30.3	0.262			19.73	-0.629	37.2	-0.68
	22.97	-0.249	33.16	-0.297		16.17	0.051	28.88	0.006		18.89	0.296	30.29	0.262			19.74	-0.629	37.2	-0.68
	22.98	-0.249	33.15	-0.297		16.18	0.051	28.87	0.006		18.9	0.296	30.29	0.262			19.75	-0.629	37.19	-0.68
	22.99	-0.249	33.14	-0.297		16.18	0.051	28.87	0.006		18.9	0.296	30.28	0.262			19.76	-0.629	37.18	-0.68
	22.99	-0.249	33.14	-0.297		16.19	0.051	28.86	0.006		18.91	0.296	30.28	0.262			19.76	-0.629	37.17	-0.68
	23	-0.249	33.13	-0.297		16.19	0.051	28.86	0.006		18.91	0.296	30.27	0.262			19.77	-0.629	37.16	-0.68
	23.01	-0.249	33.12	-0.297		16.2	0.051	28.85	0.006		18.92	0.296	30.27	0.262			19.78	-0.629	37.16	-0.68
	23.02	-0.249	33.11	-0.297		16.2	0.051	28.85	0.006		18.92	0.296	30.26	0.262			19.79	-0.629	37.15	-0.68
	23.03	-0.249	33.1	-0.297		16.21	0.051	28.85	0.006		18.93	0.296	30.26	0.262			19.8	-0.629	37.14	-0.68
	23.04	-0.249	33.09	-0.297		16.21	0.051	28.84	0.006		18.93	0.296	30.25	0.262			19.81	-0.629	37.13	-0.68
	23.05	-0.249	33.09	-0.297		16.22	0.051	28.83	0.006		18.94	0.296	30.25	0.262			19.81	-0.629	37.12	-0.68
	23.05	-0.249	33.08	-0.297		16.22	0.051	28.83	0.006		18.94	0.296	30.24	0.262			19.82	-0.629	37.11	-0.68
	23.06	-0.249	33.07	-0.297		16.23	0.051	28.83	0.006		18.95	0.296	30.24	0.262			19.83	-0.629	37.11	-0.68
	23.07	-0.249	33.06	-0.297		16.24	0.051	28.82	0.006		18.95	0.296	30.23	0.262			19.84	-0.629	37.1	-0.68
	23.08	-0.249	33.05	-0.297		16.24	0.051	28.81	0.006		18.96	0.296	30.23	0.262			19.85	-0.629	37.09	-0.68
	23.09	-0.249	33.04	-0.297		16.24	0.051	28.81	0.006		18.96	0.296	30.22	0.262			19.86	-0.629	37.08	-0.68
	23.09	-0.249	33.04	-0.297		16.25	0.051	28.8	0.006		18.97	0.296	30.22	0.262			19.86	-0.629	37.07	-0.68
	23.1	-0.249	33.03	-0.297		16.26	0.051	28.8	0.006		18.97	0.296	30.21	0.262			19.87	-0.629	37.06	-0.68
	23.11	-0.249	33.02	-0.297		16.26	0.051	28.8	0.006		18.98	0.296	30.21	0.262			19.88	-0.629	37.06	-0.68
	23.12	-0.249	33.01	-0.297		16.26	0.051	28.79	0.006		18.98	0.296	30.2	0.262			19.89	-0.629	37.05	-0.68
	23.13	-0.249	33	-0.297		16.27	0.051	28.78	0.006		18.99	0.296	30.2	0.262			19.9	-0.629	37.04	-0.68
	23.14	-0.248	32.99	-0.298		16.27	0.051	28.78	0.006		18.99	0.296	30.19	0.262			19.91	-0.629	37.03	-0.68
	23.14	-0.248	32.99	-0.298		16.28	0.051	28.77	0.006		19	0.296	30.19	0.262			19.91	-0.629	37.02	-0.68
	23.15	-0.248	32.98	-0.298		16.28	0.051	28.77	0.006		19	0.296	30.18	0.262			19.92	-0.629	37.01	-0.68
	23.16	-0.248	32.97	-0.298		16.29	0.051	28.76	0.006		19.01	0.296	30.18	0.262			19.93	-0.629	37.01	-0.68
	23.17	-0.248	32.96	-0.298		16.29	0.051	28.76	0.006		19.01	0.296	30.17	0.262			19.94	-0.629	37	-0.68
	23.18	-0.248	32.95	-0.298		16.3	0.051	28.75	0.006		19.02	0.296	30.17	0.262			19.95	-0.629	36.99	-0.68
	23.19	-0.248	32.94	-0.298		16.3	0.051	28.75	0.006		19.02	0.296	30.16	0.262			19.95	-0.629	36.98	-0.68
	23.19	-0.248	32.94	-0.298		16.31	0.051	28.74	0.006		19.03	0.296	30.16	0.261			19.96	-0.629	36.97	-0.68
	23.2	-0.248	32.93	-0.298		16.32	0.051	28.74	0.006		19.03	0.296	30.15	0.261			19.97	-0.629	36.96	-0.68
	23.21	-0.248	32.92	-0.298		16.32	0.051	28.73	0.006		19.04	0.296	30.15	0.261			19.98	-0.629	36.96	-0.68
	23.22	-0.248	32.91	-0.298		16.33	0.051	28.73	0.006		19.04	0.296	30.14	0.261			19.99	-0.629	36.95	-0.68
	23.23	-0.248	32.9	-0.298		16.33	0.051	28.72	0.006		19.05	0.296	30.14	0.261			20	-0.629	36.94	-0.68
	23.24	-0.248	32.89	-0.298		16.33	0.051	28.72	0.006		19.05	0.296	30.13	0.261			20	-0.629	36.93	-0.68
	23.24	-0.248	32.89	-0.298		16.34	0.051	28.71	0.006		19.06	0.296	30.13	0.261			20.01	-0.629	36.92	-0.68
	23.25	-0.248	32.88	-0.298		16.34	0.051	28.71	0.006		19.06	0.296	30.12	0.261			20.02	-0.629	36.92	-0.68
	23.26	-0.248	32.87	-0.298		16.35	0.051	28.7	0.006		19.07	0.296	30.12	0.261			20.03	-0.629	36.91	-0.68
	23.27	-0.248	32.86	-0.298		16.35	0.051	28.7	0.006		19.07	0.296	30.11	0.261			20.04	-0.629	36.9	-0.68
	23.28	-0.248	32.85	-0.298		16.36	0.051	28.69	0.006		19.08	0.296	30.11	0.261			20.05	-0.629	36.89	-0.68
	23.29	-0.248	32.85	-0.298		16.37	0.051	28.69	0.006		19.08	0.296	30.1	0.261			20.05	-0.629	36.88	-0.68
	23.29	-0.248	32.84	-0.298		16.37	0.051	28.69	0.006		19.09	0.296	30.1	0.261			20.06	-0.629	36.87	-0.68
	23.3	-0.248	32.83	-0.298		16.38	0.051	28.68	0.006		19.09	0.296	30.09	0.261			20.07	-0.629	36.86	-0.68
	23.31	-0.248	32.82	-0.298		16.38	0.051	28.67	0.006		19.1	0.296	30.09	0.261			20.08	-0.629	36.86	-0.68
	23.32	-0.248	32.81	-0.298		16.38	0.051	28.67	0.006		19.1	0.296	30.08	0.261			20.09	-0.629	36.85	-0.68
	23.33	-0.248	32.8	-0.298		16.39	0.051	28.66	0.006		19.11	0.296	30.08	0.261			20.1	-0.629	36.84	-0.68
	23.34	-0.248	32.8	-0.298		16.39	0.051	28.66	0.006		19.12	0.296	30.07	0.261			20.1	-0.629	36.83	-0.68
	23.34	-0.248	32.79	-0.298		16.4	0.051	28.66	0.006		19.12	0.296	30.07	0.261			20.11	-0.629	36.82	-0.68
	23.35	-0.248	32.78	-0.298		16.4	0.051	28.65	0.006		19.12	0.296	30.06	0.261			20.12	-0.629	36.81	-0.68
	23.36	-0.248	32.77	-0.298		16.41	0.051	28.64	0.006		19.13	0.296	30.06	0.261			20.13	-0.629	36.81	-0.68
	23.37	-0.248	32.76	-0.298		16.41	0.051	28.64	0.006		19.13	0.296	30.05	0.261			20.14	-0.629	36.8	-0.68
	23.38	-0.248	32.75	-0.298		16.42	0.051	28.64	0.006		19.14	0.296	30.05	0.261			20.15	-0.629	36.79	-0.681
	23.39	-0.248	32.75	-0.298		16.42	0.051	28.63	0.006		19.14	0.296	30.04	0.261			20.15	-0.629	36.78	-0.681
	23.39	-0.248	32.74	-0.298		16.43	0.051	28.63	0.006		19.15	0.296	30.04	0.261			20.16	-0.629	36.77	-0.681
	23.4	-0.248	32.73	-0.298		16.43	0.051	28.62	0.006		19.15	0.296	30.03	0.261			20.17	-0.629	36.76	-0.681
	23.41	-0.248	32.72	-0.298		16.44	0.051	28.62	0.006		19.16	0.296	30.03	0.261			20.18	-0.629	36.76	-0.681
	23.42	-0.248	32.71	-0.298		16.44	0.051	28.61	0.006		19.16	0.296	30.02	0.261			20.19	-0.629	36.75	-0.681
	23.43	-0.248	32.7	-0.298		16.45	0.051	28.61	0.006		19.17	0.296	30.02	0.261			20.2	-0.629	36.74	-0.681
	23.44	-0.248	32.7	-0.298		16.46	0.051	28.6	0.006		19.17	0.296	30.01	0.261			20.2	-0.629	36.73	-0.681
	23.44	-0.248	32.69	-0.298		16.46	0.051	28.6	0.006		19.18	0.296	30.01	0.261			20.21	-0.629	36.72	-0.681
	23.45	-0.248	32.68	-0.298		16.46	0.051	28.59	0.006		19.18	0.296	30	0.261			20.22	-0.629	36.71	-0.681
	23.46	-0.248	32.67	-0.298		16.47	0.051	28.59	0.006		19.19	0.296	30	0.261			20.23	-0.629	36.71	-0.681
	23.47	-0.248	32.66	-0.298		16.47	0.051	28.58	0.006		19.19	0.296	29.99	0.261			20.24	-0.629	36.7	-0.681
	23.48	-0.248	32.65	-0.298		16.48	0.051	28.57	0.006		19.2	0.296	29.99	0.261			20.25	-0.629	36.69	-0.681
	23.49	-0.248	32.65	-0.298		16.48	0.051	28.57	0.006		19.2	0.296	29.98	0.261			20.25	-0.629	36.68	-0.681
	23.5	-0.248	32.64	-0.298		16.49	0.051	28.56	0.006		19.21	0.296	29.98	0.261			20.26	-0.629	36.67	-0.681
	23.5	-0.248	32.63	-0.298		16.49	0.051	28.56	0.006		19.21	0.297	29.97	0.261			20.27	-0.629	36.66	-0.681
	23.51	-0.248	32.62	-0.298		16.5	0.051	28.55	0.006		19.22	0.297	29.97	0.261			20.28	-0.629	36.66	-0.681
	23.52	-0.248	32.61	-0.298		16.5	0.051	28.55	0.006		19.22	0.297	29.96	0.261			20.29	-0.629	36.65	-0.681
	23.53	-0.248	32.6	-0.298		16.51	0.051	28.55	0.006		19.23	0.297	29.96	0.261			20.3	-0.629	36.64	-0.681
	23.54	-0.248	32.6	-0.299		16.52	0.051	28.54	0.006		19.23	0.297	29.95	0.261			20.3	-0.629	36.63	-0.681
	23.54	-0.248	32.59	-0.299		16.52	0.051	28.53	0.006		19.24	0.297	29.95	0.261			20.31	-0.629	36.62	-0.681
	23.55	-0.248	32.58	-0.299		16.52	0.051	28.53	0.005		19.24	0.297	29.94	0.261			20.32	-0.629	36.61	-0.681
	23.56	-0.248	32.57	-0.299		16.53	0.051	28.52	0.005		19.25	0.297	29.94	0.261			20.33	-0.629	36.61	-0.681
	23.57	-0.248	32.56	-0.299		16.54	0.051	28.52	0.005		19.25	0.297	29.93	0.261			20.34	-0.629	36.6	-0.681
	23.58	-0.247	32.55	-0.299		16.54	0.051	28.52	0.005		19.26	0.297	29.93	0.261			20.35	-0.629	36.59	-0.681
	23.59	-0.247	32.55	-0.299		16.54	0.051	28.51	0.005		19.26	0.297	29.92	0.261			20.35	-0.629	36.58	-0.681
	23.59	-0.247	32.54	-0.299		16.55	0.051	28.51	0.005		19.27	0.297	29.92	0.261			20.36	-0.629	36.57	-0.681
	23.6	-0.247	32.53	-0.299		16.56	0.051	28.5	0.005		19.27	0.297	29.91	0.261			20.37	-0.629	36.57	-0.681
	23.61	-0.247	32.52	-0.299		16.56	0.051	28.5	0.005		19.28	0.297	29.91	0.261			20.38	-0.629	36.56	-0.681
	23.62	-0.247	32.51	-0.299		16.56	0.051	28.49	0.005		19.28	0.297	29.9	0.261			20.39	-0.629	36.55	-0.681
	23.63	-0.247	32.5	-0.299		16.57	0.051	28.48	0.005		19.29	0.297	29.9	0.261			20.4	-0.629	36.54	-0.681
	23.64	-0.247	32.5	-0.299		16.57	0.051	28.48	0.005		19.29	0.297	29.89	0.261			20.4	-0.629	36.53	-0.681
	23.64	-0.247	32.49	-0.299		16.58	0.051	28.47	0.005		19.3	0.297	29.89	0.261			20.41	-0.629	36.52	-0.681
	23.65	-0.247	32.48	-0.299		16.58	0.051	28.47	0.005		19.3	0.297	29.88	0.261			20.42	-0.629	36.52	-0.681
	23.66	-0.247	32.47	-0.299		16.59	0.051	28.47	0.005		19.31	0.297	29.88	0.261			20.43	-0.629	36.51	-0.681
	23.67	-0.247	32.46	-0.299		16.59	0.051	28.46	0.005		19.31	0.297	29.87	0.261			20.44	-0.629	36.5	-0.681
	23.68	-0.247	32.45	-0.299		16.6	0.051	28.46	0.005		19.32	0.297	29.87	0.261			20.45	-0.629	36.49	-0.681
	23.69	-0.247	32.45	-0.299		16.6	0.051	28.45	0.005		19.32	0.297	29.86	0.261			20.45	-0.629	36.48	-0.681
	23.69	-0.247	32.44	-0.299		16.61	0.051	28.45	0.005		19.33	0.297	29.86	0.261			20.46	-0.629	36.47	-0.681
	23.7	-0.247	32.43	-0.299		16.61	0.051	28.44	0.005		19.33	0.297	29.85	0.261			20.47	-0.629	36.46	-0.681
	23.71	-0.247	32.42	-0.299		16.62	0.051	28.44	0.005		19.34	0.297	29.85	0.261			20.48	-0.629	36.46	-0.681
	23.72	-0.247	32.41	-0.299		16.62	0.051	28.43	0.005		19.34	0.297	29.84	0.261			20.49	-0.629	36.45	-0.681
	23.73	-0.247	32.4	-0.299		16.63	0.051	28.43	0.005		19.35	0.297	29.84	0.261			20.5	-0.629	36.44	-0.681
	23.74	-0.247	32.4	-0.299		16.63	0.051	28.42	0.005		19.35	0.297	29.83	0.261			20.5	-0.629	36.43	-0.681
	23.74	-0.247	32.39	-0.299		16.64	0.051	28.42	0.005		19.36	0.297	29.83	0.261			20.51	-0.629	36.42	-0.681
	23.75	-0.247	32.38	-0.299		16.65	0.051	28.41	0.005		19.36	0.297	29.82	0.261			20.52	-0.629	36.41	-0.681
	23.76	-0.247	32.37	-0.299		16.65	0.051	28.41	0.005		19.37	0.297	29.82	0.261			20.53	-0.629	36.41	-0.681
	23.77	-0.247	32.36	-0.299		16.66	0.051	28.4	0.005		19.37	0.297	29.81	0.261			20.54	-0.629	36.4	-0.681
	23.78	-0.247	32.36	-0.299		16.66	0.051	28.39	0.005		19.38	0.297	29.81	0.261			20.55	-0.629	36.39	-0.681
	23.79	-0.247	32.35	-0.299		16.66	0.051	28.39	0.005		19.38	0.297	29.8	0.261			20.55	-0.629	36.38	-0.681
	23.79	-0.247	32.34	-0.299		16.67	0.051	28.39	0.005		19.39	0.297	29.8	0.261			20.56	-0.629	36.37	-0.682
	23.8	-0.247	32.33	-0.299		16.67	0.051	28.38	0.005		19.39	0.297	29.79	0.261			20.57	-0.629	36.37	-0.682
	23.81	-0.247	32.32	-0.299		16.68	0.051	28.38	0.005		19.4	0.297	29.79	0.261			20.58	-0.629	36.36	-0.682
	23.82	-0.247	32.31	-0.299		16.69	0.051	28.37	0.005		19.4	0.297	29.78	0.261			20.59	-0.629	36.35	-0.682
	23.83	-0.247	32.3	-0.299		16.69	0.051	28.37	0.005		19.41	0.297	29.78	0.261			20.6	-0.629	36.34	-0.682
	23.84	-0.247	32.3	-0.299		16.69	0.051	28.36	0.005		19.41	0.297	29.77	0.261			20.61	-0.629	36.33	-0.682
	23.84	-0.247	32.29	-0.299		16.7	0.051	28.36	0.005		19.42	0.297	29.77	0.261			20.61	-0.629	36.32	-0.682
	23.85	-0.247	32.28	-0.299		16.71	0.051	28.35	0.005		19.42	0.297	29.76	0.261			20.62	-0.629	36.32	-0.682
	23.86	-0.247	32.27	-0.299		16.71	0.051	28.35	0.005		19.43	0.297	29.76	0.261			20.63	-0.629	36.31	-0.682
	23.87	-0.247	32.26	-0.299		16.71	0.051	28.34	0.005		19.43	0.297	29.75	0.261			20.64	-0.629	36.3	-0.682
	23.88	-0.247	32.25	-0.299		16.72	0.051	28.34	0.005		19.44	0.297	29.75	0.261			20.65	-0.629	36.29	-0.682
	23.89	-0.247	32.25	-0.299		16.72	0.051	28.33	0.005		19.44	0.297	29.74	0.261			20.65	-0.629	36.28	-0.682
	23.89	-0.247	32.24	-0.299		16.73	0.051	28.33	0.005		19.45	0.297	29.74	0.261			20.66	-0.629	36.27	-0.682
	23.9	-0.247	32.23	-0.299		16.73	0.051	28.32	0.005		19.45	0.297	29.73	0.261			20.67	-0.629	36.27	-0.682
	23.91	-0.247	32.22	-0.299		16.74	0.051	28.32	0.005		19.46	0.297	29.73	0.261			20.68	-0.629	36.26	-0.682
	23.92	-0.247	32.21	-0.299		16.75	0.051	28.31	0.005		19.46	0.297	29.72	0.261			20.69	-0.629	36.25	-0.682
	23.93	-0.247	32.21	-0.3		16.75	0.051	28.31	0.005		19.47	0.297	29.72	0.261			20.7	-0.629	36.24	-0.682
	23.94	-0.247	32.2	-0.3		16.75	0.051	28.3	0.005		19.47	0.297	29.71	0.261			20.7	-0.629	36.23	-0.682
	23.94	-0.247	32.19	-0.3		16.76	0.051	28.3	0.005		19.48	0.297	29.71	0.261			20.71	-0.629	36.22	-0.682
	23.95	-0.247	32.18	-0.3		16.76	0.051	28.29	0.005		19.48	0.297	29.7	0.261			20.72	-0.629	36.22	-0.682
	23.96	-0.247	32.17	-0.3		16.77	0.051	28.29	0.005		19.49	0.297	29.7	0.261			20.73	-0.629	36.21	-0.682
	23.97	-0.247	32.16	-0.3		16.78	0.051	28.28	0.005		19.49	0.297	29.69	0.261			20.74	-0.629	36.2	-0.682
	23.98	-0.247	32.16	-0.3		16.78	0.051	28.28	0.005		19.5	0.297	29.69	0.261			20.75	-0.629	36.19	-0.682
	23.99	-0.247	32.15	-0.3		16.78	0.051	28.27	0.005		19.5	0.297	29.68	0.261			20.75	-0.629	36.18	-0.682
	23.99	-0.247	32.14	-0.3		16.79	0.051	28.27	0.005		19.51	0.297	29.68	0.261			20.76	-0.629	36.17	-0.682
	24	-0.247	32.13	-0.3		16.79	0.051	28.26	0.005		19.51	0.297	29.67	0.261			20.77	-0.629	36.17	-0.682
	24.01	-0.246	32.12	-0.3		16.8	0.051	28.26	0.005		19.52	0.297	29.67	0.261			20.78	-0.629	36.16	-0.682
	24.02	-0.246	32.11	-0.3		16.8	0.051	28.25	0.005		19.52	0.297	29.66	0.261			20.79	-0.629	36.15	-0.682
	24.03	-0.246	32.11	-0.3		16.81	0.051	28.25	0.005		19.53	0.297	29.66	0.261			20.8	-0.629	36.14	-0.682
	24.04	-0.246	32.1	-0.3		16.81	0.051	28.24	0.005		19.53	0.297	29.65	0.261			20.81	-0.629	36.13	-0.682
	24.04	-0.246	32.09	-0.3		16.82	0.051	28.24	0.005		19.54	0.297	29.65	0.261			20.81	-0.629	36.12	-0.682
	24.05	-0.246	32.08	-0.3		16.82	0.051	28.23	0.005		19.54	0.297	29.64	0.261			20.82	-0.629	36.12	-0.682
	24.06	-0.246	32.07	-0.3		16.83	0.051	28.23	0.005		19.55	0.297	29.64	0.261			20.83	-0.629	36.11	-0.682
	24.07	-0.246	32.06	-0.3		16.83	0.051	28.22	0.005		19.55	0.297	29.63	0.261			20.84	-0.629	36.1	-0.682
	24.08	-0.246	32.06	-0.3		16.84	0.051	28.22	0.005		19.56	0.297	29.63	0.261			20.85	-0.629	36.09	-0.682
	24.09	-0.246	32.05	-0.3		16.84	0.051	28.21	0.005		19.56	0.297	29.62	0.261			20.85	-0.629	36.08	-0.682
	24.09	-0.246	32.04	-0.3		16.85	0.051	28.21	0.005		19.57	0.297	29.62	0.261			20.86	-0.629	36.08	-0.682
	24.1	-0.246	32.03	-0.3		16.85	0.051	28.2	0.005		19.57	0.297	29.61	0.261			20.87	-0.629	36.07	-0.682
	24.11	-0.246	32.02	-0.3		16.86	0.051	28.2	0.005		19.58	0.297	29.61	0.261			20.88	-0.629	36.06	-0.682
	24.12	-0.246	32.01	-0.3		16.86	0.051	28.19	0.005		19.58	0.297	29.6	0.261			20.89	-0.629	36.05	-0.682
	24.13	-0.246	32.01	-0.3		16.87	0.051	28.19	0.005		19.59	0.297	29.6	0.261			20.9	-0.629	36.04	-0.682
	24.14	-0.246	32	-0.3		16.87	0.051	28.18	0.005		19.59	0.297	29.59	0.261			20.9	-0.629	36.03	-0.682
	24.15	-0.246	31.99	-0.3		16.88	0.051	28.18	0.005		19.6	0.297	29.59	0.261			20.91	-0.629	36.03	-0.682
	24.15	-0.246	31.98	-0.3		16.88	0.051	28.17	0.005		19.6	0.297	29.58	0.261			20.92	-0.629	36.02	-0.682
	24.16	-0.246	31.97	-0.3		16.89	0.051	28.17	0.005		19.61	0.297	29.58	0.261			20.93	-0.629	36.01	-0.682
	24.17	-0.246	31.96	-0.3		16.89	0.051	28.16	0.005		19.61	0.297	29.57	0.261			20.94	-0.629	36	-0.682
	24.18	-0.246	31.96	-0.3		16.9	0.051	28.16	0.005		19.62	0.297	29.57	0.261			20.95	-0.629	35.99	-0.682
	24.19	-0.246	31.95	-0.3		16.9	0.051	28.15	0.005		19.62	0.297	29.56	0.261			20.95	-0.629	35.98	-0.682
	24.19	-0.246	31.94	-0.3		16.91	0.051	28.15	0.005		19.63	0.297	29.56	0.261			20.96	-0.629	35.98	-0.682
	24.2	-0.246	31.93	-0.3		16.91	0.051	28.14	0.005		19.63	0.297	29.55	0.261			20.97	-0.629	35.97	-0.683
	24.21	-0.246	31.92	-0.3		16.92	0.051	28.14	0.005		19.64	0.297	29.55	0.261			20.98	-0.629	35.96	-0.683
	24.22	-0.246	31.91	-0.3		16.92	0.051	28.13	0.005		19.64	0.297	29.55	0.261			20.99	-0.629	35.95	-0.683
	24.23	-0.246	31.91	-0.3		16.93	0.051	28.13	0.005		19.65	0.297	29.54	0.261			21	-0.629	35.94	-0.683
	24.24	-0.246	31.9	-0.3		16.93	0.051	28.12	0.005		19.65	0.297	29.53	0.261			21.01	-0.629	35.93	-0.683
	24.24	-0.246	31.89	-0.3		16.94	0.051	28.12	0.005		19.66	0.297	29.53	0.261			21.01	-0.629	35.93	-0.683
	24.25	-0.246	31.88	-0.3		16.94	0.051	28.11	0.005		19.66	0.297	29.52	0.261			21.02	-0.629	35.92	-0.683
	24.26	-0.246	31.87	-0.3		16.95	0.051	28.11	0.005		19.67	0.297	29.52	0.261			21.03	-0.629	35.91	-0.683
	24.27	-0.246	31.86	-0.3		16.95	0.051	28.1	0.005		19.67	0.297	29.51	0.261			21.04	-0.629	35.9	-0.683
	24.28	-0.246	31.86	-0.3		16.96	0.051	28.1	0.005		19.68	0.297	29.51	0.261			21.05	-0.629	35.89	-0.683
	24.28	-0.246	31.85	-0.3		16.96	0.051	28.09	0.005		19.68	0.297	29.5	0.261			21.05	-0.629	35.89	-0.683
	24.29	-0.246	31.84	-0.3		16.97	0.051	28.09	0.005		19.69	0.297	29.5	0.261			21.06	-0.629	35.88	-0.683
	24.3	-0.246	31.83	-0.3		16.97	0.051	28.08	0.005		19.69	0.297	29.49	0.261			21.07	-0.629	35.87	-0.683
	24.31	-0.246	31.82	-0.301		16.98	0.051	28.08	0.005		19.7	0.297	29.49	0.261			21.08	-0.629	35.86	-0.683
	24.32	-0.246	31.81	-0.301		16.98	0.051	28.07	0.005		19.7	0.297	29.49	0.261			21.09	-0.629	35.85	-0.683
	24.33	-0.246	31.81	-0.301		16.99	0.051	28.07	0.005		19.71	0.297	29.48	0.261			21.1	-0.629	35.84	-0.683
	24.34	-0.246	31.8	-0.301		16.99	0.051	28.06	0.005		19.71	0.297	29.48	0.261			21.1	-0.629	35.83	-0.683
	24.34	-0.246	31.79	-0.301		17	0.051	28.06	0.005		19.72	0.297	29.47	0.261			21.11	-0.629	35.83	-0.683
	24.35	-0.246	31.78	-0.301		17	0.051	28.05	0.005		19.72	0.297	29.47	0.261			21.12	-0.629	35.82	-0.683
	24.36	-0.246	31.77	-0.301		17.01	0.051	28.05	0.005		19.73	0.297	29.46	0.261			21.13	-0.629	35.81	-0.683
	24.37	-0.246	31.77	-0.301		17.01	0.051	28.04	0.005		19.73	0.297	29.46	0.261			21.14	-0.629	35.8	-0.683
	24.38	-0.246	31.76	-0.301		17.02	0.051	28.04	0.005		19.74	0.297	29.45	0.261			21.15	-0.629	35.79	-0.683
	24.38	-0.246	31.75	-0.301		17.02	0.051	28.03	0.005		19.74	0.297	29.45	0.261			21.16	-0.629	35.78	-0.683
	24.39	-0.246	31.74	-0.301		17.03	0.051	28.03	0.005		19.75	0.297	29.44	0.261			21.16	-0.629	35.78	-0.683
	24.4	-0.246	31.73	-0.301		17.03	0.051	28.02	0.005		19.75	0.297	29.43	0.261			21.17	-0.629	35.77	-0.683
	24.41	-0.246	31.72	-0.301		17.04	0.051	28.02	0.005		19.76	0.297	29.43	0.261			21.18	-0.629	35.76	-0.683
	24.42	-0.245	31.71	-0.301		17.04	0.051	28.01	0.005		19.76	0.297	29.42	0.261			21.19	-0.629	35.75	-0.683
	24.43	-0.245	31.71	-0.301		17.05	0.051	28.01	0.005		19.77	0.297	29.42	0.261			21.2	-0.629	35.74	-0.683
	24.44	-0.245	31.7	-0.301		17.05	0.051	28	0.005		19.77	0.297	29.41	0.261			21.2	-0.629	35.73	-0.683
	24.44	-0.245	31.69	-0.301		17.06	0.051	28	0.005		19.78	0.297	29.41	0.261			21.21	-0.629	35.73	-0.683
	24.45	-0.245	31.68	-0.301		17.06	0.051	27.99	0.005		19.78	0.297	29.4	0.261			21.22	-0.629	35.72	-0.683
	24.46	-0.245	31.67	-0.301		17.07	0.051	27.99	0.005		19.79	0.297	29.4	0.261			21.23	-0.629	35.71	-0.683
	24.47	-0.245	31.67	-0.301		17.07	0.051	27.98	0.005		19.79	0.297	29.4	0.261			21.24	-0.629	35.7	-0.683
	24.48	-0.245	31.66	-0.301		17.08	0.051	27.98	0.005		19.8	0.297	29.39	0.261			21.25	-0.629	35.69	-0.683
	24.49	-0.245	31.65	-0.301		17.08	0.051	27.97	0.005		19.8	0.297	29.39	0.261			21.25	-0.629	35.68	-0.683
	24.49	-0.245	31.64	-0.301		17.09	0.051	27.97	0.005		19.81	0.297	29.38	0.261			21.26	-0.629	35.68	-0.683
	24.5	-0.245	31.63	-0.301		17.09	0.051	27.96	0.005		19.81	0.297	29.38	0.261			21.27	-0.629	35.67	-0.683
	24.51	-0.245	31.62	-0.301		17.1	0.051	27.96	0.005		19.82	0.297	29.37	0.261			21.28	-0.629	35.66	-0.683
	24.52	-0.245	31.61	-0.301		17.1	0.052	27.95	0.005		19.82	0.297	29.37	0.26			21.29	-0.629	35.65	-0.683
	24.53	-0.245	31.61	-0.301		17.11	0.052	27.95	0.005		19.83	0.297	29.36	0.26			21.3	-0.629	35.64	-0.683
	24.53	-0.245	31.6	-0.301		17.11	0.052	27.94	0.005		19.83	0.297	29.36	0.26			21.3	-0.629	35.63	-0.683
	24.54	-0.245	31.59	-0.301		17.12	0.052	27.94	0.005		19.84	0.297	29.35	0.26			21.31	-0.629	35.63	-0.683
	24.55	-0.245	31.58	-0.301		17.12	0.052	27.93	0.005		19.84	0.297	29.34	0.26			21.32	-0.629	35.62	-0.683
	24.56	-0.245	31.57	-0.301		17.13	0.052	27.93	0.005		19.85	0.297	29.34	0.26			21.33	-0.629	35.61	-0.684
	24.57	-0.245	31.57	-0.301		17.13	0.052	27.92	0.005		19.85	0.297	29.34	0.26			21.34	-0.629	35.6	-0.684
	24.58	-0.245	31.56	-0.301		17.14	0.052	27.92	0.005		19.86	0.297	29.33	0.26			21.35	-0.629	35.59	-0.684
	24.59	-0.245	31.55	-0.301		17.14	0.052	27.91	0.005		19.86	0.297	29.33	0.26			21.35	-0.629	35.59	-0.684
	24.59	-0.245	31.54	-0.301		17.15	0.052	27.91	0.005		19.87	0.297	29.32	0.26			21.36	-0.629	35.58	-0.684
	24.6	-0.245	31.53	-0.301		17.15	0.052	27.9	0.005		19.87	0.297	29.32	0.26			21.37	-0.629	35.57	-0.684
	24.61	-0.245	31.52	-0.301		17.16	0.052	27.9	0.005		19.88	0.297	29.31	0.26			21.38	-0.629	35.56	-0.684
	24.62	-0.245	31.52	-0.301		17.16	0.052	27.89	0.005		19.88	0.297	29.31	0.26			21.39	-0.629	35.55	-0.684
	24.63	-0.245	31.51	-0.301		17.17	0.052	27.89	0.005		19.89	0.297	29.3	0.26			21.4	-0.629	35.54	-0.684
	24.63	-0.245	31.5	-0.301		17.17	0.052	27.88	0.005		19.89	0.297	29.3	0.26			21.4	-0.629	35.54	-0.684
	24.64	-0.245	31.49	-0.301		17.18	0.052	27.88	0.005		19.9	0.297	29.29	0.26			21.41	-0.629	35.53	-0.684
	24.65	-0.245	31.48	-0.302		17.18	0.052	27.87	0.005		19.9	0.297	29.28	0.26			21.42	-0.629	35.52	-0.684
	24.66	-0.245	31.47	-0.302		17.19	0.052	27.87	0.005		19.91	0.297	29.28	0.26			21.43	-0.629	35.51	-0.684
	24.67	-0.245	31.47	-0.302		17.19	0.052	27.86	0.005		19.91	0.297	29.28	0.26			21.44	-0.629	35.5	-0.684
	24.68	-0.245	31.46	-0.302		17.2	0.052	27.86	0.005		19.92	0.297	29.27	0.26			21.45	-0.629	35.49	-0.684
	24.68	-0.245	31.45	-0.302		17.2	0.052	27.85	0.004		19.92	0.297	29.27	0.26			21.45	-0.629	35.48	-0.684
	24.69	-0.245	31.44	-0.302		17.21	0.052	27.85	0.004		19.93	0.297	29.26	0.26			21.46	-0.629	35.48	-0.684
	24.7	-0.245	31.43	-0.302		17.21	0.052	27.84	0.004		19.93	0.297	29.26	0.26			21.47	-0.629	35.47	-0.684
	24.71	-0.245	31.42	-0.302		17.22	0.052	27.84	0.004		19.94	0.297	29.25	0.26			21.48	-0.629	35.46	-0.684
	24.72	-0.245	31.42	-0.302		17.22	0.052	27.83	0.004		19.94	0.297	29.25	0.26			21.49	-0.629	35.45	-0.684
	24.73	-0.245	31.41	-0.302		17.23	0.052	27.83	0.004		19.95	0.297	29.24	0.26			21.5	-0.629	35.44	-0.684
	24.73	-0.245	31.4	-0.302		17.23	0.052	27.82	0.004		19.95	0.297	29.23	0.26			21.5	-0.629	35.44	-0.684
	24.74	-0.245	31.39	-0.302		17.24	0.052	27.82	0.004		19.96	0.297	29.23	0.26			21.51	-0.629	35.43	-0.684
	24.75	-0.245	31.38	-0.302		17.24	0.052	27.81	0.004		19.96	0.297	29.23	0.26			21.52	-0.629	35.42	-0.684
	24.76	-0.245	31.37	-0.302		17.25	0.052	27.81	0.004		19.97	0.297	29.22	0.26			21.53	-0.629	35.41	-0.684
	24.77	-0.245	31.37	-0.302		17.25	0.052	27.8	0.004		19.97	0.297	29.22	0.26			21.54	-0.629	35.4	-0.684
	24.78	-0.245	31.36	-0.302		17.26	0.052	27.8	0.004		19.98	0.297	29.21	0.26			21.55	-0.629	35.39	-0.684
	24.78	-0.245	31.35	-0.302		17.26	0.052	27.79	0.004		19.98	0.297	29.21	0.26			21.56	-0.629	35.39	-0.684
	24.79	-0.245	31.34	-0.302		17.27	0.052	27.79	0.004		19.99	0.297	29.2	0.26			21.56	-0.629	35.38	-0.684
	24.8	-0.245	31.33	-0.302		17.27	0.052	27.78	0.004		19.99	0.297	29.2	0.26			21.57	-0.629	35.37	-0.684
	24.81	-0.244	31.32	-0.302		17.28	0.052	27.78	0.004		20	0.297	29.19	0.26			21.58	-0.629	35.36	-0.685
	24.82	-0.244	31.32	-0.302		17.28	0.052	27.77	0.004		20	0.297	29.19	0.26			21.59	-0.629	35.35	-0.685
	24.83	-0.244	31.31	-0.302		17.29	0.052	27.77	0.004		20.01	0.297	29.18	0.26			21.6	-0.629	35.34	-0.685
	24.83	-0.244	31.3	-0.302		17.29	0.052	27.76	0.004		20.01	0.297	29.18	0.26			21.61	-0.629	35.34	-0.685
	24.84	-0.244	31.29	-0.302		17.3	0.052	27.76	0.004		20.02	0.297	29.17	0.26			21.61	-0.629	35.33	-0.685
	24.85	-0.244	31.28	-0.302		17.3	0.052	27.75	0.004		20.02	0.297	29.17	0.26			21.62	-0.629	35.32	-0.685
	24.86	-0.244	31.28	-0.302		17.31	0.052	27.75	0.004		20.03	0.297	29.16	0.26			21.63	-0.629	35.31	-0.685
	24.87	-0.244	31.27	-0.302		17.31	0.052	27.74	0.004		20.03	0.297	29.16	0.26			21.64	-0.629	35.3	-0.685
	24.88	-0.244	31.26	-0.302		17.32	0.052	27.74	0.004		20.04	0.297	29.15	0.26			21.65	-0.629	35.3	-0.685
	24.88	-0.244	31.25	-0.302		17.32	0.052	27.73	0.004		20.04	0.297	29.15	0.26			21.65	-0.629	35.29	-0.685
	24.89	-0.244	31.24	-0.302		17.33	0.052	27.73	0.004		20.05	0.297	29.14	0.26			21.66	-0.629	35.28	-0.685
	24.9	-0.244	31.23	-0.302		17.33	0.052	27.72	0.004		20.05	0.297	29.14	0.26			21.67	-0.629	35.27	-0.685
	24.91	-0.244	31.22	-0.302		17.34	0.052	27.72	0.004		20.06	0.297	29.13	0.26			21.68	-0.629	35.26	-0.685
	24.92	-0.244	31.22	-0.302		17.34	0.052	27.71	0.004		20.06	0.297	29.13	0.26			21.69	-0.629	35.25	-0.685
	24.93	-0.244	31.21	-0.302		17.35	0.052	27.71	0.004		20.07	0.297	29.12	0.26			21.7	-0.629	35.25	-0.685
	24.93	-0.244	31.2	-0.302		17.35	0.052	27.7	0.004		20.07	0.297	29.12	0.26			21.7	-0.629	35.24	-0.685
	24.94	-0.244	31.19	-0.302		17.36	0.052	27.7	0.004		20.08	0.297	29.11	0.26			21.71	-0.629	35.23	-0.685
	24.95	-0.244	31.18	-0.302		17.36	0.052	27.69	0.004		20.08	0.297	29.11	0.26			21.72	-0.629	35.22	-0.685
	24.96	-0.244	31.18	-0.303		17.37	0.052	27.69	0.004		20.09	0.297	29.1	0.26			21.73	-0.629	35.21	-0.685
	24.97	-0.244	31.17	-0.303		17.37	0.052	27.68	0.004		20.09	0.297	29.1	0.26			21.74	-0.629	35.2	-0.685
	24.98	-0.244	31.16	-0.303		17.38	0.052	27.68	0.004		20.1	0.297	29.09	0.26			21.75	-0.629	35.2	-0.685
	24.98	-0.244	31.15	-0.303		17.38	0.052	27.67	0.004		20.1	0.297	29.09	0.26			21.76	-0.629	35.19	-0.685
	24.99	-0.244	31.14	-0.303		17.39	0.052	27.67	0.004		20.11	0.297	29.08	0.26			21.76	-0.629	35.18	-0.685
	25	-0.244	31.14	-0.303		17.39	0.052	27.66	0.004		20.11	0.297	29.08	0.26			21.77	-0.629	35.17	-0.685
	25.01	-0.244	31.13	-0.303		17.4	0.052	27.66	0.004		20.12	0.297	29.07	0.26			21.78	-0.629	35.16	-0.685
	25.02	-0.244	31.12	-0.303		17.4	0.052	27.65	0.004		20.12	0.297	29.07	0.26			21.79	-0.629	35.15	-0.685
	25.03	-0.244	31.11	-0.303		17.41	0.052	27.65	0.004		20.13	0.297	29.06	0.26			21.8	-0.629	35.15	-0.686
	25.03	-0.244	31.1	-0.303		17.41	0.052	27.64	0.004		20.13	0.297	29.06	0.26			21.81	-0.629	35.14	-0.686
	25.04	-0.244	31.09	-0.303		17.42	0.052	27.64	0.004		20.14	0.297	29.05	0.26			21.81	-0.629	35.13	-0.686
	25.05	-0.244	31.08	-0.303		17.42	0.052	27.63	0.004		20.14	0.297	29.05	0.26			21.82	-0.629	35.12	-0.686
	25.06	-0.244	31.08	-0.303		17.43	0.052	27.63	0.004		20.15	0.297	29.04	0.26			21.83	-0.629	35.11	-0.686
	25.07	-0.244	31.07	-0.303		17.43	0.052	27.62	0.004		20.15	0.297	29.04	0.26			21.84	-0.629	35.1	-0.686
	25.08	-0.244	31.06	-0.303		17.44	0.052	27.62	0.004		20.16	0.297	29.03	0.26			21.85	-0.629	35.1	-0.686
	25.08	-0.244	31.05	-0.303		17.44	0.052	27.61	0.004		20.16	0.297	29.03	0.26			21.85	-0.629	35.09	-0.686
	25.09	-0.244	31.04	-0.303		17.45	0.052	27.61	0.004		20.17	0.297	29.02	0.26			21.86	-0.629	35.08	-0.686
	25.1	-0.244	31.03	-0.303		17.45	0.052	27.6	0.004		20.17	0.297	29.02	0.26			21.87	-0.629	35.07	-0.686
	25.11	-0.244	31.03	-0.303		17.46	0.052	27.6	0.004		20.18	0.297	29.01	0.26			21.88	-0.629	35.06	-0.686
	25.12	-0.244	31.02	-0.303		17.46	0.052	27.59	0.004		20.18	0.297	29.01	0.26			21.89	-0.629	35.06	-0.686
	25.12	-0.244	31.01	-0.303		17.47	0.052	27.59	0.004		20.19	0.297	29	0.26			21.9	-0.629	35.05	-0.686
	25.13	-0.244	31	-0.303		17.47	0.052	27.58	0.004		20.19	0.297	29	0.26			21.91	-0.629	35.04	-0.686
	25.14	-0.244	30.99	-0.303		17.48	0.052	27.58	0.004		20.2	0.297	28.99	0.26			21.91	-0.629	35.03	-0.686
	25.15	-0.243	30.98	-0.303		17.48	0.052	27.57	0.004		20.2	0.297	28.99	0.26			21.92	-0.629	35.02	-0.686
	25.16	-0.243	30.98	-0.303		17.49	0.052	27.57	0.004		20.21	0.297	28.98	0.26			21.93	-0.629	35.01	-0.686
	25.17	-0.243	30.97	-0.303		17.49	0.052	27.56	0.004		20.21	0.297	28.98	0.26			21.94	-0.629	35	-0.686
	25.18	-0.243	30.96	-0.303		17.5	0.052	27.56	0.004		20.22	0.297	28.97	0.26			21.95	-0.629	35	-0.686
	25.18	-0.243	30.95	-0.303		17.5	0.052	27.55	0.004		20.22	0.297	28.97	0.26			21.95	-0.629	34.99	-0.686
	25.19	-0.243	30.94	-0.303		17.51	0.052	27.55	0.004		20.23	0.297	28.96	0.26			21.96	-0.629	34.98	-0.686
	25.2	-0.243	30.94	-0.303		17.51	0.052	27.54	0.004		20.23	0.297	28.96	0.26			21.97	-0.629	34.97	-0.686
	25.21	-0.243	30.93	-0.303		17.52	0.052	27.54	0.004		20.24	0.297	28.95	0.26			21.98	-0.629	34.96	-0.687
	25.22	-0.243	30.92	-0.303		17.52	0.052	27.53	0.004		20.24	0.297	28.95	0.26			21.99	-0.629	34.96	-0.687
	25.22	-0.243	30.91	-0.303		17.53	0.052	27.53	0.004		20.25	0.298	28.94	0.26			22	-0.629	34.95	-0.687
	25.23	-0.243	30.9	-0.304		17.53	0.052	27.52	0.004		20.25	0.298	28.94	0.26			22	-0.629	34.94	-0.687
	25.24	-0.243	30.89	-0.304		17.54	0.052	27.52	0.004		20.26	0.298	28.93	0.26			22.01	-0.629	34.93	-0.687
	25.25	-0.243	30.88	-0.304		17.54	0.052	27.51	0.004		20.26	0.298	28.93	0.26			22.02	-0.629	34.92	-0.687
	25.26	-0.243	30.88	-0.304		17.55	0.052	27.51	0.004		20.27	0.298	28.92	0.26			22.03	-0.629	34.91	-0.687
	25.27	-0.243	30.87	-0.304		17.55	0.052	27.5	0.004		20.27	0.298	28.92	0.26			22.04	-0.629	34.91	-0.687
	25.27	-0.243	30.86	-0.304		17.56	0.052	27.5	0.004		20.28	0.298	28.91	0.26			22.05	-0.629	34.9	-0.687
	25.28	-0.243	30.85	-0.304		17.56	0.052	27.49	0.004		20.28	0.298	28.91	0.26			22.05	-0.629	34.89	-0.687
	25.29	-0.243	30.84	-0.304		17.57	0.052	27.49	0.004		20.29	0.298	28.9	0.26			22.06	-0.629	34.88	-0.687
	25.3	-0.243	30.84	-0.304		17.57	0.052	27.48	0.004		20.29	0.298	28.9	0.26			22.07	-0.629	34.87	-0.687
	25.31	-0.243	30.83	-0.304		17.58	0.052	27.48	0.004		20.3	0.298	28.89	0.26			22.08	-0.629	34.86	-0.687
	25.32	-0.243	30.82	-0.304		17.58	0.052	27.47	0.004		20.3	0.298	28.89	0.26			22.09	-0.629	34.86	-0.687
	25.32	-0.243	30.81	-0.304		17.59	0.052	27.47	0.004		20.31	0.298	28.88	0.26			22.1	-0.629	34.85	-0.687
	25.33	-0.243	30.8	-0.304		17.59	0.052	27.46	0.004		20.31	0.298	28.88	0.26			22.11	-0.629	34.84	-0.687
	25.34	-0.243	30.79	-0.304		17.6	0.052	27.46	0.004		20.32	0.298	28.87	0.26			22.11	-0.629	34.83	-0.687
	25.35	-0.243	30.78	-0.304		17.6	0.052	27.45	0.004		20.32	0.298	28.87	0.26			22.12	-0.629	34.82	-0.687
	25.36	-0.243	30.78	-0.304		17.61	0.052	27.45	0.004		20.33	0.298	28.86	0.26			22.13	-0.629	34.81	-0.687
	25.37	-0.243	30.77	-0.304		17.61	0.052	27.44	0.004		20.33	0.298	28.86	0.26			22.14	-0.629	34.81	-0.688
	25.37	-0.243	30.76	-0.304		17.62	0.052	27.44	0.004		20.34	0.298	28.85	0.26			22.15	-0.629	34.8	-0.688
	25.38	-0.243	30.75	-0.304		17.62	0.052	27.43	0.004		20.34	0.298	28.85	0.26			22.15	-0.629	34.79	-0.688
	25.39	-0.243	30.74	-0.304		17.63	0.052	27.43	0.004		20.35	0.298	28.84	0.26			22.16	-0.629	34.78	-0.688
	25.4	-0.242	30.74	-0.304		17.63	0.052	27.42	0.004		20.35	0.298	28.84	0.26			22.17	-0.629	34.77	-0.688
	25.41	-0.242	30.73	-0.304		17.64	0.052	27.42	0.004		20.36	0.298	28.83	0.26			22.18	-0.629	34.77	-0.688
	25.42	-0.242	30.72	-0.304		17.64	0.052	27.41	0.004		20.36	0.298	28.83	0.26			22.19	-0.629	34.76	-0.688
	25.42	-0.242	30.71	-0.304		17.65	0.052	27.41	0.004		20.37	0.298	28.82	0.26			22.2	-0.629	34.75	-0.688
	25.43	-0.242	30.7	-0.304		17.65	0.052	27.4	0.004		20.37	0.298	28.82	0.26			22.21	-0.629	34.74	-0.688
	25.44	-0.242	30.69	-0.304		17.66	0.052	27.4	0.004		20.38	0.298	28.81	0.26			22.21	-0.629	34.73	-0.688
	25.45	-0.242	30.69	-0.305		17.66	0.052	27.39	0.004		20.38	0.298	28.81	0.26			22.22	-0.629	34.72	-0.688
	25.46	-0.242	30.68	-0.305		17.67	0.052	27.39	0.004		20.39	0.298	28.8	0.26			22.23	-0.629	34.71	-0.688
	25.47	-0.242	30.67	-0.305		17.67	0.052	27.38	0.004		20.39	0.298	28.8	0.26			22.24	-0.629	34.71	-0.688
	25.47	-0.242	30.66	-0.305		17.68	0.052	27.38	0.004		20.4	0.298	28.79	0.26			22.25	-0.629	34.7	-0.688
	25.48	-0.242	30.65	-0.305		17.68	0.052	27.37	0.004		20.4	0.298	28.79	0.26			22.25	-0.629	34.69	-0.688
	25.49	-0.242	30.65	-0.305		17.69	0.052	27.37	0.004		20.41	0.298	28.78	0.26			22.26	-0.629	34.68	-0.688
	25.5	-0.242	30.64	-0.305		17.69	0.052	27.36	0.004		20.41	0.298	28.78	0.26			22.27	-0.629	34.67	-0.688
	25.51	-0.242	30.63	-0.305		17.7	0.052	27.36	0.004		20.42	0.298	28.77	0.26			22.28	-0.629	34.67	-0.688
	25.52	-0.242	30.62	-0.305		17.7	0.052	27.35	0.004		20.42	0.298	28.77	0.26			22.29	-0.629	34.66	-0.689
	25.52	-0.242	30.61	-0.305		17.71	0.052	27.35	0.004		20.43	0.298	28.76	0.26			22.3	-0.629	34.65	-0.689
	25.53	-0.242	30.6	-0.305		17.71	0.052	27.34	0.004		20.43	0.298	28.76	0.26			22.3	-0.629	34.64	-0.689
	25.54	-0.242	30.6	-0.305		17.72	0.052	27.34	0.004		20.44	0.298	28.75	0.26			22.31	-0.629	34.63	-0.689
	25.55	-0.242	30.59	-0.305		17.72	0.052	27.33	0.004		20.44	0.298	28.75	0.26			22.32	-0.629	34.62	-0.689
	25.56	-0.242	30.58	-0.305		17.73	0.052	27.33	0.004		20.45	0.298	28.74	0.26			22.33	-0.629	34.61	-0.689
	25.57	-0.242	30.57	-0.305		17.73	0.052	27.32	0.004		20.45	0.298	28.74	0.26			22.34	-0.629	34.61	-0.689
	25.57	-0.242	30.56	-0.305		17.74	0.052	27.32	0.004		20.46	0.298	28.73	0.26			22.35	-0.629	34.6	-0.689
	25.58	-0.241	30.55	-0.305		17.74	0.052	27.31	0.004		20.46	0.298	28.73	0.26			22.36	-0.628	34.59	-0.689
	25.59	-0.241	30.54	-0.305		17.75	0.052	27.31	0.004		20.47	0.298	28.72	0.26			22.36	-0.628	34.58	-0.689
	25.6	-0.241	30.54	-0.305		17.75	0.052	27.3	0.004		20.47	0.298	28.72	0.26			22.37	-0.628	34.57	-0.689
	25.61	-0.241	30.53	-0.305		17.76	0.052	27.3	0.004		20.48	0.298	28.71	0.259			22.38	-0.628	34.57	-0.689
	25.61	-0.241	30.52	-0.305		17.76	0.052	27.29	0.004		20.48	0.298	28.71	0.259			22.39	-0.628	34.56	-0.689
	25.62	-0.241	30.51	-0.305		17.77	0.052	27.29	0.004		20.49	0.298	28.7	0.259			22.4	-0.628	34.55	-0.689
	25.63	-0.241	30.5	-0.306		17.77	0.052	27.28	0.004		20.49	0.298	28.7	0.259			22.4	-0.628	34.54	-0.689
	25.64	-0.241	30.49	-0.306		17.78	0.052	27.28	0.004		20.5	0.298	28.69	0.259			22.41	-0.628	34.53	-0.69
	25.65	-0.241	30.49	-0.306		17.78	0.052	27.27	0.004		20.5	0.298	28.69	0.259			22.42	-0.628	34.52	-0.69
	25.66	-0.241	30.48	-0.306		17.79	0.052	27.27	0.004		20.51	0.298	28.68	0.259			22.43	-0.628	34.52	-0.69
	25.67	-0.241	30.47	-0.306		17.79	0.052	27.26	0.004		20.51	0.298	28.68	0.259			22.44	-0.628	34.51	-0.69
	25.67	-0.241	30.46	-0.306		17.8	0.052	27.26	0.004		20.52	0.298	28.67	0.259			22.45	-0.628	34.5	-0.69
	25.68	-0.241	30.45	-0.306		17.8	0.052	27.25	0.004		20.52	0.298	28.67	0.259			22.45	-0.628	34.49	-0.69
	25.69	-0.24	30.45	-0.306		17.81	0.052	27.25	0.004		20.53	0.298	28.66	0.259			22.46	-0.628	34.48	-0.69
	25.7	-0.24	30.44	-0.306		17.81	0.052	27.24	0.004		20.53	0.298	28.66	0.259			22.47	-0.628	34.47	-0.69
	25.71	-0.24	30.43	-0.306		17.82	0.052	27.24	0.004		20.54	0.298	28.65	0.259			22.48	-0.628	34.47	-0.69
	25.71	-0.24	30.42	-0.306		17.82	0.052	27.23	0.004		20.54	0.298	28.65	0.259			22.49	-0.628	34.46	-0.69
	25.72	-0.24	30.41	-0.306		17.83	0.052	27.23	0.004		20.55	0.298	28.64	0.259			22.5	-0.628	34.45	-0.69
	25.73	-0.24	30.4	-0.306		17.83	0.052	27.22	0.004		20.55	0.298	28.64	0.259			22.5	-0.628	34.44	-0.69
	25.74	-0.24	30.4	-0.306		17.84	0.052	27.22	0.004		20.56	0.298	28.63	0.259			22.51	-0.628	34.43	-0.69
	25.75	-0.24	30.39	-0.306		17.84	0.052	27.21	0.004		20.56	0.298	28.63	0.259			22.52	-0.628	34.43	-0.691
	25.76	-0.24	30.38	-0.306		17.85	0.052	27.21	0.004		20.57	0.298	28.62	0.259			22.53	-0.628	34.42	-0.691
	25.76	-0.24	30.37	-0.306		17.85	0.052	27.2	0.004		20.57	0.298	28.62	0.259			22.54	-0.628	34.41	-0.691
	25.77	-0.24	30.36	-0.306		17.86	0.052	27.2	0.004		20.58	0.298	28.61	0.259			22.55	-0.628	34.4	-0.691
	25.78	-0.24	30.35	-0.307		17.86	0.052	27.19	0.004		20.58	0.298	28.61	0.259			22.56	-0.628	34.39	-0.691
	25.79	-0.239	30.35	-0.307		17.87	0.052	27.19	0.004		20.59	0.298	28.6	0.259			22.56	-0.628	34.38	-0.691
	25.8	-0.239	30.34	-0.307		17.87	0.052	27.18	0.004		20.59	0.298	28.6	0.259			22.57	-0.628	34.38	-0.691
	25.81	-0.239	30.33	-0.307		17.88	0.052	27.18	0.004		20.6	0.298	28.59	0.259			22.58	-0.628	34.37	-0.691
	25.81	-0.239	30.32	-0.307		17.88	0.052	27.17	0.004		20.6	0.298	28.59	0.259			22.59	-0.628	34.36	-0.691
	25.82	-0.239	30.31	-0.307		17.89	0.052	27.17	0.004		20.61	0.298	28.58	0.259			22.6	-0.628	34.35	-0.691
	25.83	-0.239	30.31	-0.307		17.89	0.052	27.16	0.004		20.61	0.298	28.58	0.259			22.6	-0.628	34.34	-0.691
	25.84	-0.239	30.3	-0.307		17.9	0.052	27.16	0.003		20.62	0.298	28.57	0.259			22.61	-0.628	34.33	-0.691
	25.85	-0.239	30.29	-0.307		17.9	0.052	27.15	0.003		20.62	0.298	28.57	0.259			22.62	-0.628	34.33	-0.691
	25.86	-0.239	30.28	-0.307		17.91	0.052	27.15	0.003		20.63	0.298	28.56	0.259			22.63	-0.628	34.32	-0.691
	25.86	-0.239	30.27	-0.307		17.91	0.052	27.14	0.003		20.63	0.298	28.56	0.259			22.64	-0.628	34.31	-0.691
	25.87	-0.238	30.26	-0.307		17.92	0.052	27.14	0.003		20.64	0.298	28.55	0.259			22.65	-0.628	34.3	-0.691
	25.88	-0.238	30.25	-0.307		17.92	0.052	27.13	0.003		20.64	0.298	28.55	0.259			22.65	-0.628	34.29	-0.692
	25.89	-0.238	30.25	-0.307		17.93	0.052	27.13	0.003		20.65	0.298	28.54	0.259			22.66	-0.628	34.28	-0.692
	25.9	-0.238	30.24	-0.307		17.93	0.052	27.12	0.003		20.65	0.298	28.54	0.259			22.67	-0.628	34.28	-0.692
	25.91	-0.238	30.23	-0.307		17.94	0.052	27.12	0.003		20.66	0.298	28.53	0.259			22.68	-0.628	34.27	-0.692
	25.91	-0.238	30.22	-0.308		17.94	0.052	27.11	0.003		20.66	0.298	28.53	0.259			22.69	-0.628	34.26	-0.692
	25.92	-0.238	30.21	-0.308		17.95	0.052	27.11	0.003		20.67	0.298	28.52	0.259			22.7	-0.628	34.25	-0.692
	25.93	-0.238	30.21	-0.308		17.95	0.052	27.1	0.003		20.67	0.298	28.52	0.259			22.7	-0.628	34.24	-0.692
	25.94	-0.238	30.2	-0.308		17.96	0.052	27.1	0.003		20.68	0.298	28.51	0.259			22.71	-0.628	34.24	-0.692
	25.95	-0.238	30.19	-0.308		17.96	0.052	27.09	0.003		20.68	0.298	28.51	0.259			22.72	-0.628	34.23	-0.692
	25.95	-0.237	30.18	-0.308		17.97	0.052	27.09	0.003		20.69	0.298	28.5	0.259			22.73	-0.628	34.22	-0.692
	25.96	-0.237	30.17	-0.308		17.97	0.052	27.08	0.003		20.69	0.298	28.5	0.259			22.74	-0.628	34.21	-0.692
	25.97	-0.237	30.16	-0.308		17.98	0.052	27.08	0.003		20.7	0.298	28.49	0.259			22.75	-0.628	34.2	-0.692
	25.98	-0.237	30.16	-0.308		17.98	0.052	27.07	0.003		20.7	0.298	28.49	0.259			22.76	-0.628	34.19	-0.692
	25.99	-0.237	30.15	-0.308		17.99	0.052	27.07	0.003		20.71	0.298	28.48	0.259			22.76	-0.628	34.18	-0.693
	26	-0.237	30.14	-0.308		17.99	0.052	27.06	0.003		20.71	0.298	28.48	0.259			22.77	-0.628	34.18	-0.693
	26	-0.237	30.13	-0.308		18	0.052	27.06	0.003		20.72	0.298	28.47	0.259			22.78	-0.628	34.17	-0.693
	26.01	-0.237	30.12	-0.308		18	0.052	27.05	0.003		20.72	0.298	28.47	0.259			22.79	-0.628	34.16	-0.693
	26.02	-0.236	30.11	-0.308		18.01	0.052	27.05	0.003		20.73	0.298	28.46	0.259			22.8	-0.628	34.15	-0.693
	26.03	-0.236	30.11	-0.308		18.01	0.052	27.04	0.003		20.73	0.298	28.46	0.259			22.81	-0.628	34.14	-0.693
	26.04	-0.236	30.1	-0.309		18.02	0.052	27.04	0.003		20.74	0.298	28.45	0.259			22.81	-0.628	34.13	-0.693
	26.05	-0.236	30.09	-0.309		18.02	0.052	27.03	0.003		20.74	0.298	28.45	0.259			22.82	-0.628	34.13	-0.693
	26.05	-0.236	30.08	-0.309		18.03	0.052	27.03	0.003		20.75	0.298	28.44	0.259			22.83	-0.628	34.12	-0.693
	26.06	-0.236	30.07	-0.309		18.03	0.052	27.02	0.003		20.75	0.298	28.44	0.259			22.84	-0.628	34.11	-0.693
	26.07	-0.236	30.06	-0.309		18.04	0.052	27.02	0.003		20.76	0.298	28.43	0.259			22.85	-0.628	34.1	-0.693
	26.08	-0.235	30.06	-0.309		18.04	0.052	27.01	0.003		20.76	0.298	28.43	0.259			22.86	-0.628	34.09	-0.693
	26.09	-0.235	30.05	-0.309		18.05	0.052	27.01	0.003		20.77	0.298	28.42	0.259			22.86	-0.628	34.09	-0.693
	26.1	-0.235	30.04	-0.309		18.05	0.052	27	0.003		20.77	0.298	28.42	0.259			22.87	-0.628	34.08	-0.694
	26.1	-0.235	30.03	-0.309		18.06	0.052	27	0.003		20.78	0.298	28.41	0.259			22.88	-0.628	34.07	-0.694
	26.11	-0.235	30.02	-0.309		18.06	0.052	26.99	0.003		20.78	0.298	28.41	0.259			22.89	-0.628	34.06	-0.694
	26.12	-0.235	30.02	-0.309		18.07	0.052	26.99	0.003		20.79	0.298	28.4	0.259			22.9	-0.628	34.05	-0.694
	26.13	-0.235	30.01	-0.309		18.07	0.052	26.98	0.003		20.79	0.298	28.4	0.259			22.91	-0.628	34.04	-0.694
	26.14	-0.234	30	-0.309		18.08	0.052	26.98	0.003		20.8	0.298	28.39	0.259			22.91	-0.628	34.04	-0.694
	26.15	-0.234	29.99	-0.309		18.08	0.052	26.97	0.003		20.8	0.298	28.39	0.259			22.92	-0.628	34.03	-0.694
	26.15	-0.234	29.98	-0.309		18.09	0.052	26.97	0.003		20.81	0.298	28.38	0.259			22.93	-0.628	34.02	-0.694
	26.16	-0.234	29.97	-0.309		18.09	0.052	26.96	0.003		20.81	0.298	28.38	0.259			22.94	-0.628	34.01	-0.694
	26.17	-0.234	29.96	-0.31		18.1	0.052	26.96	0.003		20.82	0.298	28.37	0.259			22.95	-0.628	34	-0.694
	26.18	-0.233	29.96	-0.31		18.1	0.052	26.95	0.003		20.82	0.298	28.37	0.259			22.96	-0.628	33.99	-0.694
	26.19	-0.233	29.95	-0.31		18.11	0.052	26.95	0.003		20.83	0.298	28.36	0.259			22.96	-0.628	33.99	-0.694
	26.2	-0.233	29.94	-0.31		18.11	0.053	26.94	0.003		20.83	0.298	28.36	0.259			22.97	-0.628	33.98	-0.695
	26.2	-0.233	29.93	-0.31		18.12	0.053	26.94	0.003		20.84	0.298	28.35	0.259			22.98	-0.628	33.97	-0.695
	26.21	-0.233	29.92	-0.31		18.12	0.053	26.93	0.003		20.84	0.298	28.35	0.259			22.99	-0.628	33.96	-0.695
	26.22	-0.232	29.91	-0.31		18.13	0.053	26.93	0.003		20.85	0.298	28.34	0.259			23	-0.628	33.95	-0.695
	26.23	-0.232	29.91	-0.31		18.13	0.053	26.92	0.003		20.85	0.298	28.34	0.259			23.01	-0.628	33.95	-0.695
	26.24	-0.232	29.9	-0.31		18.14	0.053	26.92	0.003		20.86	0.298	28.33	0.259			23.01	-0.628	33.94	-0.695
	26.24	-0.232	29.89	-0.31		18.14	0.053	26.91	0.003		20.86	0.298	28.33	0.259			23.02	-0.628	33.93	-0.695
	26.25	-0.232	29.88	-0.31		18.15	0.053	26.91	0.003		20.87	0.298	28.32	0.259			23.03	-0.628	33.92	-0.695
	26.26	-0.232	29.87	-0.31		18.15	0.053	26.9	0.003		20.87	0.298	28.32	0.259			23.04	-0.628	33.91	-0.695
	26.27	-0.231	29.86	-0.31		18.16	0.053	26.9	0.003		20.88	0.298	28.31	0.259			23.05	-0.628	33.9	-0.695
	26.28	-0.231	29.86	-0.311		18.16	0.053	26.89	0.003		20.88	0.298	28.31	0.259			23.06	-0.628	33.9	-0.695
	26.29	-0.231	29.85	-0.311		18.17	0.053	26.89	0.003		20.89	0.298	28.3	0.259			23.06	-0.628	33.89	-0.695
	26.29	-0.231	29.84	-0.311		18.17	0.053	26.88	0.003		20.89	0.298	28.3	0.259			23.07	-0.628	33.88	-0.696
	26.3	-0.23	29.83	-0.311		18.18	0.053	26.88	0.003		20.9	0.298	28.29	0.259			23.08	-0.628	33.87	-0.696
	26.31	-0.23	29.82	-0.311		18.18	0.053	26.87	0.003		20.9	0.298	28.29	0.259			23.09	-0.628	33.86	-0.696
	26.32	-0.23	29.82	-0.311		18.19	0.053	26.87	0.003		20.91	0.298	28.28	0.259			23.1	-0.628	33.86	-0.696
	26.33	-0.23	29.81	-0.311		18.19	0.053	26.86	0.003		20.91	0.298	28.28	0.259			23.11	-0.628	33.85	-0.696
	26.34	-0.23	29.8	-0.311		18.2	0.053	26.86	0.003		20.92	0.298	28.27	0.259			23.11	-0.628	33.84	-0.696
	26.34	-0.229	29.79	-0.311		18.2	0.053	26.85	0.003		20.92	0.298	28.27	0.259			23.12	-0.628	33.83	-0.696
	26.35	-0.229	29.78	-0.311		18.21	0.053	26.85	0.003		20.93	0.298	28.26	0.259			23.13	-0.628	33.82	-0.696
	26.36	-0.229	29.77	-0.311		18.21	0.053	26.84	0.003		20.93	0.298	28.26	0.259			23.14	-0.628	33.81	-0.696
	26.37	-0.229	29.77	-0.311		18.22	0.053	26.84	0.003		20.94	0.298	28.25	0.259			23.15	-0.628	33.81	-0.696
	26.38	-0.228	29.76	-0.311		18.22	0.053	26.83	0.003		20.94	0.298	28.25	0.259			23.16	-0.628	33.8	-0.696
	26.38	-0.228	29.75	-0.312		18.23	0.053	26.83	0.003		20.95	0.298	28.24	0.259			23.16	-0.628	33.79	-0.696
	26.39	-0.228	29.74	-0.312		18.23	0.053	26.82	0.003		20.95	0.298	28.24	0.259			23.17	-0.628	33.78	-0.697
	26.4	-0.228	29.73	-0.312		18.24	0.053	26.82	0.003		20.96	0.298	28.23	0.259			23.18	-0.628	33.77	-0.697
	26.41	-0.228	29.73	-0.312		18.24	0.053	26.81	0.003		20.96	0.298	28.23	0.259			23.19	-0.628	33.76	-0.697
	26.42	-0.227	29.72	-0.312		18.25	0.053	26.81	0.003		20.97	0.298	28.22	0.259			23.2	-0.628	33.76	-0.697
	26.42	-0.227	29.71	-0.312		18.25	0.053	26.8	0.003		20.97	0.298	28.22	0.259			23.21	-0.628	33.75	-0.697
	26.43	-0.227	29.7	-0.312		18.26	0.053	26.8	0.003		20.98	0.298	28.21	0.259			23.21	-0.628	33.74	-0.697
	26.44	-0.227	29.69	-0.312		18.26	0.053	26.79	0.003		20.98	0.298	28.21	0.259			23.22	-0.628	33.73	-0.697
	26.45	-0.226	29.68	-0.312		18.27	0.053	26.79	0.003		20.99	0.298	28.2	0.259			23.23	-0.628	33.72	-0.697
	26.46	-0.226	29.68	-0.312		18.27	0.053	26.78	0.003		20.99	0.298	28.2	0.259			23.24	-0.628	33.72	-0.697
	26.47	-0.226	29.67	-0.312		18.28	0.053	26.78	0.003		21	0.298	28.19	0.259			23.25	-0.628	33.71	-0.697
	26.47	-0.226	29.66	-0.312		18.28	0.053	26.77	0.003		21	0.298	28.19	0.259			23.26	-0.628	33.7	-0.697
	26.48	-0.225	29.65	-0.313		18.29	0.053	26.77	0.003		21.01	0.298	28.18	0.259			23.27	-0.628	33.69	-0.698
	26.49	-0.225	29.64	-0.313		18.29	0.053	26.76	0.003		21.01	0.298	28.18	0.259			23.27	-0.628	33.68	-0.698
	26.5	-0.225	29.63	-0.313		18.3	0.053	26.76	0.003		21.02	0.298	28.17	0.258			23.28	-0.628	33.67	-0.698
	26.51	-0.225	29.63	-0.313		18.3	0.053	26.75	0.003		21.02	0.298	28.17	0.258			23.29	-0.628	33.67	-0.698
	26.52	-0.224	29.62	-0.313		18.31	0.053	26.75	0.003		21.03	0.298	28.16	0.258			23.3	-0.628	33.66	-0.698
	26.52	-0.224	29.61	-0.313		18.31	0.053	26.74	0.003		21.03	0.298	28.16	0.258			23.31	-0.628	33.65	-0.698
	26.53	-0.224	29.6	-0.313		18.32	0.053	26.74	0.003		21.04	0.298	28.15	0.258			23.31	-0.628	33.64	-0.698
	26.54	-0.224	29.59	-0.313		18.32	0.053	26.73	0.003		21.04	0.298	28.15	0.258			23.32	-0.628	33.63	-0.698
	26.55	-0.223	29.58	-0.313		18.33	0.053	26.73	0.003		21.05	0.298	28.14	0.258			23.33	-0.628	33.62	-0.698
	26.56	-0.223	29.57	-0.313		18.33	0.053	26.73	0.003		21.05	0.299	28.14	0.258			23.34	-0.628	33.62	-0.698
	26.56	-0.223	29.57	-0.314		18.34	0.053	26.72	0.003		21.06	0.299	28.13	0.258			23.35	-0.628	33.61	-0.698
	26.57	-0.223	29.56	-0.314		18.34	0.053	26.71	0.003		21.06	0.299	28.13	0.258			23.36	-0.628	33.6	-0.699
	26.58	-0.222	29.55	-0.314		18.35	0.053	26.71	0.003		21.07	0.299	28.12	0.258			23.36	-0.628	33.59	-0.699
	26.59	-0.222	29.54	-0.314		18.35	0.053	26.7	0.003		21.07	0.299	28.12	0.258			23.37	-0.628	33.58	-0.699
	26.6	-0.222	29.53	-0.314		18.36	0.053	26.7	0.003		21.08	0.299	28.11	0.258			23.38	-0.628	33.57	-0.699
	26.61	-0.221	29.53	-0.314		18.36	0.053	26.7	0.003		21.08	0.299	28.11	0.258			23.39	-0.628	33.57	-0.699
	26.61	-0.221	29.52	-0.314		18.37	0.053	26.69	0.003		21.09	0.299	28.1	0.258			23.4	-0.628	33.56	-0.699
	26.62	-0.221	29.51	-0.314		18.37	0.053	26.69	0.003		21.09	0.299	28.1	0.258			23.41	-0.628	33.55	-0.699
	26.63	-0.221	29.5	-0.314		18.38	0.053	26.68	0.003		21.1	0.299	28.09	0.258			23.41	-0.628	33.54	-0.699
	26.64	-0.22	29.49	-0.314		18.38	0.053	26.68	0.003		21.1	0.299	28.09	0.258			23.42	-0.628	33.53	-0.699
	26.64	-0.22	29.48	-0.315		18.39	0.053	26.67	0.003		21.11	0.299	28.08	0.258			23.43	-0.628	33.53	-0.7
	26.65	-0.22	29.48	-0.315		18.39	0.053	26.67	0.003		21.11	0.299	28.08	0.258			23.44	-0.628	33.52	-0.7
	26.66	-0.22	29.47	-0.315		18.4	0.053	26.66	0.003		21.12	0.299	28.07	0.258			23.45	-0.628	33.51	-0.7
	26.67	-0.219	29.46	-0.315		18.4	0.053	26.66	0.003		21.12	0.299	28.07	0.258			23.46	-0.628	33.5	-0.7
	26.68	-0.219	29.45	-0.315		18.41	0.053	26.65	0.003		21.13	0.299	28.06	0.258			23.46	-0.628	33.49	-0.7
	26.69	-0.219	29.44	-0.315		18.41	0.053	26.64	0.003		21.13	0.299	28.06	0.258			23.47	-0.628	33.48	-0.7
	26.7	-0.218	29.43	-0.315		18.42	0.053	26.64	0.003		21.14	0.299	28.05	0.258			23.48	-0.628	33.48	-0.7
	26.7	-0.218	29.43	-0.315		18.42	0.053	26.63	0.003		21.14	0.299	28.05	0.258			23.49	-0.628	33.47	-0.7
	26.71	-0.218	29.42	-0.315		18.43	0.053	26.63	0.003		21.15	0.299	28.05	0.258			23.5	-0.628	33.46	-0.7
	26.72	-0.217	29.41	-0.315		18.43	0.053	26.63	0.003		21.15	0.299	28.04	0.258			23.51	-0.628	33.45	-0.7
	26.73	-0.217	29.4	-0.315		18.44	0.053	26.62	0.003		21.16	0.299	28.03	0.258			23.51	-0.628	33.44	-0.701
	26.74	-0.217	29.39	-0.316		18.44	0.053	26.61	0.003		21.16	0.299	28.03	0.258			23.52	-0.628	33.43	-0.701
	26.74	-0.217	29.39	-0.316		18.45	0.053	26.61	0.003		21.17	0.299	28.02	0.258			23.53	-0.628	33.43	-0.701
	26.75	-0.216	29.38	-0.316		18.45	0.053	26.61	0.003		21.17	0.299	28.02	0.258			23.54	-0.628	33.42	-0.701
	26.76	-0.216	29.37	-0.316		18.46	0.053	26.6	0.003		21.18	0.299	28.01	0.258			23.55	-0.628	33.41	-0.701
	26.77	-0.216	29.36	-0.316		18.46	0.053	26.59	0.003		21.18	0.299	28.01	0.258			23.56	-0.628	33.4	-0.701
	26.78	-0.215	29.35	-0.316		18.47	0.053	26.59	0.003		21.19	0.299	28	0.258			23.56	-0.628	33.39	-0.701
	26.79	-0.215	29.34	-0.316		18.47	0.053	26.58	0.003		21.19	0.299	28	0.258			23.57	-0.628	33.38	-0.701
	26.79	-0.215	29.34	-0.316		18.48	0.053	26.58	0.003		21.2	0.299	27.99	0.258			23.58	-0.628	33.38	-0.701
	26.8	-0.214	29.33	-0.316		18.48	0.053	26.58	0.003		21.2	0.299	27.99	0.258			23.59	-0.628	33.37	-0.702
	26.81	-0.214	29.32	-0.316		18.49	0.053	26.57	0.003		21.21	0.299	27.98	0.258			23.6	-0.628	33.36	-0.702
	26.82	-0.214	29.31	-0.316		18.49	0.053	26.57	0.003		21.21	0.299	27.98	0.258			23.61	-0.628	33.35	-0.702
	26.83	-0.213	29.3	-0.317		18.5	0.053	26.56	0.003		21.22	0.299	27.97	0.258			23.61	-0.628	33.34	-0.702
	26.83	-0.213	29.29	-0.317		18.5	0.053	26.55	0.003		21.22	0.299	27.97	0.258			23.62	-0.628	33.34	-0.702
	26.84	-0.213	29.29	-0.317		18.51	0.053	26.55	0.003		21.23	0.299	27.96	0.258			23.63	-0.628	33.33	-0.702
	26.85	-0.213	29.28	-0.317		18.51	0.053	26.54	0.003		21.23	0.299	27.96	0.258			23.64	-0.628	33.32	-0.702
	26.86	-0.212	29.27	-0.317		18.52	0.053	26.54	0.003		21.24	0.299	27.95	0.258			23.65	-0.628	33.31	-0.702
	26.87	-0.212	29.26	-0.317		18.52	0.053	26.53	0.003		21.24	0.299	27.95	0.258			23.66	-0.628	33.3	-0.702
	26.87	-0.212	29.25	-0.317		18.53	0.053	26.53	0.003		21.25	0.299	27.95	0.258			23.66	-0.628	33.29	-0.703
	26.88	-0.211	29.24	-0.317		18.53	0.053	26.53	0.003		21.25	0.299	27.94	0.258			23.67	-0.628	33.29	-0.703
	26.89	-0.211	29.24	-0.317		18.54	0.053	26.52	0.003		21.26	0.299	27.94	0.258			23.68	-0.628	33.28	-0.703
	26.9	-0.21	29.23	-0.317		18.54	0.053	26.52	0.003		21.26	0.299	27.93	0.258			23.69	-0.628	33.27	-0.703
	26.91	-0.21	29.22	-0.318		18.55	0.053	26.51	0.003		21.27	0.299	27.92	0.258			23.7	-0.628	33.26	-0.703
	26.92	-0.21	29.21	-0.318		18.55	0.053	26.51	0.003		21.27	0.299	27.92	0.258			23.71	-0.628	33.25	-0.703
	26.92	-0.209	29.2	-0.318		18.56	0.053	26.5	0.003		21.28	0.299	27.92	0.258			23.71	-0.628	33.25	-0.703
	26.93	-0.209	29.2	-0.318		18.56	0.053	26.5	0.003		21.28	0.299	27.91	0.258			23.72	-0.628	33.24	-0.703
	26.94	-0.209	29.19	-0.318		18.57	0.053	26.49	0.003		21.29	0.299	27.9	0.258			23.73	-0.628	33.23	-0.703
	26.95	-0.208	29.18	-0.318		18.57	0.053	26.48	0.003		21.29	0.299	27.9	0.258			23.74	-0.628	33.22	-0.704
	26.96	-0.208	29.17	-0.318		18.58	0.053	26.48	0.003		21.3	0.299	27.9	0.258			23.75	-0.628	33.21	-0.704
	26.96	-0.208	29.16	-0.318		18.58	0.053	26.48	0.003		21.3	0.299	27.89	0.258			23.76	-0.628	33.2	-0.704
	26.97	-0.207	29.15	-0.318		18.59	0.053	26.47	0.003		21.31	0.299	27.89	0.258			23.76	-0.628	33.2	-0.704
	26.98	-0.207	29.15	-0.319		18.59	0.053	26.46	0.003		21.31	0.299	27.88	0.258			23.77	-0.628	33.19	-0.704
	26.99	-0.207	29.14	-0.319		18.6	0.053	26.46	0.003		21.32	0.299	27.87	0.258			23.78	-0.628	33.18	-0.704
	27	-0.206	29.13	-0.319		18.6	0.053	26.46	0.003		21.32	0.299	27.87	0.258			23.79	-0.628	33.17	-0.704
	27	-0.206	29.12	-0.319		18.61	0.053	26.45	0.003		21.33	0.299	27.87	0.258			23.8	-0.628	33.16	-0.704
	27.01	-0.206	29.11	-0.319		18.61	0.053	26.44	0.003		21.33	0.299	27.86	0.258			23.81	-0.628	33.15	-0.705
	27.02	-0.205	29.1	-0.319		18.62	0.053	26.44	0.003		21.34	0.299	27.86	0.258			23.81	-0.628	33.15	-0.705
	27.03	-0.205	29.1	-0.319		18.62	0.053	26.44	0.003		21.34	0.299	27.85	0.258			23.82	-0.628	33.14	-0.705
	27.04	-0.205	29.09	-0.319		18.63	0.053	26.43	0.002		21.35	0.299	27.85	0.258			23.83	-0.628	33.13	-0.705
	27.04	-0.204	29.08	-0.32		18.63	0.053	26.42	0.002		21.35	0.299	27.84	0.258			23.84	-0.628	33.12	-0.705
	27.05	-0.204	29.07	-0.32		18.64	0.053	26.42	0.002		21.36	0.299	27.84	0.258			23.85	-0.628	33.11	-0.705
	27.06	-0.204	29.06	-0.32		18.64	0.053	26.42	0.002		21.36	0.299	27.83	0.258			23.86	-0.628	33.11	-0.705
	27.07	-0.203	29.05	-0.32		18.65	0.053	26.41	0.002		21.37	0.299	27.83	0.258			23.87	-0.628	33.1	-0.706
	27.08	-0.203	29.05	-0.32		18.65	0.053	26.41	0.002		21.37	0.299	27.82	0.258			23.87	-0.628	33.09	-0.706
	27.09	-0.203	29.04	-0.32		18.66	0.053	26.4	0.002		21.38	0.299	27.82	0.258			23.88	-0.628	33.08	-0.706
	27.09	-0.202	29.03	-0.32		18.66	0.053	26.4	0.002		21.38	0.299	27.81	0.258			23.89	-0.628	33.07	-0.706
	27.1	-0.202	29.02	-0.32		18.67	0.053	26.39	0.002		21.39	0.299	27.81	0.258			23.9	-0.628	33.06	-0.706
	27.11	-0.202	29.01	-0.321		18.67	0.053	26.39	0.002		21.39	0.299	27.8	0.258			23.91	-0.628	33.06	-0.706
	27.12	-0.201	29	-0.321		18.68	0.053	26.38	0.002		21.4	0.299	27.8	0.258			23.91	-0.628	33.05	-0.706
	27.13	-0.201	29	-0.321		18.68	0.053	26.38	0.002		21.4	0.299	27.79	0.258			23.92	-0.628	33.04	-0.706
	27.13	-0.201	28.99	-0.321		18.69	0.053	26.37	0.002		21.41	0.299	27.79	0.258			23.93	-0.628	33.03	-0.707
	27.14	-0.2	28.98	-0.321		18.69	0.053	26.37	0.002		21.41	0.299	27.78	0.258			23.94	-0.628	33.02	-0.707
	27.15	-0.2	28.97	-0.321		18.7	0.053	26.36	0.002		21.42	0.299	27.78	0.258			23.95	-0.628	33.02	-0.707
	27.16	-0.2	28.96	-0.321		18.7	0.053	26.36	0.002		21.42	0.299	27.77	0.258			23.96	-0.628	33.01	-0.707
	27.17	-0.199	28.96	-0.321		18.71	0.053	26.35	0.002		21.43	0.299	27.77	0.258			23.97	-0.628	33	-0.707
	27.18	-0.199	28.95	-0.322		18.71	0.053	26.35	0.002		21.43	0.299	27.76	0.258			23.97	-0.628	32.99	-0.707
	27.18	-0.199	28.94	-0.322		18.72	0.053	26.34	0.002		21.44	0.299	27.76	0.258			23.98	-0.628	32.98	-0.708
	27.19	-0.198	28.93	-0.322		18.72	0.053	26.34	0.002		21.44	0.299	27.75	0.258			23.99	-0.628	32.97	-0.708
	27.2	-0.198	28.92	-0.322		18.73	0.053	26.33	0.002		21.45	0.299	27.75	0.258			24	-0.628	32.97	-0.708
	27.21	-0.197	28.91	-0.322		18.73	0.053	26.33	0.002		21.45	0.299	27.74	0.258			24.01	-0.628	32.96	-0.708
	27.22	-0.197	28.91	-0.322		18.74	0.053	26.32	0.002		21.46	0.299	27.74	0.258			24.01	-0.628	32.95	-0.708
	27.22	-0.197	28.9	-0.322		18.74	0.053	26.31	0.002		21.46	0.299	27.73	0.257			24.02	-0.628	32.94	-0.708
	27.23	-0.196	28.89	-0.323		18.75	0.053	26.31	0.002		21.47	0.299	27.73	0.257			24.03	-0.628	32.93	-0.708
	27.24	-0.196	28.88	-0.323		18.75	0.053	26.31	0.002		21.47	0.299	27.72	0.257			24.04	-0.628	32.92	-0.708
	27.25	-0.196	28.87	-0.323		18.76	0.053	26.3	0.002		21.48	0.299	27.72	0.257			24.05	-0.628	32.92	-0.709
	27.26	-0.195	28.86	-0.323		18.76	0.053	26.3	0.002		21.48	0.299	27.71	0.257			24.06	-0.628	32.91	-0.709
	27.26	-0.195	28.86	-0.323		18.77	0.053	26.29	0.002		21.49	0.299	27.71	0.257			24.06	-0.628	32.9	-0.709
	27.27	-0.194	28.85	-0.323		18.77	0.053	26.29	0.002		21.49	0.299	27.7	0.257			24.07	-0.628	32.89	-0.709
	27.28	-0.194	28.84	-0.323		18.78	0.053	26.28	0.002		21.5	0.299	27.7	0.257			24.08	-0.628	32.88	-0.709
	27.29	-0.194	28.83	-0.324		18.78	0.053	26.28	0.002		21.5	0.299	27.69	0.257			24.09	-0.628	32.88	-0.709
	27.3	-0.193	28.82	-0.324		18.79	0.053	26.27	0.002		21.51	0.299	27.69	0.257			24.1	-0.628	32.87	-0.71
	27.3	-0.193	28.82	-0.324		18.79	0.053	26.27	0.002		21.51	0.299	27.68	0.257			24.11	-0.628	32.86	-0.71
	27.31	-0.193	28.81	-0.324		18.8	0.053	26.26	0.002		21.52	0.299	27.68	0.257			24.11	-0.628	32.85	-0.71
	27.32	-0.192	28.8	-0.324		18.8	0.053	26.26	0.002		21.52	0.299	27.67	0.257			24.12	-0.628	32.84	-0.71
	27.33	-0.192	28.79	-0.324		18.81	0.053	26.25	0.002		21.53	0.299	27.67	0.257			24.13	-0.628	32.83	-0.71
	27.34	-0.192	28.78	-0.324		18.81	0.053	26.25	0.002		21.53	0.299	27.66	0.257			24.14	-0.628	32.83	-0.71
	27.35	-0.191	28.77	-0.325		18.82	0.053	26.24	0.002		21.54	0.299	27.66	0.257			24.15	-0.628	32.82	-0.71
	27.35	-0.191	28.77	-0.325		18.82	0.053	26.24	0.002		21.54	0.299	27.65	0.257			24.16	-0.628	32.81	-0.711
	27.36	-0.19	28.76	-0.325		18.83	0.053	26.23	0.002		21.55	0.299	27.65	0.257			24.17	-0.628	32.8	-0.711
	27.37	-0.19	28.75	-0.325		18.83	0.053	26.23	0.002		21.55	0.299	27.64	0.257			24.17	-0.628	32.79	-0.711
	27.38	-0.19	28.74	-0.325		18.84	0.053	26.22	0.002		21.56	0.299	27.64	0.257			24.18	-0.628	32.79	-0.711
	27.38	-0.189	28.73	-0.325		18.84	0.053	26.22	0.002		21.56	0.299	27.63	0.257			24.19	-0.628	32.78	-0.711
	27.39	-0.189	28.72	-0.326		18.85	0.053	26.21	0.002		21.57	0.299	27.63	0.257			24.2	-0.628	32.77	-0.711
	27.4	-0.189	28.72	-0.326		18.85	0.054	26.21	0.002		21.57	0.299	27.62	0.257			24.21	-0.628	32.76	-0.712
	27.41	-0.188	28.71	-0.326		18.86	0.054	26.2	0.002		21.58	0.299	27.62	0.257			24.22	-0.628	32.75	-0.712
	27.42	-0.188	28.7	-0.326		18.86	0.054	26.2	0.002		21.58	0.299	27.61	0.257			24.22	-0.628	32.74	-0.712
	27.43	-0.188	28.69	-0.326		18.87	0.054	26.19	0.002		21.59	0.299	27.61	0.257			24.23	-0.628	32.74	-0.712
	27.43	-0.187	28.68	-0.326		18.87	0.054	26.19	0.002		21.59	0.299	27.6	0.257			24.24	-0.628	32.73	-0.712
	27.44	-0.187	28.68	-0.326		18.88	0.054	26.18	0.002		21.59	0.299	27.6	0.257			24.25	-0.628	32.72	-0.713
	27.45	-0.186	28.67	-0.327		18.88	0.054	26.18	0.002		21.6	0.299	27.59	0.257			24.26	-0.628	32.71	-0.713
	27.46	-0.186	28.66	-0.327		18.89	0.054	26.17	0.002		21.61	0.299	27.59	0.257			24.27	-0.628	32.7	-0.713
	27.47	-0.186	28.65	-0.327		18.89	0.054	26.17	0.002		21.61	0.299	27.58	0.257			24.27	-0.628	32.7	-0.713
	27.47	-0.185	28.64	-0.327		18.9	0.054	26.16	0.002		21.62	0.299	27.58	0.257			24.28	-0.628	32.69	-0.713
	27.48	-0.185	28.63	-0.327		18.9	0.054	26.16	0.002		21.62	0.299	27.57	0.257			24.29	-0.628	32.68	-0.713
	27.49	-0.185	28.63	-0.327		18.91	0.054	26.15	0.002		21.63	0.299	27.57	0.257			24.3	-0.628	32.67	-0.714
	27.5	-0.184	28.62	-0.328		18.91	0.054	26.15	0.002		21.63	0.299	27.56	0.257			24.31	-0.628	32.66	-0.714
	27.51	-0.184	28.61	-0.328		18.92	0.054	26.14	0.002		21.64	0.299	27.56	0.257			24.31	-0.628	32.65	-0.714
	27.51	-0.184	28.6	-0.328		18.92	0.054	26.14	0.002		21.64	0.299	27.55	0.257			24.32	-0.628	32.65	-0.714
	27.52	-0.183	28.59	-0.328		18.93	0.054	26.13	0.002		21.65	0.299	27.55	0.257			24.33	-0.628	32.64	-0.714
	27.53	-0.183	28.58	-0.328		18.93	0.054	26.13	0.002		21.65	0.3	27.54	0.257			24.34	-0.628	32.63	-0.714
	27.54	-0.182	28.58	-0.328		18.94	0.054	26.12	0.002		21.66	0.3	27.54	0.257			24.35	-0.628	32.62	-0.715
	27.55	-0.182	28.57	-0.329		18.94	0.054	26.12	0.002		21.66	0.3	27.53	0.257			24.36	-0.628	32.61	-0.715
	27.56	-0.182	28.56	-0.329		18.95	0.054	26.11	0.002		21.66	0.3	27.53	0.257			24.36	-0.628	32.61	-0.715
	27.56	-0.182	28.55	-0.329		18.95	0.054	26.11	0.002		21.67	0.3	27.52	0.257			24.37	-0.628	32.6	-0.715
	27.57	-0.181	28.54	-0.329		18.96	0.054	26.1	0.002		21.67	0.3	27.52	0.257			24.38	-0.628	32.59	-0.715
	27.58	-0.181	28.54	-0.329		18.96	0.054	26.1	0.002		21.68	0.3	27.51	0.257			24.39	-0.628	32.58	-0.716
	27.59	-0.18	28.53	-0.329		18.97	0.054	26.09	0.002		21.68	0.3	27.51	0.257			24.4	-0.628	32.57	-0.716
	27.6	-0.18	28.52	-0.33		18.97	0.054	26.09	0.002		21.69	0.3	27.5	0.257			24.41	-0.628	32.56	-0.716
	27.6	-0.18	28.51	-0.33		18.98	0.054	26.08	0.002		21.69	0.3	27.5	0.257			24.42	-0.628	32.56	-0.716
	27.61	-0.179	28.5	-0.33		18.98	0.054	26.08	0.002		21.7	0.3	27.49	0.257			24.42	-0.628	32.55	-0.716
	27.62	-0.179	28.49	-0.33		18.99	0.054	26.07	0.002		21.71	0.3	27.49	0.257			24.43	-0.628	32.54	-0.716
	27.63	-0.178	28.49	-0.33		18.99	0.054	26.07	0.002		21.71	0.3	27.48	0.257			24.44	-0.628	32.53	-0.717
	27.64	-0.178	28.48	-0.33		19	0.054	26.06	0.002		21.72	0.3	27.48	0.257			24.45	-0.628	32.52	-0.717
	27.64	-0.178	28.47	-0.331		19	0.054	26.06	0.002		21.72	0.3	27.47	0.257			24.46	-0.628	32.52	-0.717
	27.65	-0.177	28.46	-0.331		19.01	0.054	26.05	0.002		21.72	0.3	27.47	0.257			24.47	-0.628	32.51	-0.717
	27.66	-0.177	28.45	-0.331		19.01	0.054	26.05	0.002		21.73	0.3	27.46	0.257			24.47	-0.628	32.5	-0.717
	27.67	-0.177	28.44	-0.331		19.02	0.054	26.04	0.002		21.74	0.3	27.46	0.257			24.48	-0.628	32.49	-0.718
	27.68	-0.176	28.44	-0.331		19.02	0.054	26.04	0.002		21.74	0.3	27.45	0.257			24.49	-0.628	32.48	-0.718
	27.69	-0.176	28.43	-0.331		19.03	0.054	26.03	0.002		21.75	0.3	27.45	0.257			24.5	-0.628	32.47	-0.718
	27.69	-0.176	28.42	-0.332		19.03	0.054	26.03	0.002		21.75	0.3	27.44	0.257			24.51	-0.628	32.47	-0.718
	27.7	-0.175	28.41	-0.332		19.04	0.054	26.02	0.002		21.75	0.3	27.44	0.257			24.51	-0.628	32.46	-0.718
	27.71	-0.175	28.4	-0.332		19.04	0.054	26.02	0.002		21.76	0.3	27.43	0.257			24.52	-0.628	32.45	-0.719
	27.72	-0.175	28.4	-0.332		19.05	0.054	26.01	0.002		21.76	0.3	27.43	0.257			24.53	-0.628	32.44	-0.719
	27.73	-0.174	28.39	-0.332		19.05	0.054	26.01	0.002		21.77	0.3	27.42	0.257			24.54	-0.628	32.43	-0.719
	27.73	-0.174	28.38	-0.333		19.06	0.054	26	0.002		21.77	0.3	27.42	0.257			24.55	-0.628	32.43	-0.719
	27.74	-0.174	28.37	-0.333		19.06	0.054	26	0.002		21.78	0.3	27.41	0.257			24.56	-0.628	32.42	-0.72
	27.75	-0.173	28.36	-0.333		19.07	0.054	25.99	0.002		21.78	0.3	27.41	0.257			24.57	-0.628	32.41	-0.72
	27.76	-0.173	28.36	-0.333		19.07	0.054	25.99	0.002		21.79	0.3	27.4	0.257			24.57	-0.628	32.4	-0.72
	27.77	-0.173	28.35	-0.333		19.08	0.054	25.98	0.002		21.79	0.3	27.4	0.257			24.58	-0.628	32.39	-0.72
	27.77	-0.172	28.34	-0.333		19.08	0.054	25.98	0.002		21.8	0.3	27.39	0.257			24.59	-0.628	32.39	-0.72
	27.78	-0.172	28.33	-0.334		19.09	0.054	25.97	0.002		21.81	0.3	27.39	0.257			24.6	-0.628	32.38	-0.721
	27.79	-0.172	28.32	-0.334		19.09	0.054	25.97	0.002		21.81	0.3	27.38	0.257			24.61	-0.628	32.37	-0.721
	27.8	-0.171	28.31	-0.334		19.1	0.054	25.96	0.002		21.82	0.3	27.38	0.257			24.61	-0.628	32.36	-0.721
	27.81	-0.171	28.31	-0.334		19.1	0.054	25.96	0.002		21.82	0.3	27.37	0.257			24.62	-0.628	32.35	-0.721
	27.82	-0.171	28.3	-0.334		19.11	0.054	25.95	0.002		21.82	0.3	27.37	0.257			24.63	-0.628	32.34	-0.721
	27.82	-0.17	28.29	-0.335		19.11	0.054	25.95	0.002		21.83	0.3	27.36	0.256			24.64	-0.628	32.34	-0.722
	27.83	-0.17	28.28	-0.335		19.12	0.054	25.94	0.002		21.83	0.3	27.36	0.256			24.65	-0.628	32.33	-0.722
	27.84	-0.17	28.27	-0.335		19.12	0.054	25.94	0.002		21.84	0.3	27.35	0.256			24.66	-0.628	32.32	-0.722
	27.85	-0.169	28.26	-0.335		19.13	0.054	25.93	0.002		21.84	0.3	27.35	0.256			24.66	-0.628	32.31	-0.722
	27.86	-0.169	28.26	-0.335		19.13	0.054	25.93	0.002		21.85	0.3	27.34	0.256			24.67	-0.628	32.3	-0.723
	27.86	-0.169	28.25	-0.335		19.14	0.054	25.92	0.002		21.85	0.3	27.34	0.256			24.68	-0.628	32.3	-0.723
	27.87	-0.168	28.24	-0.336		19.14	0.054	25.92	0.002		21.86	0.3	27.33	0.256			24.69	-0.628	32.29	-0.723
	27.88	-0.168	28.23	-0.336		19.15	0.054	25.91	0.002		21.86	0.3	27.33	0.256			24.7	-0.628	32.28	-0.723
	27.89	-0.168	28.22	-0.336		19.15	0.054	25.91	0.002		21.87	0.3	27.32	0.256			24.71	-0.628	32.27	-0.723
	27.9	-0.167	28.22	-0.336		19.16	0.054	25.9	0.002		21.87	0.3	27.32	0.256			24.71	-0.628	32.26	-0.724
	27.91	-0.167	28.21	-0.336		19.16	0.054	25.9	0.002		21.88	0.3	27.31	0.256			24.72	-0.628	32.25	-0.724
	27.91	-0.167	28.2	-0.337		19.17	0.054	25.89	0.002		21.88	0.3	27.31	0.256			24.73	-0.628	32.25	-0.724
	27.92	-0.167	28.19	-0.337		19.17	0.054	25.89	0.002		21.89	0.3	27.3	0.256			24.74	-0.628	32.24	-0.724
	27.93	-0.166	28.18	-0.337		19.18	0.054	25.88	0.002		21.89	0.3	27.3	0.256			24.75	-0.628	32.23	-0.725
	27.94	-0.166	28.17	-0.337		19.18	0.054	25.88	0.002		21.9	0.3	27.29	0.256			24.76	-0.628	32.22	-0.725
	27.95	-0.166	28.17	-0.337		19.19	0.054	25.87	0.002		21.9	0.3	27.29	0.256			24.76	-0.628	32.21	-0.725
	27.95	-0.165	28.16	-0.338		19.19	0.054	25.87	0.002		21.91	0.3	27.28	0.256			24.77	-0.628	32.21	-0.725
	27.96	-0.165	28.15	-0.338		19.2	0.054	25.86	0.002		21.91	0.3	27.28	0.256			24.78	-0.628	32.2	-0.726
	27.97	-0.165	28.14	-0.338		19.2	0.054	25.86	0.002		21.92	0.3	27.27	0.256			24.79	-0.628	32.19	-0.726
	27.98	-0.164	28.13	-0.338		19.21	0.054	25.85	0.002		21.92	0.3	27.27	0.256			24.8	-0.628	32.18	-0.726
	27.99	-0.164	28.13	-0.338		19.21	0.054	25.85	0.002		21.93	0.3	27.26	0.256			24.81	-0.628	32.17	-0.726
	27.99	-0.164	28.12	-0.339		19.22	0.054	25.84	0.002		21.93	0.3	27.26	0.256			24.81	-0.628	32.17	-0.727
	28	-0.163	28.11	-0.339		19.22	0.054	25.84	0.002		21.94	0.3	27.25	0.256			24.82	-0.627	32.16	-0.727
	28.01	-0.163	28.1	-0.339		19.23	0.054	25.83	0.002		21.94	0.3	27.25	0.256			24.83	-0.627	32.15	-0.727
	28.02	-0.163	28.09	-0.339		19.23	0.054	25.83	0.002		21.95	0.3	27.24	0.256			24.84	-0.627	32.14	-0.727
	28.03	-0.163	28.08	-0.339		19.23	0.054	25.82	0.002		21.95	0.3	27.24	0.256			24.85	-0.627	32.13	-0.728
	28.04	-0.162	28.08	-0.34		19.24	0.054	25.82	0.001		21.96	0.3	27.23	0.256			24.86	-0.627	32.12	-0.728
	28.04	-0.162	28.07	-0.34		19.25	0.054	25.81	0.001		21.96	0.3	27.23	0.256			24.87	-0.627	32.12	-0.728
	28.05	-0.162	28.06	-0.34		19.25	0.054	25.81	0.001		21.97	0.3	27.22	0.256			24.87	-0.627	32.11	-0.728
	28.06	-0.162	28.05	-0.34		19.26	0.054	25.8	0.001		21.97	0.3	27.22	0.256			24.88	-0.627	32.1	-0.729
	28.07	-0.161	28.04	-0.34		19.26	0.054	25.8	0.001		21.98	0.3	27.21	0.256			24.89	-0.627	32.09	-0.729
	28.08	-0.161	28.04	-0.341		19.27	0.054	25.79	0.001		21.98	0.3	27.21	0.256			24.9	-0.627	32.08	-0.729
	28.08	-0.161	28.03	-0.341		19.27	0.054	25.79	0.001		21.99	0.3	27.2	0.256			24.91	-0.627	32.08	-0.729
	28.09	-0.16	28.02	-0.341		19.28	0.054	25.78	0.001		21.99	0.3	27.2	0.256			24.91	-0.627	32.07	-0.73
	28.1	-0.16	28.01	-0.341		19.28	0.054	25.78	0.001		22	0.3	27.19	0.256			24.92	-0.627	32.06	-0.73
	28.11	-0.16	28	-0.341		19.29	0.054	25.77	0.001		22	0.3	27.19	0.256			24.93	-0.627	32.05	-0.73
	28.12	-0.16	27.99	-0.342		19.29	0.054	25.77	0.001		22.01	0.3	27.18	0.256			24.94	-0.627	32.04	-0.73
	28.12	-0.159	27.99	-0.342		19.3	0.054	25.76	0.001		22.01	0.3	27.18	0.256			24.95	-0.627	32.03	-0.731
	28.13	-0.159	27.98	-0.342		19.3	0.054	25.76	0.001		22.02	0.3	27.17	0.256			24.96	-0.627	32.03	-0.731
	28.14	-0.159	27.97	-0.342		19.31	0.054	25.75	0.001		22.02	0.3	27.17	0.256			24.97	-0.627	32.02	-0.731
	28.15	-0.158	27.96	-0.342		19.31	0.054	25.75	0.001		22.03	0.3	27.16	0.256			24.97	-0.627	32.01	-0.732
	28.16	-0.158	27.95	-0.343		19.32	0.054	25.74	0.001		22.03	0.3	27.16	0.256			24.98	-0.627	32	-0.732
	28.17	-0.158	27.95	-0.343		19.32	0.054	25.74	0.001		22.04	0.3	27.15	0.256			24.99	-0.627	31.99	-0.732
	28.17	-0.158	27.94	-0.343		19.33	0.054	25.73	0.001		22.04	0.3	27.15	0.256			25	-0.627	31.99	-0.732
	28.18	-0.157	27.93	-0.343		19.33	0.054	25.73	0.001		22.05	0.3	27.14	0.256			25.01	-0.627	31.98	-0.733
	28.19	-0.157	27.92	-0.343		19.34	0.054	25.72	0.001		22.05	0.3	27.14	0.256			25.01	-0.627	31.97	-0.733
	28.2	-0.157	27.91	-0.344		19.34	0.054	25.72	0.001		22.06	0.301	27.13	0.256			25.02	-0.627	31.96	-0.733
	28.21	-0.157	27.9	-0.344		19.35	0.054	25.71	0.001		22.06	0.301	27.13	0.256			25.03	-0.627	31.95	-0.734
	28.21	-0.156	27.9	-0.344		19.35	0.054	25.71	0.001		22.07	0.301	27.12	0.256			25.04	-0.627	31.95	-0.734
	28.22	-0.156	27.89	-0.344		19.36	0.054	25.7	0.001		22.07	0.301	27.12	0.256			25.05	-0.627	31.94	-0.734
	28.23	-0.156	27.88	-0.344		19.36	0.054	25.7	0.001		22.08	0.301	27.11	0.256			25.06	-0.627	31.93	-0.734
	28.24	-0.156	27.87	-0.345		19.37	0.054	25.69	0.001		22.08	0.301	27.11	0.256			25.06	-0.627	31.92	-0.735
	28.25	-0.155	27.86	-0.345		19.37	0.054	25.69	0.001		22.09	0.301	27.1	0.256			25.07	-0.627	31.91	-0.735
	28.25	-0.155	27.86	-0.345		19.38	0.054	25.68	0.001		22.09	0.301	27.1	0.256			25.08	-0.627	31.91	-0.735
	28.26	-0.155	27.85	-0.345		19.38	0.054	25.68	0.001		22.1	0.301	27.09	0.256			25.09	-0.627	31.9	-0.736
	28.27	-0.155	27.84	-0.345		19.39	0.054	25.67	0.001		22.1	0.301	27.09	0.256			25.1	-0.627	31.89	-0.736
	28.28	-0.154	27.83	-0.346		19.39	0.054	25.67	0.001		22.11	0.301	27.08	0.256			25.11	-0.627	31.88	-0.736
	28.29	-0.154	27.82	-0.346		19.4	0.054	25.66	0.001		22.11	0.301	27.08	0.256			25.11	-0.627	31.87	-0.736
	28.3	-0.154	27.81	-0.346		19.4	0.054	25.66	0.001		22.12	0.301	27.07	0.256			25.12	-0.627	31.87	-0.737
	28.3	-0.154	27.81	-0.346		19.41	0.054	25.65	0.001		22.12	0.301	27.07	0.256			25.13	-0.627	31.86	-0.737
	28.31	-0.153	27.8	-0.347		19.41	0.054	25.65	0.001		22.13	0.301	27.06	0.256			25.14	-0.627	31.85	-0.737
	28.32	-0.153	27.79	-0.347		19.42	0.054	25.64	0.001		22.13	0.301	27.06	0.255			25.15	-0.627	31.84	-0.738
	28.33	-0.153	27.78	-0.347		19.42	0.054	25.64	0.001		22.14	0.301	27.05	0.255			25.16	-0.627	31.83	-0.738
	28.34	-0.153	27.77	-0.347		19.43	0.054	25.63	0.001		22.14	0.301	27.05	0.255			25.17	-0.627	31.83	-0.738
	28.34	-0.152	27.77	-0.347		19.43	0.054	25.63	0.001		22.15	0.301	27.04	0.255			25.17	-0.627	31.82	-0.739
	28.35	-0.152	27.76	-0.348		19.44	0.054	25.62	0.001		22.15	0.301	27.04	0.255			25.18	-0.627	31.81	-0.739
	28.36	-0.152	27.75	-0.348		19.44	0.054	25.62	0.001		22.16	0.301	27.03	0.255			25.19	-0.627	31.8	-0.739
	28.37	-0.152	27.74	-0.348		19.45	0.054	25.61	0.001		22.16	0.301	27.03	0.255			25.2	-0.627	31.79	-0.74
	28.38	-0.151	27.73	-0.348		19.45	0.054	25.61	0.001		22.17	0.301	27.02	0.255			25.21	-0.627	31.79	-0.74
	28.39	-0.151	27.72	-0.348		19.46	0.054	25.6	0.001		22.17	0.301	27.02	0.255			25.21	-0.627	31.78	-0.74
	28.39	-0.151	27.72	-0.349		19.46	0.055	25.6	0.001		22.18	0.301	27.01	0.255			25.22	-0.627	31.77	-0.741
	28.4	-0.151	27.71	-0.349		19.47	0.055	25.59	0.001		22.18	0.301	27.01	0.255			25.23	-0.627	31.76	-0.741
	28.41	-0.15	27.7	-0.349		19.47	0.055	25.59	0.001		22.19	0.301	27	0.255			25.24	-0.627	31.75	-0.741
	28.42	-0.15	27.69	-0.349		19.48	0.055	25.58	0.001		22.19	0.301	27	0.255			25.25	-0.627	31.74	-0.742
	28.43	-0.15	27.68	-0.35		19.48	0.055	25.58	0.001		22.2	0.301	26.99	0.255			25.26	-0.627	31.74	-0.742
	28.43	-0.15	27.67	-0.35		19.49	0.055	25.57	0.001		22.2	0.301	26.99	0.255			25.27	-0.627	31.73	-0.742
	28.44	-0.149	27.67	-0.35		19.49	0.055	25.57	0.001		22.21	0.301	26.98	0.255			25.27	-0.627	31.72	-0.743
	28.45	-0.149	27.66	-0.35		19.5	0.055	25.56	0.001		22.21	0.301	26.98	0.255			25.28	-0.627	31.71	-0.743
	28.46	-0.149	27.65	-0.351		19.5	0.055	25.56	0.001		22.22	0.301	26.97	0.255			25.29	-0.627	31.7	-0.743
	28.47	-0.149	27.64	-0.351		19.51	0.055	25.55	0.001		22.22	0.301	26.97	0.255			25.3	-0.627	31.7	-0.744
	28.48	-0.149	27.63	-0.351		19.51	0.055	25.55	0.001		22.23	0.301	26.96	0.255			25.31	-0.627	31.69	-0.744
	28.48	-0.148	27.62	-0.351		19.52	0.055	25.54	0.001		22.23	0.301	26.96	0.255			25.31	-0.627	31.68	-0.744
	28.49	-0.148	27.62	-0.352		19.52	0.055	25.54	0.001		22.24	0.301	26.95	0.255			25.32	-0.627	31.67	-0.745
	28.5	-0.148	27.61	-0.352		19.53	0.055	25.53	0.001		22.24	0.301	26.95	0.255			25.33	-0.627	31.66	-0.745
	28.51	-0.148	27.6	-0.352		19.53	0.055	25.53	0.001		22.25	0.301	26.94	0.255			25.34	-0.627	31.66	-0.745
	28.52	-0.147	27.59	-0.352		19.54	0.055	25.52	0.001		22.25	0.301	26.94	0.255			25.35	-0.627	31.65	-0.746
	28.52	-0.147	27.58	-0.352		19.54	0.055	25.52	0.001		22.26	0.301	26.93	0.255			25.36	-0.627	31.64	-0.746
	28.53	-0.147	27.58	-0.353		19.55	0.055	25.51	0.001		22.26	0.301	26.93	0.255			25.37	-0.627	31.63	-0.746
	28.54	-0.147	27.57	-0.353		19.55	0.055	25.51	0.001		22.27	0.301	26.92	0.255			25.37	-0.627	31.62	-0.747
	28.55	-0.146	27.56	-0.353		19.56	0.055	25.5	0.001		22.27	0.301	26.92	0.255			25.38	-0.627	31.62	-0.747
	28.56	-0.146	27.55	-0.353		19.56	0.055	25.5	0.001		22.28	0.301	26.91	0.255			25.39	-0.627	31.61	-0.748
	28.57	-0.146	27.54	-0.354		19.57	0.055	25.49	0.001		22.28	0.301	26.91	0.255			25.4	-0.627	31.6	-0.748
	28.57	-0.146	27.54	-0.354		19.57	0.055	25.49	0.001		22.29	0.301	26.91	0.255			25.41	-0.627	31.59	-0.748
	28.58	-0.146	27.53	-0.354		19.57	0.055	25.48	0.001		22.29	0.301	26.9	0.255			25.41	-0.627	31.58	-0.749
	28.59	-0.145	27.52	-0.355		19.58	0.055	25.48	0.001		22.3	0.301	26.9	0.255			25.42	-0.627	31.58	-0.749
	28.6	-0.145	27.51	-0.355		19.59	0.055	25.47	0.001		22.3	0.301	26.89	0.255			25.43	-0.627	31.57	-0.749
	28.61	-0.145	27.5	-0.355		19.59	0.055	25.47	0.001		22.31	0.302	26.89	0.255			25.44	-0.627	31.56	-0.75
	28.61	-0.145	27.5	-0.355		19.59	0.055	25.46	0.001		22.31	0.302	26.88	0.255			25.45	-0.627	31.55	-0.75
	28.62	-0.145	27.49	-0.355		19.6	0.055	25.46	0.001		22.32	0.302	26.88	0.255			25.46	-0.627	31.54	-0.75
	28.63	-0.145	27.48	-0.356		19.61	0.055	25.45	0.001		22.32	0.302	26.87	0.255			25.46	-0.627	31.54	-0.751
	28.64	-0.144	27.47	-0.356		19.61	0.055	25.45	0.001		22.33	0.302	26.87	0.255			25.47	-0.627	31.53	-0.751
	28.65	-0.144	27.46	-0.356		19.62	0.055	25.44	0.001		22.33	0.302	26.86	0.255			25.48	-0.627	31.52	-0.752
	28.65	-0.144	27.45	-0.356		19.62	0.055	25.44	0.001		22.34	0.302	26.86	0.255			25.49	-0.627	31.51	-0.752
	28.66	-0.144	27.45	-0.357		19.63	0.055	25.43	0.001		22.34	0.302	26.85	0.255			25.5	-0.627	31.5	-0.752
	28.67	-0.144	27.44	-0.357		19.63	0.055	25.43	0.001		22.35	0.302	26.84	0.255			25.51	-0.627	31.5	-0.753
	28.68	-0.143	27.43	-0.357		19.63	0.055	25.42	0.001		22.35	0.302	26.84	0.255			25.52	-0.627	31.49	-0.753
	28.69	-0.143	27.42	-0.357		19.64	0.055	25.42	0.001		22.36	0.302	26.84	0.255			25.52	-0.627	31.48	-0.754
	28.7	-0.143	27.41	-0.358		19.65	0.055	25.41	0.001		22.36	0.302	26.83	0.255			25.53	-0.627	31.47	-0.754
	28.7	-0.143	27.4	-0.358		19.65	0.055	25.41	0.001		22.37	0.302	26.83	0.255			25.54	-0.627	31.46	-0.754
	28.71	-0.143	27.4	-0.358		19.65	0.055	25.4	0.001		22.37	0.302	26.82	0.255			25.55	-0.627	31.46	-0.755
	28.72	-0.142	27.39	-0.358		19.66	0.055	25.4	0.001		22.38	0.302	26.82	0.255			25.56	-0.627	31.45	-0.755
	28.73	-0.142	27.38	-0.359		19.67	0.055	25.39	0.001		22.38	0.302	26.81	0.254			25.57	-0.627	31.44	-0.756
	28.74	-0.142	27.37	-0.359		19.67	0.055	25.39	0.001		22.39	0.302	26.81	0.254			25.57	-0.627	31.43	-0.756
	28.75	-0.142	27.36	-0.359		19.68	0.055	25.38	0.001		22.39	0.302	26.8	0.254			25.58	-0.627	31.42	-0.756
	28.75	-0.142	27.36	-0.36		19.68	0.055	25.38	0.001		22.4	0.302	26.8	0.254			25.59	-0.627	31.42	-0.757
	28.76	-0.142	27.35	-0.36		19.68	0.055	25.37	0.001		22.4	0.302	26.79	0.254			25.6	-0.627	31.41	-0.757
	28.77	-0.141	27.34	-0.36		19.69	0.055	25.37	0.001		22.41	0.302	26.79	0.254			25.61	-0.627	31.4	-0.758
	28.78	-0.141	27.33	-0.36		19.7	0.055	25.36	0.001		22.41	0.302	26.78	0.254			25.62	-0.627	31.39	-0.758
	28.79	-0.141	27.32	-0.361		19.7	0.055	25.36	0.001		22.42	0.302	26.78	0.254			25.62	-0.627	31.38	-0.759
	28.79	-0.141	27.31	-0.361		19.71	0.055	25.35	0.001		22.42	0.302	26.77	0.254			25.63	-0.627	31.38	-0.759
	28.8	-0.141	27.31	-0.361		19.71	0.055	25.35	0.001		22.43	0.302	26.77	0.254			25.64	-0.627	31.37	-0.759
	28.81	-0.14	27.3	-0.362		19.72	0.055	25.34	0.001		22.43	0.302	26.76	0.254			25.65	-0.627	31.36	-0.76
	28.82	-0.14	27.29	-0.362		19.72	0.055	25.34	0.001		22.44	0.302	26.76	0.254			25.66	-0.627	31.35	-0.76
	28.83	-0.14	27.28	-0.362		19.73	0.055	25.33	0.001		22.44	0.302	26.75	0.254			25.67	-0.627	31.35	-0.761
	28.84	-0.14	27.27	-0.362		19.73	0.055	25.33	0.001		22.45	0.302	26.75	0.254			25.67	-0.627	31.34	-0.761
	28.85	-0.14	27.27	-0.363		19.74	0.055	25.32	0		22.45	0.302	26.74	0.254			25.68	-0.627	31.33	-0.762
	28.85	-0.14	27.26	-0.363		19.74	0.055	25.32	0		22.46	0.302	26.74	0.254			25.69	-0.627	31.32	-0.762
	28.86	-0.139	27.25	-0.363		19.75	0.055	25.31	0		22.46	0.302	26.73	0.254			25.7	-0.627	31.31	-0.762
	28.87	-0.139	27.24	-0.363		19.75	0.055	25.31	0		22.47	0.302	26.73	0.254			25.71	-0.627	31.3	-0.763
	28.88	-0.139	27.23	-0.364		19.75	0.055	25.3	0		22.47	0.302	26.72	0.254			25.72	-0.627	31.3	-0.763
	28.89	-0.139	27.23	-0.364		19.76	0.055	25.3	0		22.48	0.303	26.72	0.254			25.72	-0.627	31.29	-0.764
	28.89	-0.139	27.22	-0.364		19.76	0.055	25.29	0		22.48	0.303	26.71	0.254			25.73	-0.627	31.28	-0.764
	28.9	-0.139	27.21	-0.365		19.77	0.055	25.29	0		22.49	0.303	26.71	0.254			25.74	-0.627	31.27	-0.765
	28.91	-0.138	27.2	-0.365		19.77	0.055	25.28	0		22.49	0.303	26.7	0.254			25.75	-0.627	31.27	-0.765
	28.92	-0.138	27.19	-0.365		19.78	0.055	25.28	0		22.5	0.303	26.7	0.254			25.76	-0.627	31.26	-0.766
	28.93	-0.138	27.18	-0.365		19.79	0.055	25.27	0		22.5	0.303	26.69	0.254			25.77	-0.627	31.25	-0.766
	28.94	-0.138	27.18	-0.366		19.79	0.055	25.27	0		22.51	0.303	26.69	0.254			25.77	-0.627	31.24	-0.767
	28.94	-0.138	27.17	-0.366		19.8	0.055	25.27	0		22.51	0.303	26.68	0.254			25.78	-0.627	31.23	-0.767
	28.95	-0.138	27.16	-0.366		19.8	0.055	25.26	0		22.52	0.303	26.68	0.254			25.79	-0.627	31.22	-0.768
	28.96	-0.138	27.15	-0.367		19.81	0.055	25.25	0		22.52	0.303	26.67	0.254			25.8	-0.627	31.22	-0.768
	28.97	-0.137	27.14	-0.367		19.81	0.055	25.25	0		22.53	0.303	26.67	0.254			25.81	-0.627	31.21	-0.768
	28.98	-0.137	27.14	-0.367		19.81	0.055	25.24	0		22.53	0.303	26.66	0.254			25.81	-0.627	31.2	-0.769
	28.99	-0.137	27.13	-0.368		19.82	0.055	25.24	0		22.54	0.303	26.66	0.254			25.82	-0.627	31.19	-0.769
	28.99	-0.137	27.12	-0.368		19.82	0.055	25.23	0		22.54	0.303	26.65	0.254			25.83	-0.627	31.19	-0.77
	29	-0.137	27.11	-0.368		19.83	0.055	25.23	0		22.55	0.303	26.65	0.254			25.84	-0.627	31.18	-0.771
	29.01	-0.137	27.1	-0.369		19.83	0.055	25.22	0		22.55	0.303	26.64	0.254			25.85	-0.627	31.17	-0.771
	29.02	-0.137	27.1	-0.369		19.84	0.055	25.22	0		22.56	0.303	26.64	0.254			25.86	-0.627	31.16	-0.771
	29.03	-0.137	27.09	-0.369		19.84	0.055	25.21	0		22.56	0.303	26.63	0.254			25.87	-0.627	31.15	-0.772
	29.03	-0.136	27.08	-0.37		19.85	0.055	25.21	0		22.57	0.303	26.63	0.254			25.87	-0.627	31.15	-0.773
	29.04	-0.136	27.07	-0.37		19.86	0.055	25.2	0		22.57	0.303	26.62	0.253			25.88	-0.627	31.14	-0.773
	29.05	-0.136	27.06	-0.37		19.86	0.055	25.2	0		22.57	0.303	26.62	0.253			25.89	-0.627	31.13	-0.773
	29.06	-0.136	27.05	-0.37		19.86	0.055	25.19	0		22.58	0.303	26.61	0.253			25.9	-0.627	31.12	-0.774
	29.07	-0.136	27.05	-0.371		19.87	0.055	25.19	0		22.59	0.303	26.61	0.253			25.91	-0.627	31.12	-0.774
	29.08	-0.136	27.04	-0.371		19.87	0.055	25.18	0		22.59	0.303	26.6	0.253			25.92	-0.627	31.11	-0.775
	29.08	-0.136	27.03	-0.371		19.88	0.055	25.18	0		22.6	0.303	26.6	0.253			25.92	-0.627	31.1	-0.775
	29.09	-0.135	27.02	-0.372		19.89	0.055	25.17	0		22.6	0.303	26.59	0.253			25.93	-0.627	31.09	-0.776
	29.1	-0.135	27.01	-0.372		19.89	0.055	25.17	0		22.6	0.303	26.59	0.253			25.94	-0.627	31.08	-0.776
	29.11	-0.135	27.01	-0.372		19.89	0.055	25.16	0		22.61	0.303	26.58	0.253			25.95	-0.627	31.08	-0.777
	29.12	-0.135	27	-0.373		19.9	0.055	25.16	0		22.62	0.303	26.58	0.253			25.96	-0.627	31.07	-0.777
	29.12	-0.135	26.99	-0.373		19.9	0.055	25.16	0		22.62	0.303	26.57	0.253			25.97	-0.627	31.06	-0.778
	29.13	-0.135	26.98	-0.373		19.91	0.055	25.15	0		22.62	0.303	26.57	0.253			25.97	-0.627	31.05	-0.779
	29.14	-0.135	26.97	-0.374		19.91	0.055	25.15	0		22.63	0.303	26.56	0.253			25.98	-0.627	31.04	-0.779
	29.15	-0.135	26.97	-0.374		19.92	0.055	25.14	0		22.64	0.304	26.56	0.253			25.99	-0.627	31.04	-0.78
	29.16	-0.134	26.96	-0.374		19.92	0.055	25.14	0		22.64	0.304	26.55	0.253			26	-0.627	31.03	-0.78
	29.17	-0.134	26.95	-0.375		19.93	0.056	25.13	0		22.64	0.304	26.55	0.253			26.01	-0.627	31.02	-0.781
	29.17	-0.134	26.94	-0.375		19.93	0.056	25.13	0		22.65	0.304	26.54	0.253			26.02	-0.627	31.01	-0.781
	29.18	-0.134	26.93	-0.375		19.94	0.056	25.12	0		22.66	0.304	26.54	0.253			26.02	-0.627	31	-0.782
	29.19	-0.134	26.93	-0.375		19.94	0.056	25.12	0		22.66	0.304	26.53	0.253			26.03	-0.627	31	-0.782
	29.2	-0.134	26.92	-0.376		19.95	0.056	25.11	0		22.67	0.304	26.53	0.253			26.04	-0.627	30.99	-0.783
	29.21	-0.134	26.91	-0.376		19.95	0.056	25.11	0		22.67	0.304	26.52	0.253			26.05	-0.627	30.98	-0.783
	29.22	-0.134	26.9	-0.377		19.96	0.056	25.1	0		22.67	0.304	26.52	0.253			26.06	-0.627	30.97	-0.784
	29.22	-0.133	26.89	-0.377		19.96	0.056	25.1	0		22.68	0.304	26.51	0.253			26.07	-0.627	30.97	-0.784
	29.23	-0.133	26.88	-0.377		19.97	0.056	25.09	0		22.68	0.304	26.51	0.253			26.07	-0.627	30.96	-0.785
	29.24	-0.133	26.88	-0.378		19.97	0.056	25.09	0		22.69	0.304	26.5	0.253			26.08	-0.627	30.95	-0.786
	29.25	-0.133	26.87	-0.378		19.98	0.056	25.08	0		22.69	0.304	26.5	0.253			26.09	-0.627	30.94	-0.786
	29.26	-0.133	26.86	-0.378		19.98	0.056	25.08	0		22.7	0.304	26.49	0.253			26.1	-0.627	30.93	-0.787
	29.27	-0.133	26.85	-0.379		19.99	0.056	25.07	0		22.7	0.304	26.49	0.253			26.11	-0.627	30.93	-0.787
	29.27	-0.133	26.84	-0.379		19.99	0.056	25.07	0		22.71	0.304	26.48	0.253			26.11	-0.627	30.92	-0.788
	29.28	-0.133	26.84	-0.379		20	0.056	25.06	0		22.72	0.304	26.48	0.253			26.12	-0.627	30.91	-0.788
	29.29	-0.133	26.83	-0.38		20	0.056	25.06	0		22.72	0.304	26.47	0.252			26.13	-0.627	30.9	-0.789
	29.3	-0.132	26.82	-0.38		20.01	0.056	25.05	0		22.73	0.304	26.47	0.252			26.14	-0.627	30.89	-0.789
	29.31	-0.132	26.81	-0.38		20.01	0.056	25.05	0		22.73	0.304	26.46	0.252			26.15	-0.627	30.89	-0.79
	29.32	-0.132	26.8	-0.381		20.02	0.056	25.04	0		22.73	0.304	26.46	0.252			26.16	-0.627	30.88	-0.791
	29.32	-0.132	26.8	-0.381		20.02	0.056	25.04	0		22.74	0.304	26.45	0.252			26.17	-0.627	30.87	-0.791
	29.33	-0.132	26.79	-0.381		20.03	0.056	25.03	0		22.74	0.304	26.45	0.252			26.17	-0.627	30.86	-0.792
	29.34	-0.132	26.78	-0.382		20.03	0.056	25.03	0		22.75	0.304	26.44	0.252			26.18	-0.627	30.86	-0.792
	29.35	-0.132	26.77	-0.382		20.04	0.056	25.02	0		22.75	0.304	26.44	0.252			26.19	-0.627	30.85	-0.793
	29.36	-0.132	26.76	-0.383		20.05	0.056	25.02	0		22.76	0.304	26.43	0.252			26.2	-0.627	30.84	-0.793
	29.36	-0.132	26.75	-0.383		20.05	0.056	25.01	0		22.76	0.304	26.43	0.252			26.21	-0.627	30.83	-0.794
	29.37	-0.132	26.75	-0.383		20.05	0.056	25.01	0		22.77	0.304	26.42	0.252			26.21	-0.627	30.82	-0.795
	29.38	-0.132	26.74	-0.384		20.06	0.056	25	0		22.77	0.304	26.42	0.252			26.22	-0.627	30.82	-0.795
	29.39	-0.131	26.73	-0.384		20.06	0.056	25	0		22.78	0.304	26.41	0.252			26.23	-0.627	30.81	-0.796
	29.4	-0.131	26.72	-0.384		20.07	0.056	24.99	0		22.78	0.305	26.41	0.252			26.24	-0.627	30.8	-0.796
	29.41	-0.131	26.72	-0.385		20.07	0.056	24.99	0		22.79	0.305	26.4	0.252			26.25	-0.627	30.79	-0.797
	29.42	-0.131	26.71	-0.385		20.08	0.056	24.98	0		22.79	0.305	26.4	0.252			26.26	-0.627	30.79	-0.798
	29.42	-0.131	26.7	-0.385		20.08	0.056	24.98	0		22.8	0.305	26.39	0.252			26.27	-0.627	30.78	-0.798
	29.43	-0.131	26.69	-0.386		20.09	0.056	24.97	0		22.8	0.305	26.39	0.252			26.27	-0.627	30.77	-0.799
	29.44	-0.131	26.68	-0.386		20.09	0.056	24.97	0		22.81	0.305	26.38	0.252			26.28	-0.627	30.76	-0.799
	29.45	-0.131	26.67	-0.386		20.1	0.056	24.96	0		22.81	0.305	26.38	0.252			26.29	-0.627	30.75	-0.8
	29.46	-0.131	26.67	-0.387		20.1	0.056	24.96	0		22.82	0.305	26.37	0.252			26.3	-0.627	30.75	-0.801
	29.46	-0.131	26.66	-0.387		20.11	0.056	24.95	0		22.82	0.305	26.37	0.252			26.31	-0.627	30.74	-0.801
	29.47	-0.131	26.65	-0.388		20.11	0.056	24.95	0		22.83	0.305	26.36	0.252			26.31	-0.627	30.73	-0.802
	29.48	-0.131	26.64	-0.388		20.12	0.056	24.94	0		22.83	0.305	26.36	0.252			26.32	-0.627	30.72	-0.802
	29.49	-0.131	26.63	-0.388		20.12	0.056	24.94	0		22.84	0.305	26.35	0.251			26.33	-0.627	30.71	-0.803
	29.5	-0.131	26.63	-0.389		20.13	0.056	24.93	0		22.84	0.305	26.35	0.251			26.34	-0.627	30.71	-0.804
	29.51	-0.131	26.62	-0.389		20.13	0.056	24.93	-0.001		22.85	0.305	26.34	0.251			26.35	-0.627	30.7	-0.804
	29.51	-0.13	26.61	-0.39		20.14	0.056	24.92	-0.001		22.85	0.305	26.34	0.251			26.36	-0.627	30.69	-0.805
	29.52	-0.13	26.6	-0.39		20.14	0.056	24.92	-0.001		22.86	0.305	26.33	0.251			26.37	-0.627	30.68	-0.806
	29.53	-0.13	26.59	-0.39		20.15	0.056	24.91	-0.001		22.86	0.305	26.33	0.251			26.37	-0.627	30.68	-0.806
	29.54	-0.13	26.59	-0.391		20.15	0.056	24.91	-0.001		22.87	0.305	26.32	0.251			26.38	-0.627	30.67	-0.807
	29.55	-0.13	26.58	-0.391		20.16	0.056	24.9	-0.001		22.87	0.305	26.32	0.251			26.39	-0.627	30.66	-0.807
	29.55	-0.13	26.57	-0.391		20.16	0.056	24.89	-0.001		22.88	0.305	26.31	0.251			26.4	-0.627	30.65	-0.808
	29.56	-0.13	26.56	-0.392		20.17	0.056	24.89	-0.001		22.88	0.305	26.31	0.251			26.41	-0.627	30.64	-0.809
	29.57	-0.13	26.55	-0.392		20.17	0.056	24.89	-0.001		22.89	0.305	26.3	0.251			26.41	-0.627	30.64	-0.809
	29.58	-0.13	26.55	-0.392		20.18	0.056	24.88	-0.001		22.89	0.305	26.3	0.251			26.42	-0.627	30.63	-0.81
	29.59	-0.13	26.54	-0.393		20.18	0.056	24.88	-0.001		22.9	0.305	26.29	0.251			26.43	-0.627	30.62	-0.811
	29.6	-0.13	26.53	-0.393		20.19	0.056	24.87	-0.001		22.9	0.305	26.29	0.251			26.44	-0.627	30.61	-0.811
	29.61	-0.13	26.52	-0.394		20.19	0.056	24.87	-0.001		22.91	0.305	26.28	0.251			26.45	-0.627	30.61	-0.812
	29.61	-0.13	26.51	-0.394		20.2	0.056	24.86	-0.001		22.91	0.305	26.28	0.251			26.46	-0.627	30.6	-0.813
	29.62	-0.13	26.51	-0.395		20.2	0.056	24.86	-0.001		22.92	0.306	26.27	0.251			26.47	-0.627	30.59	-0.813
	29.63	-0.13	26.5	-0.395		20.21	0.056	24.85	-0.001		22.92	0.306	26.27	0.251			26.47	-0.627	30.58	-0.814
	29.64	-0.13	26.49	-0.395		20.21	0.056	24.85	-0.001		22.93	0.306	26.26	0.251			26.48	-0.627	30.57	-0.815
	29.65	-0.13	26.48	-0.396		20.22	0.056	24.84	-0.001		22.93	0.306	26.26	0.251			26.49	-0.627	30.57	-0.815
	29.66	-0.13	26.47	-0.396		20.22	0.056	24.84	-0.001		22.94	0.306	26.26	0.251			26.5	-0.627	30.56	-0.816
	29.66	-0.13	26.47	-0.397		20.23	0.056	24.83	-0.001		22.94	0.306	26.25	0.251			26.51	-0.627	30.55	-0.817
	29.67	-0.13	26.46	-0.397		20.23	0.057	24.83	-0.001		22.95	0.306	26.24	0.251			26.51	-0.627	30.54	-0.817
	29.68	-0.13	26.45	-0.397		20.24	0.057	24.82	-0.001		22.95	0.306	26.24	0.251			26.52	-0.627	30.53	-0.818
	29.69	-0.13	26.44	-0.398		20.24	0.057	24.82	-0.001		22.96	0.306	26.23	0.25			26.53	-0.627	30.53	-0.818
	29.7	-0.13	26.43	-0.398		20.25	0.057	24.81	-0.001		22.96	0.306	26.23	0.25			26.54	-0.627	30.52	-0.819
	29.71	-0.13	26.42	-0.399		20.25	0.057	24.81	-0.001		22.97	0.306	26.23	0.25			26.55	-0.627	30.51	-0.82
	29.71	-0.13	26.42	-0.399		20.26	0.057	24.8	-0.001		22.97	0.306	26.22	0.25			26.56	-0.627	30.5	-0.821
	29.72	-0.13	26.41	-0.399		20.26	0.057	24.8	-0.001		22.98	0.306	26.22	0.25			26.56	-0.627	30.5	-0.821
	29.73	-0.13	26.4	-0.4		20.27	0.057	24.79	-0.001		22.98	0.306	26.21	0.25			26.57	-0.627	30.49	-0.822
	29.74	-0.13	26.39	-0.4		20.27	0.057	24.79	-0.001		22.99	0.306	26.21	0.25			26.58	-0.627	30.48	-0.823
	29.75	-0.13	26.38	-0.401		20.28	0.057	24.78	-0.001		22.99	0.306	26.2	0.25			26.59	-0.627	30.47	-0.823
	29.76	-0.13	26.38	-0.401		20.28	0.057	24.78	-0.001		23	0.306	26.2	0.25			26.6	-0.627	30.47	-0.824
	29.77	-0.13	26.37	-0.401		20.29	0.057	24.77	-0.001		23	0.306	26.19	0.25			26.61	-0.627	30.46	-0.825
	29.77	-0.13	26.36	-0.402		20.29	0.057	24.77	-0.001		23.01	0.306	26.19	0.25			26.61	-0.627	30.45	-0.825
	29.78	-0.13	26.35	-0.402		20.3	0.057	24.76	-0.001		23.01	0.306	26.18	0.25			26.62	-0.627	30.44	-0.826
	29.79	-0.13	26.34	-0.403		20.3	0.057	24.76	-0.001		23.02	0.306	26.18	0.25			26.63	-0.627	30.43	-0.827
	29.8	-0.13	26.34	-0.403		20.31	0.057	24.75	-0.001		23.02	0.306	26.17	0.25			26.64	-0.627	30.43	-0.827
	29.81	-0.13	26.33	-0.403		20.31	0.057	24.75	-0.001		23.03	0.306	26.17	0.25			26.65	-0.627	30.42	-0.828
	29.82	-0.13	26.32	-0.404		20.32	0.057	24.74	-0.001		23.03	0.306	26.16	0.25			26.66	-0.627	30.41	-0.829
	29.82	-0.13	26.31	-0.404		20.32	0.057	24.74	-0.001		23.04	0.306	26.16	0.25			26.66	-0.627	30.4	-0.829
	29.83	-0.13	26.3	-0.405		20.33	0.057	24.73	-0.001		23.04	0.307	26.15	0.25			26.67	-0.627	30.4	-0.83
	29.84	-0.13	26.29	-0.405		20.33	0.057	24.73	-0.001		23.05	0.307	26.15	0.25			26.68	-0.627	30.39	-0.831
	29.85	-0.13	26.29	-0.406		20.34	0.057	24.72	-0.001		23.05	0.307	26.14	0.25			26.69	-0.627	30.38	-0.831
	29.86	-0.13	26.28	-0.406		20.34	0.057	24.72	-0.001		23.06	0.307	26.14	0.25			26.7	-0.627	30.37	-0.832
	29.87	-0.13	26.27	-0.406		20.35	0.057	24.71	-0.001		23.06	0.307	26.13	0.249			26.71	-0.627	30.36	-0.833
	29.87	-0.13	26.26	-0.407		20.35	0.057	24.71	-0.001		23.07	0.307	26.13	0.249			26.71	-0.627	30.36	-0.833
	29.88	-0.13	26.26	-0.407		20.36	0.057	24.7	-0.001		23.07	0.307	26.12	0.249			26.72	-0.627	30.35	-0.834
	29.89	-0.13	26.25	-0.408		20.36	0.057	24.7	-0.001		23.08	0.307	26.12	0.249			26.73	-0.627	30.34	-0.835
	29.9	-0.13	26.24	-0.408		20.37	0.057	24.69	-0.001		23.08	0.307	26.11	0.249			26.74	-0.627	30.33	-0.835
	29.91	-0.13	26.23	-0.408		20.37	0.057	24.69	-0.001		23.09	0.307	26.11	0.249			26.75	-0.627	30.33	-0.836
	29.92	-0.13	26.22	-0.409		20.38	0.057	24.68	-0.001		23.09	0.307	26.1	0.249			26.76	-0.627	30.32	-0.837
	29.92	-0.13	26.22	-0.409		20.38	0.057	24.68	-0.001		23.1	0.307	26.1	0.249			26.76	-0.627	30.31	-0.838
	29.93	-0.13	26.21	-0.41		20.39	0.057	24.67	-0.001		23.1	0.307	26.09	0.249			26.77	-0.627	30.3	-0.838
	29.94	-0.131	26.2	-0.41		20.39	0.057	24.67	-0.001		23.11	0.307	26.09	0.249			26.78	-0.627	30.3	-0.839
	29.95	-0.131	26.19	-0.41		20.4	0.057	24.66	-0.001		23.11	0.307	26.08	0.249			26.79	-0.627	30.29	-0.84
	29.96	-0.131	26.18	-0.411		20.4	0.057	24.66	-0.001		23.12	0.307	26.08	0.249			26.8	-0.627	30.28	-0.84
	29.97	-0.131	26.17	-0.411		20.41	0.057	24.65	-0.001		23.12	0.307	26.07	0.249			26.81	-0.627	30.27	-0.841
	29.98	-0.131	26.17	-0.412		20.41	0.057	24.65	-0.001		23.13	0.307	26.07	0.249			26.81	-0.627	30.26	-0.842
	29.98	-0.131	26.16	-0.412		20.42	0.057	24.64	-0.001		23.13	0.307	26.06	0.249			26.82	-0.627	30.26	-0.842
	29.99	-0.131	26.15	-0.412		20.42	0.057	24.64	-0.002		23.14	0.307	26.06	0.249			26.83	-0.627	30.25	-0.843
	30	-0.132	26.14	-0.413		20.43	0.057	24.63	-0.002		23.14	0.307	26.05	0.249			26.84	-0.627	30.24	-0.844
	30.01	-0.132	26.13	-0.413		20.43	0.058	24.63	-0.002		23.15	0.307	26.05	0.249			26.85	-0.627	30.23	-0.844
	30.02	-0.132	26.13	-0.414		20.44	0.058	24.62	-0.002		23.15	0.307	26.04	0.249			26.86	-0.627	30.22	-0.845
	30.03	-0.132	26.12	-0.414		20.44	0.058	24.62	-0.002		23.16	0.307	26.04	0.249			26.86	-0.627	30.22	-0.846
	30.03	-0.133	26.11	-0.414		20.45	0.058	24.61	-0.002		23.16	0.308	26.03	0.249			26.87	-0.626	30.21	-0.846
	30.04	-0.133	26.1	-0.415		20.45	0.058	24.61	-0.002		23.17	0.308	26.03	0.248			26.88	-0.626	30.2	-0.847
	30.05	-0.133	26.09	-0.415		20.46	0.058	24.6	-0.002		23.17	0.308	26.02	0.248			26.89	-0.626	30.19	-0.848
	30.06	-0.133	26.09	-0.415		20.46	0.058	24.6	-0.002		23.18	0.308	26.02	0.248			26.9	-0.626	30.19	-0.848
	30.07	-0.134	26.08	-0.416		20.47	0.058	24.59	-0.002		23.18	0.308	26.01	0.248			26.91	-0.626	30.18	-0.849
	30.08	-0.134	26.07	-0.416		20.47	0.058	24.59	-0.002		23.19	0.308	26.01	0.248			26.91	-0.626	30.17	-0.85
	30.08	-0.134	26.06	-0.417		20.48	0.058	24.58	-0.002		23.19	0.308	26	0.248			26.92	-0.626	30.16	-0.85
	30.09	-0.135	26.05	-0.417		20.48	0.058	24.58	-0.002		23.2	0.308	26	0.248			26.93	-0.626	30.15	-0.851
	30.1	-0.135	26.05	-0.417		20.49	0.058	24.57	-0.002		23.2	0.308	25.99	0.248			26.94	-0.626	30.15	-0.852
	30.11	-0.135	26.04	-0.418		20.49	0.058	24.57	-0.002		23.21	0.308	25.99	0.248			26.95	-0.626	30.14	-0.852
	30.12	-0.136	26.03	-0.418		20.5	0.058	24.56	-0.002		23.21	0.308	25.98	0.248			26.96	-0.626	30.13	-0.853
	30.13	-0.136	26.02	-0.418		20.5	0.058	24.56	-0.002		23.22	0.308	25.98	0.248			26.96	-0.626	30.12	-0.854
	30.14	-0.136	26.01	-0.419		20.51	0.058	24.55	-0.002		23.22	0.308	25.97	0.248			26.97	-0.626	30.12	-0.854
	30.14	-0.137	26.01	-0.419		20.51	0.058	24.55	-0.002		23.23	0.308	25.97	0.248			26.98	-0.626	30.11	-0.855
	30.15	-0.137	26	-0.419		20.52	0.058	24.54	-0.002		23.23	0.308	25.96	0.248			26.99	-0.626	30.1	-0.855
	30.16	-0.137	25.99	-0.42		20.52	0.058	24.54	-0.002		23.24	0.308	25.96	0.248			27	-0.626	30.09	-0.856
	30.17	-0.137	25.98	-0.42		20.53	0.058	24.53	-0.002		23.24	0.308	25.95	0.248			27.01	-0.626	30.08	-0.857
	30.18	-0.138	25.97	-0.421		20.53	0.058	24.53	-0.002		23.25	0.308	25.95	0.248			27.01	-0.626	30.08	-0.857
	30.19	-0.138	25.96	-0.421		20.54	0.058	24.52	-0.002		23.25	0.308	25.94	0.248			27.02	-0.626	30.07	-0.858
	30.19	-0.138	25.96	-0.421		20.54	0.058	24.52	-0.002		23.26	0.308	25.94	0.248			27.03	-0.626	30.06	-0.858
	30.2	-0.139	25.95	-0.422		20.55	0.058	24.51	-0.002		23.26	0.308	25.93	0.248			27.04	-0.626	30.05	-0.859
	30.21	-0.139	25.94	-0.422		20.55	0.058	24.51	-0.002		23.27	0.308	25.93	0.248			27.05	-0.626	30.05	-0.86
	30.22	-0.139	25.93	-0.422		20.56	0.058	24.5	-0.002		23.27	0.308	25.92	0.247			27.06	-0.626	30.04	-0.86
	30.23	-0.139	25.92	-0.423		20.56	0.058	24.5	-0.002		23.28	0.308	25.92	0.247			27.06	-0.626	30.03	-0.861
	30.24	-0.14	25.92	-0.423		20.57	0.059	24.49	-0.002		23.28	0.309	25.91	0.247			27.07	-0.626	30.02	-0.861
	30.25	-0.14	25.91	-0.423		20.57	0.059	24.49	-0.002		23.29	0.309	25.91	0.247			27.08	-0.626	30.01	-0.862
	30.26	-0.14	25.9	-0.424		20.58	0.059	24.48	-0.002		23.29	0.309	25.9	0.247			27.09	-0.626	30.01	-0.863
	30.26	-0.141	25.89	-0.424		20.58	0.059	24.48	-0.002		23.3	0.309	25.9	0.247			27.1	-0.626	30	-0.863
	30.27	-0.141	25.88	-0.424		20.59	0.059	24.47	-0.002		23.3	0.309	25.89	0.247			27.11	-0.626	29.99	-0.864
	30.28	-0.141	25.88	-0.425		20.59	0.059	24.47	-0.002		23.31	0.309	25.89	0.247			27.12	-0.626	29.98	-0.864
	30.29	-0.142	25.87	-0.425		20.6	0.059	24.46	-0.002		23.31	0.309	25.88	0.247			27.12	-0.626	29.98	-0.865
	30.3	-0.142	25.86	-0.425		20.6	0.059	24.46	-0.002		23.32	0.309	25.88	0.247			27.13	-0.626	29.97	-0.865
	30.31	-0.142	25.85	-0.426		20.61	0.059	24.46	-0.002		23.32	0.309	25.87	0.247			27.14	-0.626	29.96	-0.866
	30.32	-0.143	25.84	-0.426		20.61	0.059	24.45	-0.002		23.33	0.309	25.87	0.247			27.15	-0.626	29.95	-0.866
	30.32	-0.143	25.83	-0.426		20.62	0.059	24.44	-0.002		23.33	0.309	25.86	0.247			27.16	-0.626	29.94	-0.867
	30.33	-0.143	25.83	-0.427		20.62	0.059	24.44	-0.002		23.33	0.309	25.86	0.247			27.16	-0.626	29.94	-0.867
	30.34	-0.143	25.82	-0.427		20.63	0.059	24.43	-0.002		23.34	0.309	25.86	0.247			27.17	-0.626	29.93	-0.868
	30.35	-0.144	25.81	-0.427		20.63	0.059	24.43	-0.002		23.35	0.309	25.85	0.247			27.18	-0.626	29.92	-0.868
	30.36	-0.144	25.8	-0.427		20.64	0.059	24.42	-0.002		23.35	0.309	25.84	0.247			27.19	-0.626	29.91	-0.869
	30.37	-0.144	25.79	-0.428		20.64	0.059	24.42	-0.002		23.36	0.309	25.84	0.247			27.2	-0.626	29.9	-0.869
	30.37	-0.145	25.79	-0.428		20.65	0.059	24.41	-0.002		23.36	0.309	25.83	0.247			27.21	-0.626	29.9	-0.87
	30.38	-0.145	25.78	-0.428		20.65	0.059	24.41	-0.002		23.37	0.309	25.83	0.247			27.22	-0.626	29.89	-0.87
	30.39	-0.145	25.77	-0.429		20.65	0.059	24.4	-0.002		23.37	0.309	25.82	0.246			27.22	-0.626	29.88	-0.87
	30.4	-0.146	25.76	-0.429		20.66	0.059	24.4	-0.003		23.38	0.309	25.82	0.246			27.23	-0.626	29.87	-0.871
	30.41	-0.146	25.75	-0.429		20.67	0.059	24.39	-0.003		23.38	0.309	25.82	0.246			27.24	-0.626	29.86	-0.871
	30.42	-0.146	25.75	-0.429		20.67	0.059	24.39	-0.003		23.38	0.309	25.81	0.246			27.25	-0.626	29.86	-0.872
	30.43	-0.147	25.74	-0.43		20.67	0.06	24.38	-0.003		23.39	0.309	25.8	0.246			27.26	-0.626	29.85	-0.872
	30.43	-0.147	25.73	-0.43		20.68	0.06	24.38	-0.003		23.4	0.309	25.8	0.246			27.26	-0.626	29.84	-0.872
	30.44	-0.147	25.72	-0.43		20.68	0.06	24.37	-0.003		23.4	0.31	25.8	0.246			27.27	-0.626	29.83	-0.873
	30.45	-0.148	25.71	-0.43		20.69	0.06	24.37	-0.003		23.41	0.31	25.79	0.246			27.28	-0.626	29.82	-0.873
	30.46	-0.148	25.7	-0.431		20.69	0.06	24.37	-0.003		23.41	0.31	25.78	0.246			27.29	-0.626	29.82	-0.873
	30.47	-0.148	25.7	-0.431		20.7	0.06	24.36	-0.003		23.41	0.31	25.78	0.246			27.3	-0.626	29.81	-0.874
	30.48	-0.149	25.69	-0.431		20.71	0.06	24.36	-0.003		23.42	0.31	25.78	0.246			27.31	-0.626	29.8	-0.874
	30.49	-0.149	25.68	-0.431		20.71	0.06	24.35	-0.003		23.42	0.31	25.77	0.246			27.31	-0.626	29.79	-0.874
	30.49	-0.149	25.67	-0.432		20.72	0.06	24.35	-0.003		23.43	0.31	25.77	0.246			27.32	-0.626	29.78	-0.875
	30.5	-0.149	25.66	-0.432		20.72	0.06	24.34	-0.003		23.43	0.31	25.76	0.246			27.33	-0.626	29.78	-0.875
	30.51	-0.15	25.65	-0.432		20.73	0.06	24.34	-0.003		23.44	0.31	25.76	0.246			27.34	-0.626	29.77	-0.875
	30.52	-0.15	25.65	-0.432		20.73	0.06	24.33	-0.003		23.44	0.31	25.75	0.246			27.35	-0.626	29.76	-0.876
	30.53	-0.15	25.64	-0.432		20.74	0.06	24.33	-0.003		23.45	0.31	25.74	0.246			27.36	-0.626	29.75	-0.876
	30.54	-0.151	25.63	-0.433		20.74	0.06	24.32	-0.003		23.45	0.31	25.74	0.246			27.36	-0.626	29.74	-0.876
	30.55	-0.151	25.62	-0.433		20.74	0.06	24.32	-0.003		23.46	0.31	25.74	0.246			27.37	-0.626	29.73	-0.876
	30.55	-0.151	25.61	-0.433		20.75	0.06	24.31	-0.003		23.46	0.31	25.73	0.246			27.38	-0.626	29.73	-0.876
	30.56	-0.152	25.61	-0.433		20.75	0.06	24.31	-0.003		23.47	0.31	25.73	0.246			27.39	-0.626	29.72	-0.877
	30.57	-0.152	25.6	-0.433		20.76	0.06	24.3	-0.003		23.47	0.31	25.72	0.245			27.4	-0.626	29.71	-0.877
	30.58	-0.152	25.59	-0.433		20.76	0.06	24.29	-0.003		23.48	0.31	25.71	0.245			27.41	-0.626	29.7	-0.877
	30.59	-0.153	25.58	-0.433		20.77	0.06	24.29	-0.003		23.48	0.31	25.71	0.245			27.41	-0.626	29.69	-0.877
	30.6	-0.153	25.57	-0.434		20.77	0.061	24.29	-0.003		23.49	0.31	25.71	0.245			27.42	-0.626	29.69	-0.877
	30.61	-0.153	25.56	-0.434		20.78	0.061	24.28	-0.003		23.49	0.31	25.7	0.245			27.43	-0.626	29.68	-0.877
	30.61	-0.154	25.56	-0.434		20.78	0.061	24.28	-0.003		23.5	0.31	25.7	0.245			27.44	-0.626	29.67	-0.878
	30.62	-0.154	25.55	-0.434		20.79	0.061	24.27	-0.003		23.5	0.31	25.69	0.245			27.45	-0.626	29.66	-0.878
	30.63	-0.154	25.54	-0.434		20.79	0.061	24.27	-0.003		23.51	0.311	25.69	0.245			27.45	-0.626	29.65	-0.878
	30.64	-0.155	25.53	-0.434		20.8	0.061	24.26	-0.003		23.51	0.311	25.68	0.245			27.47	-0.626	29.64	-0.878
	30.65	-0.155	25.52	-0.434		20.8	0.061	24.26	-0.003		23.52	0.311	25.68	0.245			27.47	-0.626	29.64	-0.878
	30.66	-0.156	25.52	-0.434		20.81	0.061	24.25	-0.003		23.52	0.311	25.67	0.245			27.48	-0.626	29.63	-0.878
	30.66	-0.156	25.51	-0.435		20.81	0.061	24.25	-0.003		23.53	0.311	25.67	0.245			27.49	-0.626	29.62	-0.878
	30.67	-0.156	25.5	-0.435		20.82	0.061	24.24	-0.003		23.53	0.311	25.66	0.245			27.5	-0.626	29.61	-0.878
	30.68	-0.156	25.49	-0.435		20.82	0.061	24.24	-0.003		23.54	0.311	25.66	0.245			27.51	-0.626	29.6	-0.878
	30.69	-0.157	25.48	-0.435		20.83	0.061	24.23	-0.003		23.54	0.311	25.65	0.245			27.51	-0.626	29.6	-0.878
	30.7	-0.157	25.47	-0.435		20.83	0.061	24.23	-0.003		23.55	0.311	25.65	0.245			27.52	-0.626	29.59	-0.878
	30.71	-0.157	25.47	-0.435		20.84	0.061	24.22	-0.003		23.55	0.311	25.64	0.245			27.53	-0.626	29.58	-0.878
	30.72	-0.158	25.46	-0.435		20.84	0.061	24.22	-0.003		23.56	0.311	25.64	0.245			27.54	-0.626	29.57	-0.878
	30.73	-0.158	25.45	-0.435		20.85	0.061	24.21	-0.003		23.56	0.311	25.63	0.245			27.55	-0.626	29.56	-0.878
	30.73	-0.159	25.44	-0.435		20.85	0.061	24.21	-0.003		23.57	0.311	25.63	0.245			27.56	-0.626	29.55	-0.878
	30.74	-0.159	25.43	-0.435		20.86	0.061	24.2	-0.003		23.57	0.311	25.62	0.245			27.56	-0.626	29.54	-0.878
	30.75	-0.159	25.42	-0.435		20.86	0.062	24.2	-0.004		23.58	0.311	25.62	0.244			27.57	-0.626	29.54	-0.878
	30.76	-0.16	25.42	-0.435		20.87	0.062	24.19	-0.004		23.58	0.311	25.61	0.244			27.58	-0.626	29.53	-0.877
	30.77	-0.16	25.41	-0.435		20.87	0.062	24.19	-0.004		23.59	0.311	25.61	0.244			27.59	-0.626	29.52	-0.877
	30.78	-0.16	25.4	-0.435		20.88	0.062	24.18	-0.004		23.59	0.311	25.6	0.244			27.6	-0.626	29.51	-0.877
	30.78	-0.161	25.39	-0.435		20.88	0.062	24.18	-0.004		23.6	0.311	25.6	0.244			27.61	-0.626	29.5	-0.877
	30.79	-0.161	25.38	-0.435		20.89	0.062	24.17	-0.004		23.6	0.311	25.59	0.244			27.61	-0.626	29.49	-0.876
	30.8	-0.161	25.37	-0.435		20.89	0.062	24.17	-0.004		23.61	0.311	25.59	0.244			27.62	-0.626	29.49	-0.876
	30.81	-0.162	25.37	-0.435		20.9	0.062	24.16	-0.004		23.61	0.311	25.58	0.244			27.63	-0.626	29.48	-0.876
	30.82	-0.162	25.36	-0.435		20.9	0.062	24.16	-0.004		23.62	0.311	25.58	0.244			27.64	-0.626	29.47	-0.876
	30.83	-0.162	25.35	-0.435		20.91	0.062	24.15	-0.004		23.62	0.312	25.57	0.244			27.65	-0.626	29.46	-0.876
	30.84	-0.162	25.34	-0.435		20.91	0.062	24.15	-0.004		23.63	0.312	25.57	0.244			27.66	-0.626	29.45	-0.875
	30.84	-0.163	25.33	-0.435		20.92	0.062	24.14	-0.004		23.63	0.312	25.56	0.244			27.66	-0.626	29.44	-0.875
	30.85	-0.163	25.32	-0.435		20.92	0.062	24.14	-0.004		23.64	0.312	25.56	0.244			27.67	-0.626	29.43	-0.875
	30.86	-0.163	25.32	-0.435		20.93	0.062	24.13	-0.004		23.64	0.312	25.55	0.244			27.68	-0.626	29.43	-0.875
	30.87	-0.164	25.31	-0.435		20.93	0.062	24.13	-0.004		23.65	0.312	25.55	0.244			27.69	-0.626	29.42	-0.874
	30.88	-0.164	25.3	-0.435		20.94	0.062	24.12	-0.004		23.65	0.312	25.54	0.244			27.7	-0.626	29.41	-0.874
	30.89	-0.165	25.29	-0.435		20.94	0.063	24.12	-0.004		23.66	0.312	25.54	0.244			27.71	-0.626	29.4	-0.874
	30.9	-0.165	25.28	-0.435		20.95	0.063	24.11	-0.004		23.66	0.312	25.53	0.244			27.71	-0.626	29.39	-0.873
	30.9	-0.165	25.27	-0.435		20.95	0.063	24.11	-0.004		23.67	0.312	25.53	0.244			27.72	-0.626	29.38	-0.873
	30.91	-0.166	25.27	-0.435		20.96	0.063	24.1	-0.004		23.67	0.312	25.52	0.244			27.73	-0.626	29.37	-0.873
	30.92	-0.166	25.26	-0.435		20.96	0.063	24.1	-0.004		23.68	0.312	25.52	0.243			27.74	-0.626	29.37	-0.872
	30.93	-0.166	25.25	-0.435		20.97	0.063	24.09	-0.004		23.68	0.312	25.51	0.243			27.75	-0.626	29.36	-0.872
	30.94	-0.167	25.24	-0.435		20.97	0.063	24.09	-0.004		23.69	0.312	25.51	0.243			27.76	-0.626	29.35	-0.871
	30.95	-0.167	25.23	-0.434		20.98	0.063	24.08	-0.004		23.69	0.312	25.5	0.243			27.76	-0.626	29.34	-0.871
	30.96	-0.167	25.22	-0.434		20.98	0.063	24.08	-0.004		23.7	0.312	25.5	0.243			27.77	-0.626	29.33	-0.87
	30.96	-0.167	25.22	-0.434		20.99	0.063	24.07	-0.004		23.7	0.312	25.49	0.243			27.78	-0.626	29.32	-0.87
	30.97	-0.168	25.21	-0.434		20.99	0.063	24.07	-0.004		23.71	0.312	25.49	0.243			27.79	-0.626	29.31	-0.869
	30.98	-0.168	25.2	-0.434		21	0.063	24.06	-0.005		23.71	0.312	25.48	0.243			27.8	-0.626	29.3	-0.869
	30.99	-0.168	25.19	-0.434		21	0.063	24.06	-0.005		23.72	0.312	25.48	0.243			27.81	-0.626	29.29	-0.868
	31	-0.169	25.18	-0.434		21.01	0.063	24.05	-0.005		23.72	0.312	25.47	0.243			27.81	-0.626	29.29	-0.868
	31.01	-0.169	25.17	-0.434		21.01	0.063	24.05	-0.005		23.73	0.313	25.47	0.243			27.82	-0.626	29.28	-0.867
	31.02	-0.169	25.16	-0.434		21.02	0.063	24.04	-0.005		23.73	0.313	25.46	0.243			27.83	-0.626	29.27	-0.867
	31.02	-0.17	25.16	-0.434		21.02	0.063	24.04	-0.005		23.74	0.313	25.46	0.243			27.84	-0.626	29.26	-0.866
	31.03	-0.17	25.15	-0.434		21.03	0.064	24.03	-0.005		23.74	0.313	25.45	0.243			27.85	-0.626	29.25	-0.866
	31.04	-0.171	25.14	-0.433		21.03	0.064	24.03	-0.005		23.75	0.313	25.45	0.243			27.86	-0.626	29.24	-0.865
	31.05	-0.171	25.13	-0.433		21.04	0.064	24.02	-0.005		23.75	0.313	25.44	0.243			27.86	-0.626	29.23	-0.864
	31.06	-0.171	25.12	-0.433		21.04	0.064	24.02	-0.005		23.76	0.313	25.44	0.243			27.87	-0.626	29.23	-0.864
	31.07	-0.171	25.11	-0.433		21.05	0.064	24.01	-0.005		23.76	0.313	25.43	0.243			27.88	-0.626	29.22	-0.863
	31.07	-0.172	25.11	-0.433		21.05	0.064	24.01	-0.005		23.77	0.313	25.43	0.243			27.89	-0.626	29.21	-0.863
	31.08	-0.172	25.1	-0.433		21.06	0.064	24	-0.005		23.77	0.313	25.42	0.243			27.9	-0.626	29.2	-0.862
	31.09	-0.172	25.09	-0.432		21.06	0.064	24	-0.005		23.78	0.313	25.42	0.242			27.91	-0.626	29.19	-0.862
	31.1	-0.173	25.08	-0.432		21.07	0.064	23.99	-0.005		23.78	0.313	25.41	0.242			27.91	-0.626	29.18	-0.861
	31.11	-0.173	25.07	-0.432		21.07	0.064	23.99	-0.005		23.78	0.313	25.41	0.242			27.92	-0.626	29.17	-0.86
	31.12	-0.173	25.06	-0.432		21.07	0.064	23.98	-0.005		23.79	0.313	25.4	0.242			27.93	-0.626	29.16	-0.86
	31.13	-0.174	25.06	-0.431		21.08	0.064	23.98	-0.005		23.8	0.313	25.4	0.242			27.94	-0.626	29.15	-0.859
	31.14	-0.174	25.05	-0.431		21.09	0.064	23.97	-0.005		23.8	0.313	25.4	0.242			27.95	-0.626	29.15	-0.859
	31.14	-0.174	25.04	-0.431		21.09	0.064	23.97	-0.005		23.8	0.313	25.39	0.242			27.96	-0.626	29.14	-0.858
	31.15	-0.175	25.03	-0.43		21.1	0.064	23.96	-0.005		23.81	0.313	25.39	0.242			27.96	-0.626	29.13	-0.857
	31.16	-0.175	25.02	-0.43		21.1	0.064	23.96	-0.005		23.82	0.313	25.38	0.242			27.97	-0.626	29.12	-0.857
	31.17	-0.175	25.01	-0.43		21.11	0.065	23.95	-0.005		23.82	0.313	25.37	0.242			27.98	-0.626	29.11	-0.856
	31.18	-0.176	25	-0.429		21.11	0.065	23.95	-0.005		23.82	0.314	25.37	0.242			27.99	-0.625	29.1	-0.855
	31.19	-0.176	25	-0.429		21.11	0.065	23.94	-0.006		23.83	0.314	25.37	0.242			28	-0.625	29.09	-0.855
	31.19	-0.176	24.99	-0.429		21.12	0.065	23.94	-0.006		23.84	0.314	25.36	0.242			28.01	-0.625	29.08	-0.854
	31.2	-0.176	24.98	-0.428		21.12	0.065	23.93	-0.006		23.84	0.314	25.35	0.242			28.01	-0.625	29.07	-0.853
	31.21	-0.177	24.97	-0.428		21.13	0.065	23.93	-0.006		23.85	0.314	25.35	0.242			28.02	-0.625	29.07	-0.853
	31.22	-0.177	24.96	-0.428		21.14	0.065	23.92	-0.006		23.85	0.314	25.35	0.242			28.03	-0.625	29.06	-0.852
	31.23	-0.177	24.95	-0.427		21.14	0.065	23.92	-0.006		23.85	0.314	25.34	0.242			28.04	-0.625	29.05	-0.851
	31.24	-0.178	24.94	-0.427		21.14	0.065	23.91	-0.006		23.86	0.314	25.34	0.242			28.05	-0.625	29.04	-0.851
	31.25	-0.178	24.94	-0.427		21.15	0.065	23.91	-0.006		23.86	0.314	25.33	0.241			28.05	-0.625	29.03	-0.85
	31.25	-0.178	24.93	-0.426		21.15	0.065	23.9	-0.006		23.87	0.314	25.33	0.241			28.06	-0.625	29.02	-0.849
	31.26	-0.179	24.92	-0.426		21.16	0.065	23.9	-0.006		23.87	0.314	25.32	0.241			28.07	-0.625	29.01	-0.849
	31.27	-0.179	24.91	-0.425		21.16	0.065	23.89	-0.006		23.88	0.314	25.32	0.241			28.08	-0.625	29	-0.848
	31.28	-0.179	24.9	-0.425		21.17	0.065	23.89	-0.006		23.88	0.314	25.31	0.241			28.09	-0.625	29	-0.847
	31.29	-0.18	24.89	-0.425		21.17	0.066	23.88	-0.006		23.89	0.314	25.31	0.241			28.1	-0.625	28.99	-0.846
	31.3	-0.18	24.88	-0.424		21.18	0.066	23.88	-0.006		23.89	0.314	25.3	0.241			28.11	-0.625	28.98	-0.846
	31.31	-0.18	24.88	-0.424		21.18	0.066	23.87	-0.006		23.9	0.314	25.3	0.241			28.11	-0.625	28.97	-0.845
	31.31	-0.181	24.87	-0.424		21.19	0.066	23.87	-0.006		23.9	0.314	25.29	0.241			28.12	-0.625	28.96	-0.844
	31.32	-0.181	24.86	-0.423		21.19	0.066	23.86	-0.006		23.91	0.314	25.29	0.241			28.13	-0.625	28.95	-0.844
	31.33	-0.181	24.85	-0.423		21.2	0.066	23.86	-0.006		23.91	0.314	25.28	0.241			28.14	-0.625	28.94	-0.843
	31.34	-0.181	24.84	-0.422		21.2	0.066	23.85	-0.006		23.92	0.314	25.28	0.241			28.15	-0.625	28.93	-0.842
	31.35	-0.182	24.83	-0.422		21.21	0.066	23.85	-0.006		23.92	0.315	25.27	0.241			28.16	-0.625	28.92	-0.842
	31.36	-0.182	24.82	-0.422		21.21	0.066	23.84	-0.006		23.93	0.315	25.27	0.241			28.16	-0.625	28.91	-0.841
	31.37	-0.182	24.82	-0.421		21.22	0.066	23.84	-0.006		23.93	0.315	25.26	0.241			28.17	-0.625	28.91	-0.84
	31.37	-0.183	24.81	-0.421		21.22	0.066	23.83	-0.006		23.94	0.315	25.26	0.241			28.18	-0.625	28.9	-0.839
	31.38	-0.183	24.8	-0.421		21.23	0.066	23.83	-0.007		23.94	0.315	25.25	0.24			28.19	-0.625	28.89	-0.839
	31.39	-0.183	24.79	-0.42		21.23	0.066	23.82	-0.007		23.95	0.315	25.25	0.24			28.2	-0.625	28.88	-0.838
	31.4	-0.184	24.78	-0.42		21.24	0.066	23.82	-0.007		23.95	0.315	25.24	0.24			28.2	-0.625	28.87	-0.837
	31.41	-0.184	24.77	-0.419		21.24	0.066	23.82	-0.007		23.96	0.315	25.24	0.24			28.21	-0.625	28.86	-0.837
	31.42	-0.184	24.77	-0.419		21.25	0.067	23.81	-0.007		23.96	0.315	25.23	0.24			28.22	-0.625	28.85	-0.836
	31.43	-0.184	24.76	-0.419		21.25	0.067	23.81	-0.007		23.97	0.315	25.23	0.24			28.23	-0.625	28.84	-0.835
	31.43	-0.185	24.75	-0.418		21.26	0.067	23.8	-0.007		23.97	0.315	25.22	0.24			28.24	-0.625	28.83	-0.835
	31.44	-0.185	24.74	-0.418		21.26	0.067	23.79	-0.007		23.98	0.315	25.22	0.24			28.25	-0.625	28.83	-0.834
	31.45	-0.185	24.73	-0.417		21.27	0.067	23.79	-0.007		23.98	0.315	25.21	0.24			28.26	-0.625	28.82	-0.833
	31.46	-0.186	24.72	-0.417		21.27	0.067	23.78	-0.007		23.99	0.315	25.21	0.24			28.26	-0.625	28.81	-0.832
	31.47	-0.186	24.71	-0.417		21.28	0.067	23.78	-0.007		23.99	0.315	25.2	0.24			28.27	-0.625	28.8	-0.832
	31.48	-0.186	24.7	-0.416		21.28	0.067	23.77	-0.007		24	0.315	25.2	0.24			28.28	-0.625	28.79	-0.831
	31.49	-0.186	24.7	-0.416		21.29	0.067	23.77	-0.007		24	0.315	25.19	0.24			28.29	-0.625	28.78	-0.83
	31.49	-0.187	24.69	-0.415		21.29	0.067	23.77	-0.007		24.01	0.315	25.19	0.24			28.3	-0.625	28.77	-0.83
	31.5	-0.187	24.68	-0.415		21.3	0.067	23.76	-0.007		24.01	0.316	25.18	0.24			28.3	-0.625	28.76	-0.829
	31.51	-0.187	24.67	-0.415		21.3	0.067	23.76	-0.007		24.02	0.316	25.18	0.24			28.31	-0.625	28.75	-0.828
	31.52	-0.188	24.66	-0.414		21.31	0.067	23.75	-0.007		24.02	0.316	25.17	0.239			28.32	-0.625	28.75	-0.828
	31.53	-0.188	24.65	-0.414		21.31	0.067	23.75	-0.007		24.03	0.316	25.17	0.239			28.33	-0.625	28.74	-0.827
	31.54	-0.188	24.64	-0.413		21.32	0.068	23.74	-0.007		24.03	0.316	25.16	0.239			28.34	-0.625	28.73	-0.826
	31.55	-0.188	24.64	-0.413		21.32	0.068	23.74	-0.007		24.04	0.316	25.16	0.239			28.35	-0.625	28.72	-0.825
	31.55	-0.188	24.63	-0.413		21.33	0.068	23.73	-0.007		24.04	0.316	25.15	0.239			28.36	-0.625	28.71	-0.825
	31.56	-0.189	24.62	-0.412		21.33	0.068	23.73	-0.008		24.05	0.316	25.15	0.239			28.36	-0.625	28.7	-0.824
	31.57	-0.189	24.61	-0.412		21.34	0.068	23.72	-0.008		24.05	0.316	25.14	0.239			28.37	-0.625	28.69	-0.823
	31.58	-0.189	24.6	-0.411		21.34	0.068	23.72	-0.008		24.06	0.316	25.14	0.239			28.38	-0.625	28.68	-0.823
	31.59	-0.19	24.59	-0.411		21.35	0.068	23.71	-0.008		24.06	0.316	25.13	0.239			28.39	-0.625	28.67	-0.822
	31.6	-0.19	24.58	-0.411		21.35	0.068	23.7	-0.008		24.07	0.316	25.13	0.239			28.4	-0.625	28.67	-0.821
	31.6	-0.19	24.58	-0.41		21.36	0.068	23.7	-0.008		24.07	0.316	25.12	0.239			28.4	-0.625	28.66	-0.821
	31.61	-0.191	24.57	-0.41		21.36	0.068	23.7	-0.008		24.08	0.316	25.12	0.239			28.41	-0.625	28.65	-0.82
	31.62	-0.191	24.56	-0.409		21.37	0.068	23.69	-0.008		24.08	0.316	25.11	0.239			28.42	-0.625	28.64	-0.819
	31.63	-0.191	24.55	-0.409		21.37	0.068	23.69	-0.008		24.09	0.316	25.11	0.238			28.43	-0.625	28.63	-0.819
	31.64	-0.191	24.54	-0.408		21.38	0.068	23.68	-0.008		24.09	0.316	25.1	0.238			28.44	-0.625	28.62	-0.818
	31.65	-0.191	24.53	-0.408		21.38	0.069	23.68	-0.008		24.1	0.316	25.1	0.238			28.45	-0.625	28.61	-0.817
	31.66	-0.192	24.52	-0.408		21.39	0.069	23.67	-0.008		24.1	0.316	25.09	0.238			28.46	-0.625	28.6	-0.817
	31.66	-0.192	24.52	-0.407		21.39	0.069	23.67	-0.008		24.11	0.317	25.09	0.238			28.46	-0.625	28.6	-0.816
	31.67	-0.192	24.51	-0.407		21.4	0.069	23.66	-0.008		24.11	0.317	25.08	0.238			28.47	-0.625	28.59	-0.815
	31.68	-0.193	24.5	-0.406		21.4	0.069	23.66	-0.008		24.12	0.317	25.08	0.238			28.48	-0.625	28.58	-0.815
	31.69	-0.193	24.49	-0.406		21.41	0.069	23.65	-0.008		24.12	0.317	25.07	0.238			28.49	-0.625	28.57	-0.814
	31.7	-0.193	24.48	-0.406		21.41	0.069	23.65	-0.008		24.13	0.317	25.07	0.238			28.5	-0.625	28.56	-0.813
	31.71	-0.193	24.47	-0.405		21.42	0.069	23.64	-0.008		24.13	0.317	25.06	0.238			28.51	-0.625	28.55	-0.813
	31.71	-0.194	24.46	-0.405		21.42	0.069	23.64	-0.008		24.14	0.317	25.06	0.238			28.51	-0.625	28.54	-0.812
	31.72	-0.194	24.45	-0.404		21.43	0.069	23.63	-0.008		24.14	0.317	25.05	0.238			28.52	-0.625	28.53	-0.811
	31.73	-0.194	24.45	-0.404		21.43	0.069	23.63	-0.008		24.15	0.317	25.05	0.238			28.53	-0.625	28.52	-0.811
	31.74	-0.194	24.44	-0.404		21.44	0.069	23.62	-0.008		24.15	0.317	25.04	0.237			28.54	-0.625	28.51	-0.81
	31.75	-0.195	24.43	-0.403		21.44	0.069	23.62	-0.009		24.16	0.317	25.04	0.237			28.55	-0.625	28.51	-0.809
	31.76	-0.195	24.42	-0.403		21.44	0.07	23.61	-0.009		24.16	0.317	25.04	0.237			28.55	-0.625	28.5	-0.809
	31.77	-0.195	24.41	-0.402		21.45	0.07	23.61	-0.009		24.17	0.317	25.03	0.237			28.56	-0.625	28.49	-0.808
	31.77	-0.195	24.4	-0.402		21.45	0.07	23.6	-0.009		24.17	0.317	25.03	0.237			28.57	-0.625	28.48	-0.808
	31.78	-0.196	24.4	-0.401		21.46	0.07	23.6	-0.009		24.18	0.317	25.02	0.237			28.58	-0.625	28.47	-0.807
	31.79	-0.196	24.39	-0.401		21.46	0.07	23.59	-0.009		24.18	0.317	25.02	0.237			28.59	-0.625	28.46	-0.806
	31.8	-0.196	24.38	-0.401		21.47	0.07	23.59	-0.009		24.19	0.317	25.01	0.237			28.6	-0.625	28.45	-0.806
	31.81	-0.196	24.37	-0.4		21.47	0.07	23.58	-0.009		24.19	0.317	25.01	0.237			28.61	-0.625	28.44	-0.805
	31.82	-0.197	24.36	-0.4		21.48	0.07	23.58	-0.009		24.2	0.318	25	0.237			28.61	-0.625	28.44	-0.804
	31.83	-0.197	24.35	-0.399		21.48	0.07	23.57	-0.009		24.2	0.318	25	0.237			28.62	-0.625	28.43	-0.804
	31.83	-0.197	24.34	-0.399		21.49	0.07	23.57	-0.009		24.21	0.318	24.99	0.237			28.63	-0.625	28.42	-0.803
	31.84	-0.197	24.34	-0.399		21.49	0.07	23.56	-0.009		24.21	0.318	24.99	0.237			28.64	-0.625	28.41	-0.803
	31.85	-0.198	24.33	-0.398		21.5	0.07	23.56	-0.009		24.22	0.318	24.98	0.237			28.65	-0.625	28.4	-0.802
	31.86	-0.198	24.32	-0.398		21.5	0.07	23.55	-0.009		24.22	0.318	24.98	0.236			28.65	-0.625	28.39	-0.801
	31.87	-0.198	24.31	-0.397		21.51	0.071	23.55	-0.009		24.23	0.318	24.97	0.236			28.66	-0.625	28.38	-0.801
	31.88	-0.198	24.3	-0.397		21.51	0.071	23.54	-0.009		24.23	0.318	24.97	0.236			28.67	-0.625	28.37	-0.8
	31.88	-0.199	24.29	-0.396		21.52	0.071	23.54	-0.009		24.24	0.318	24.96	0.236			28.68	-0.625	28.36	-0.799
	31.89	-0.199	24.28	-0.396		21.52	0.071	23.53	-0.009		24.24	0.318	24.96	0.236			28.69	-0.625	28.36	-0.799
	31.9	-0.199	24.27	-0.396		21.53	0.071	23.53	-0.009		24.25	0.318	24.95	0.236			28.7	-0.625	28.35	-0.798
	31.91	-0.199	24.27	-0.395		21.53	0.071	23.52	-0.009		24.25	0.318	24.95	0.236			28.71	-0.625	28.34	-0.798
	31.92	-0.199	24.26	-0.395		21.54	0.071	23.52	-0.01		24.26	0.318	24.94	0.236			28.71	-0.625	28.33	-0.797
	31.93	-0.2	24.25	-0.394		21.54	0.071	23.51	-0.01		24.26	0.318	24.94	0.236			28.72	-0.625	28.32	-0.797
	31.94	-0.2	24.24	-0.394		21.55	0.071	23.51	-0.01		24.27	0.318	24.93	0.236			28.73	-0.625	28.31	-0.796
	31.94	-0.2	24.23	-0.393		21.55	0.071	23.5	-0.01		24.27	0.318	24.93	0.236			28.74	-0.625	28.3	-0.795
	31.95	-0.2	24.22	-0.393		21.56	0.071	23.5	-0.01		24.28	0.318	24.92	0.236			28.75	-0.624	28.29	-0.795
	31.96	-0.201	24.21	-0.393		21.56	0.071	23.49	-0.01		24.28	0.318	24.92	0.235			28.75	-0.624	28.28	-0.794
	31.97	-0.201	24.21	-0.392		21.57	0.072	23.49	-0.01		24.29	0.318	24.91	0.235			28.76	-0.624	28.28	-0.794
	31.98	-0.201	24.2	-0.392		21.57	0.072	23.48	-0.01		24.29	0.318	24.91	0.235			28.77	-0.624	28.27	-0.793
	31.99	-0.201	24.19	-0.392		21.58	0.072	23.48	-0.01		24.3	0.318	24.9	0.235			28.78	-0.624	28.26	-0.793
	32	-0.202	24.18	-0.391		21.58	0.072	23.47	-0.01		24.3	0.319	24.9	0.235			28.79	-0.624	28.25	-0.792
	32	-0.202	24.17	-0.391		21.59	0.072	23.47	-0.01		24.3	0.319	24.89	0.235			28.8	-0.624	28.24	-0.791
	32.01	-0.202	24.16	-0.39		21.59	0.072	23.46	-0.01		24.31	0.319	24.89	0.235			28.8	-0.624	28.23	-0.791
	32.02	-0.202	24.15	-0.39		21.6	0.072	23.46	-0.01		24.31	0.319	24.88	0.235			28.81	-0.624	28.22	-0.79
	32.03	-0.202	24.15	-0.39		21.6	0.072	23.45	-0.01		24.32	0.319	24.88	0.235			28.82	-0.624	28.22	-0.79
	32.04	-0.203	24.14	-0.389		21.61	0.072	23.45	-0.01		24.32	0.319	24.87	0.235			28.83	-0.624	28.21	-0.789
	32.05	-0.203	24.13	-0.389		21.61	0.072	23.44	-0.01		24.33	0.319	24.87	0.235			28.84	-0.624	28.2	-0.789
	32.05	-0.203	24.12	-0.388		21.62	0.072	23.44	-0.01		24.34	0.319	24.86	0.235			28.85	-0.624	28.19	-0.788
	32.06	-0.203	24.11	-0.388		21.62	0.072	23.43	-0.01		24.34	0.319	24.86	0.234			28.85	-0.624	28.18	-0.788
	32.07	-0.204	24.1	-0.387		21.63	0.073	23.43	-0.01		24.35	0.319	24.85	0.234			28.86	-0.624	28.17	-0.787
	32.08	-0.204	24.09	-0.387		21.63	0.073	23.42	-0.01		24.35	0.319	24.85	0.234			28.87	-0.624	28.16	-0.787
	32.09	-0.204	24.09	-0.387		21.64	0.073	23.42	-0.01		24.35	0.319	24.84	0.234			28.88	-0.624	28.15	-0.786
	32.1	-0.204	24.08	-0.386		21.64	0.073	23.41	-0.011		24.36	0.319	24.84	0.234			28.89	-0.624	28.15	-0.785
	32.11	-0.205	24.07	-0.386		21.65	0.073	23.41	-0.011		24.36	0.319	24.83	0.234			28.9	-0.624	28.14	-0.785
	32.11	-0.205	24.06	-0.386		21.65	0.073	23.4	-0.011		24.37	0.319	24.83	0.234			28.9	-0.624	28.13	-0.784
	32.12	-0.205	24.05	-0.385		21.66	0.073	23.4	-0.011		24.37	0.319	24.82	0.234			28.91	-0.624	28.12	-0.784
	32.13	-0.205	24.04	-0.385		21.66	0.073	23.39	-0.011		24.38	0.319	24.82	0.234			28.92	-0.624	28.11	-0.783
	32.14	-0.205	24.03	-0.384		21.67	0.073	23.39	-0.011		24.38	0.319	24.81	0.234			28.93	-0.624	28.1	-0.783
	32.15	-0.206	24.03	-0.384		21.67	0.073	23.38	-0.011		24.39	0.319	24.81	0.234			28.94	-0.624	28.09	-0.782
	32.16	-0.206	24.02	-0.384		21.68	0.073	23.38	-0.011		24.39	0.319	24.8	0.233			28.95	-0.624	28.08	-0.782
	32.17	-0.206	24.01	-0.383		21.68	0.073	23.37	-0.011		24.4	0.319	24.8	0.233			28.95	-0.624	28.07	-0.781
	32.17	-0.206	24	-0.383		21.68	0.074	23.37	-0.011		24.4	0.319	24.79	0.233			28.96	-0.624	28.07	-0.781
	32.18	-0.206	23.99	-0.383		21.69	0.074	23.36	-0.011		24.41	0.32	24.79	0.233			28.97	-0.624	28.06	-0.78
	32.19	-0.207	23.98	-0.382		21.7	0.074	23.36	-0.011		24.41	0.32	24.79	0.233			28.98	-0.624	28.05	-0.78
	32.2	-0.207	23.97	-0.382		21.7	0.074	23.35	-0.011		24.42	0.32	24.78	0.233			28.99	-0.624	28.04	-0.779
	32.21	-0.207	23.97	-0.381		21.71	0.074	23.35	-0.011		24.42	0.32	24.78	0.233			29	-0.624	28.03	-0.779
	32.22	-0.207	23.96	-0.381		21.71	0.074	23.35	-0.011		24.43	0.32	24.77	0.233			29.01	-0.624	28.02	-0.778
	32.22	-0.207	23.95	-0.381		21.71	0.074	23.34	-0.011		24.43	0.32	24.77	0.233			29.01	-0.624	28.01	-0.778
	32.23	-0.208	23.94	-0.38		21.72	0.074	23.34	-0.011		24.44	0.32	24.76	0.233			29.02	-0.624	28	-0.777
	32.24	-0.208	23.93	-0.38		21.72	0.074	23.33	-0.011		24.44	0.32	24.76	0.233			29.03	-0.624	28	-0.777
	32.25	-0.208	23.92	-0.379		21.73	0.074	23.33	-0.011		24.45	0.32	24.75	0.232			29.04	-0.624	27.99	-0.776
	32.26	-0.208	23.92	-0.379		21.74	0.074	23.32	-0.011		24.45	0.32	24.75	0.232			29.05	-0.624	27.98	-0.776
	32.27	-0.208	23.91	-0.379		21.74	0.074	23.32	-0.012		24.46	0.32	24.74	0.232			29.05	-0.624	27.97	-0.775
	32.28	-0.209	23.9	-0.378		21.74	0.075	23.31	-0.012		24.46	0.32	24.74	0.232			29.06	-0.624	27.96	-0.775
	32.28	-0.209	23.89	-0.378		21.75	0.075	23.31	-0.012		24.47	0.32	24.73	0.232			29.07	-0.624	27.95	-0.774
	32.29	-0.209	23.88	-0.378		21.75	0.075	23.3	-0.012		24.47	0.32	24.73	0.232			29.08	-0.624	27.94	-0.774
	32.3	-0.209	23.87	-0.377		21.76	0.075	23.3	-0.012		24.48	0.32	24.72	0.232			29.09	-0.624	27.93	-0.774
	32.31	-0.209	23.86	-0.377		21.76	0.075	23.29	-0.012		24.48	0.32	24.72	0.232			29.1	-0.624	27.93	-0.773
	32.32	-0.21	23.86	-0.377		21.77	0.075	23.29	-0.012		24.49	0.32	24.71	0.232			29.11	-0.624	27.92	-0.773
	32.33	-0.21	23.85	-0.376		21.77	0.075	23.28	-0.012		24.49	0.32	24.71	0.232			29.11	-0.624	27.91	-0.772
	32.33	-0.21	23.84	-0.376		21.78	0.075	23.28	-0.012		24.5	0.32	24.7	0.232			29.12	-0.624	27.9	-0.772
	32.34	-0.21	23.83	-0.376		21.78	0.075	23.27	-0.012		24.5	0.32	24.7	0.231			29.13	-0.624	27.89	-0.771
	32.35	-0.21	23.82	-0.375		21.79	0.075	23.27	-0.012		24.51	0.32	24.69	0.231			29.14	-0.624	27.88	-0.771
	32.36	-0.211	23.81	-0.375		21.79	0.075	23.26	-0.012		24.51	0.32	24.69	0.231			29.15	-0.624	27.87	-0.77
	32.37	-0.211	23.8	-0.375		21.8	0.075	23.26	-0.012		24.52	0.32	24.68	0.231			29.16	-0.624	27.87	-0.77
	32.38	-0.211	23.8	-0.374		21.8	0.076	23.25	-0.012		24.52	0.321	24.68	0.231			29.16	-0.624	27.86	-0.769
	32.39	-0.211	23.79	-0.374		21.81	0.076	23.25	-0.012		24.53	0.321	24.67	0.231			29.17	-0.624	27.85	-0.769
	32.39	-0.211	23.78	-0.374		21.81	0.076	23.24	-0.012		24.53	0.321	24.67	0.231			29.18	-0.624	27.84	-0.768
	32.4	-0.212	23.77	-0.373		21.82	0.076	23.24	-0.012		24.54	0.321	24.66	0.231			29.19	-0.624	27.83	-0.768
	32.41	-0.212	23.76	-0.373		21.82	0.076	23.23	-0.012		24.54	0.321	24.66	0.231			29.2	-0.624	27.82	-0.768
	32.42	-0.212	23.75	-0.373		21.83	0.076	23.23	-0.012		24.55	0.321	24.65	0.231			29.2	-0.624	27.81	-0.767
	32.43	-0.212	23.74	-0.372		21.83	0.076	23.22	-0.012		24.55	0.321	24.65	0.231			29.21	-0.624	27.8	-0.767
	32.44	-0.212	23.74	-0.372		21.84	0.076	23.22	-0.013		24.56	0.321	24.64	0.23			29.22	-0.624	27.8	-0.766
	32.44	-0.212	23.73	-0.372		21.84	0.076	23.21	-0.013		24.56	0.321	24.64	0.23			29.23	-0.624	27.79	-0.766
	32.45	-0.213	23.72	-0.371		21.85	0.076	23.21	-0.013		24.57	0.321	24.63	0.23			29.24	-0.624	27.78	-0.765
	32.46	-0.213	23.71	-0.371		21.85	0.076	23.2	-0.013		24.57	0.321	24.63	0.23			29.25	-0.624	27.77	-0.765
	32.47	-0.213	23.7	-0.37		21.86	0.077	23.2	-0.013		24.58	0.321	24.62	0.23			29.25	-0.624	27.76	-0.764
	32.48	-0.213	23.69	-0.37		21.86	0.077	23.19	-0.013		24.58	0.321	24.62	0.23			29.26	-0.624	27.75	-0.764
	32.49	-0.213	23.68	-0.37		21.87	0.077	23.19	-0.013		24.59	0.321	24.61	0.23			29.27	-0.624	27.74	-0.764
	32.49	-0.213	23.67	-0.37		21.87	0.077	23.18	-0.013		24.59	0.321	24.61	0.23			29.28	-0.624	27.74	-0.763
	32.5	-0.214	23.67	-0.369		21.88	0.077	23.18	-0.013		24.6	0.321	24.6	0.23			29.29	-0.624	27.73	-0.763
	32.51	-0.214	23.66	-0.369		21.88	0.077	23.17	-0.013		24.6	0.321	24.6	0.23			29.3	-0.624	27.72	-0.762
	32.52	-0.214	23.65	-0.369		21.89	0.077	23.17	-0.013		24.61	0.321	24.59	0.23			29.3	-0.623	27.71	-0.762
	32.53	-0.214	23.64	-0.368		21.89	0.077	23.16	-0.013		24.61	0.321	24.59	0.23			29.31	-0.623	27.7	-0.762
	32.54	-0.214	23.63	-0.368		21.9	0.077	23.16	-0.013		24.62	0.321	24.58	0.23			29.32	-0.623	27.69	-0.761
	32.55	-0.215	23.62	-0.368		21.9	0.077	23.15	-0.013		24.62	0.321	24.58	0.229			29.33	-0.623	27.68	-0.761
	32.55	-0.215	23.62	-0.367		21.91	0.077	23.15	-0.013		24.63	0.321	24.57	0.229			29.34	-0.623	27.67	-0.76
	32.56	-0.215	23.61	-0.367		21.91	0.078	23.14	-0.013		24.63	0.321	24.57	0.229			29.35	-0.623	27.67	-0.76
	32.57	-0.215	23.6	-0.367		21.92	0.078	23.14	-0.013		24.64	0.321	24.56	0.229			29.35	-0.623	27.66	-0.76
	32.58	-0.215	23.59	-0.366		21.92	0.078	23.13	-0.013		24.64	0.322	24.56	0.229			29.36	-0.623	27.65	-0.759
	32.59	-0.215	23.58	-0.366		21.93	0.078	23.13	-0.013		24.65	0.322	24.55	0.229			29.37	-0.623	27.64	-0.759
	32.6	-0.216	23.57	-0.366		21.93	0.078	23.12	-0.013		24.65	0.322	24.55	0.229			29.38	-0.623	27.63	-0.758
	32.61	-0.216	23.56	-0.366		21.93	0.078	23.12	-0.014		24.66	0.322	24.54	0.229			29.39	-0.623	27.62	-0.758
	32.61	-0.216	23.56	-0.365		21.94	0.078	23.11	-0.014		24.66	0.322	24.54	0.229			29.4	-0.623	27.61	-0.758
	32.62	-0.216	23.55	-0.365		21.95	0.078	23.11	-0.014		24.67	0.322	24.54	0.229			29.4	-0.623	27.61	-0.757
	32.63	-0.216	23.54	-0.365		21.95	0.078	23.1	-0.014		24.67	0.322	24.53	0.229			29.41	-0.623	27.6	-0.757
	32.64	-0.216	23.53	-0.365		21.96	0.078	23.1	-0.014		24.68	0.322	24.52	0.229			29.42	-0.623	27.59	-0.757
	32.65	-0.217	23.52	-0.364		21.96	0.078	23.09	-0.014		24.68	0.322	24.52	0.229			29.43	-0.623	27.58	-0.756
	32.66	-0.217	23.51	-0.364		21.96	0.079	23.09	-0.014		24.69	0.322	24.51	0.229			29.44	-0.623	27.57	-0.756
	32.66	-0.217	23.5	-0.363		21.97	0.079	23.08	-0.014		24.69	0.322	24.51	0.229			29.44	-0.623	27.56	-0.755
	32.67	-0.217	23.5	-0.363		21.97	0.079	23.08	-0.014		24.7	0.322	24.51	0.228			29.45	-0.623	27.55	-0.755
	32.68	-0.217	23.49	-0.363		21.98	0.079	23.07	-0.014		24.7	0.322	24.5	0.228			29.46	-0.623	27.54	-0.755
	32.69	-0.217	23.48	-0.363		21.98	0.079	23.07	-0.014		24.71	0.322	24.5	0.228			29.47	-0.623	27.54	-0.754
	32.7	-0.218	23.47	-0.362		21.99	0.079	23.06	-0.014		24.71	0.322	24.49	0.228			29.48	-0.623	27.53	-0.754
	32.71	-0.218	23.46	-0.362		21.99	0.079	23.06	-0.014		24.72	0.322	24.49	0.228			29.49	-0.623	27.52	-0.754
	32.72	-0.218	23.45	-0.362		22	0.079	23.05	-0.014		24.72	0.322	24.48	0.228			29.5	-0.623	27.51	-0.753
	32.72	-0.218	23.44	-0.361		22	0.079	23.05	-0.014		24.73	0.322	24.48	0.228			29.5	-0.623	27.5	-0.753
	32.73	-0.218	23.44	-0.361		22.01	0.079	23.04	-0.014		24.73	0.322	24.47	0.228			29.51	-0.623	27.49	-0.753
	32.74	-0.218	23.43	-0.361		22.01	0.08	23.04	-0.014		24.74	0.322	24.47	0.228			29.52	-0.623	27.48	-0.752
	32.75	-0.218	23.42	-0.361		22.02	0.08	23.03	-0.014		24.74	0.322	24.46	0.228			29.53	-0.623	27.48	-0.752
	32.76	-0.219	23.41	-0.36		22.02	0.08	23.03	-0.015		24.75	0.322	24.46	0.228			29.54	-0.623	27.47	-0.752
	32.77	-0.219	23.4	-0.36		22.03	0.08	23.02	-0.015		24.75	0.322	24.45	0.228			29.55	-0.623	27.46	-0.751
	32.77	-0.219	23.39	-0.36		22.03	0.08	23.02	-0.015		24.76	0.322	24.45	0.228			29.55	-0.623	27.45	-0.751
	32.78	-0.219	23.39	-0.36		22.04	0.08	23.01	-0.015		24.76	0.322	24.44	0.228			29.56	-0.623	27.44	-0.75
	32.79	-0.219	23.38	-0.359		22.04	0.08	23.01	-0.015		24.77	0.322	24.44	0.228			29.57	-0.623	27.43	-0.75
	32.8	-0.219	23.37	-0.359		22.05	0.08	23	-0.015		24.77	0.323	24.43	0.227			29.58	-0.623	27.42	-0.75
	32.81	-0.219	23.36	-0.359		22.05	0.08	23	-0.015		24.78	0.323	24.43	0.227			29.59	-0.623	27.42	-0.749
	32.82	-0.22	23.35	-0.359		22.06	0.08	22.99	-0.015		24.78	0.323	24.42	0.227			29.6	-0.623	27.41	-0.749
	32.82	-0.22	23.34	-0.358		22.06	0.081	22.99	-0.015		24.79	0.323	24.42	0.227			29.6	-0.623	27.4	-0.749
	32.83	-0.22	23.34	-0.358		22.07	0.081	22.98	-0.015		24.79	0.323	24.41	0.227			29.61	-0.623	27.39	-0.748
	32.84	-0.22	23.33	-0.358		22.07	0.081	22.98	-0.015		24.8	0.323	24.41	0.227			29.62	-0.623	27.38	-0.748
	32.85	-0.22	23.32	-0.357		22.08	0.081	22.97	-0.015		24.8	0.323	24.4	0.227			29.63	-0.623	27.37	-0.748
	32.86	-0.22	23.31	-0.357		22.08	0.081	22.97	-0.015		24.81	0.323	24.4	0.227			29.64	-0.623	27.36	-0.747
	32.87	-0.22	23.3	-0.357		22.09	0.081	22.96	-0.015		24.81	0.323	24.39	0.227			29.65	-0.623	27.36	-0.747
	32.88	-0.221	23.29	-0.357		22.09	0.081	22.96	-0.015		24.82	0.323	24.39	0.227			29.65	-0.623	27.35	-0.747
	32.88	-0.221	23.28	-0.356		22.1	0.081	22.95	-0.015		24.82	0.323	24.38	0.227			29.66	-0.623	27.34	-0.746
	32.89	-0.221	23.28	-0.356		22.1	0.081	22.95	-0.015		24.83	0.323	24.38	0.227			29.67	-0.622	27.33	-0.746
	32.9	-0.221	23.27	-0.356		22.11	0.082	22.94	-0.015		24.83	0.323	24.37	0.227			29.68	-0.622	27.32	-0.746
	32.91	-0.221	23.26	-0.356		22.11	0.082	22.94	-0.016		24.84	0.323	24.37	0.227			29.69	-0.622	27.31	-0.746
	32.92	-0.221	23.25	-0.355		22.12	0.082	22.94	-0.016		24.84	0.323	24.36	0.227			29.7	-0.622	27.3	-0.745
	32.93	-0.221	23.24	-0.355		22.12	0.082	22.93	-0.016		24.85	0.323	24.36	0.227			29.7	-0.622	27.3	-0.745
	32.94	-0.222	23.23	-0.355		22.13	0.082	22.92	-0.016		24.85	0.323	24.35	0.227			29.71	-0.622	27.29	-0.745
	32.94	-0.222	23.22	-0.355		22.13	0.082	22.92	-0.016		24.86	0.323	24.35	0.227			29.72	-0.622	27.28	-0.744
	32.95	-0.222	23.22	-0.354		22.14	0.082	22.91	-0.016		24.86	0.323	24.34	0.226			29.73	-0.622	27.27	-0.744
	32.96	-0.222	23.21	-0.354		22.14	0.082	22.91	-0.016		24.86	0.323	24.34	0.226			29.74	-0.622	27.26	-0.744
	32.97	-0.222	23.2	-0.354		22.14	0.082	22.91	-0.016		24.87	0.323	24.33	0.226			29.74	-0.622	27.25	-0.743
	32.98	-0.222	23.19	-0.354		22.15	0.082	22.9	-0.016		24.87	0.323	24.33	0.226			29.75	-0.622	27.24	-0.743
	32.99	-0.222	23.18	-0.353		22.15	0.082	22.9	-0.016		24.88	0.323	24.32	0.226			29.76	-0.622	27.24	-0.743
	32.99	-0.223	23.17	-0.353		22.16	0.083	22.89	-0.016		24.88	0.323	24.32	0.226			29.77	-0.622	27.23	-0.743
	33	-0.223	23.16	-0.353		22.16	0.083	22.89	-0.016		24.89	0.323	24.31	0.226			29.78	-0.622	27.22	-0.742
	33.01	-0.223	23.16	-0.353		22.17	0.083	22.88	-0.016		24.89	0.323	24.31	0.226			29.79	-0.622	27.21	-0.742
	33.02	-0.223	23.15	-0.353		22.17	0.083	22.88	-0.016		24.9	0.323	24.3	0.226			29.79	-0.622	27.2	-0.742
	33.03	-0.223	23.14	-0.352		22.18	0.083	22.87	-0.016		24.9	0.323	24.3	0.226			29.8	-0.622	27.19	-0.741
	33.04	-0.223	23.13	-0.352		22.18	0.083	22.87	-0.016		24.91	0.323	24.29	0.226			29.81	-0.622	27.18	-0.741
	33.04	-0.223	23.12	-0.352		22.19	0.083	22.86	-0.016		24.91	0.323	24.29	0.226			29.82	-0.622	27.18	-0.741
	33.05	-0.224	23.11	-0.352		22.19	0.083	22.86	-0.016		24.92	0.323	24.28	0.226			29.83	-0.622	27.17	-0.74
	33.06	-0.224	23.11	-0.351		22.2	0.083	22.85	-0.017		24.92	0.323	24.28	0.226			29.84	-0.622	27.16	-0.74
	33.07	-0.224	23.1	-0.351		22.2	0.083	22.85	-0.017		24.93	0.323	24.27	0.226			29.84	-0.622	27.15	-0.74
	33.08	-0.224	23.09	-0.351		22.21	0.083	22.84	-0.017		24.93	0.323	24.27	0.226			29.85	-0.622	27.14	-0.74
	33.09	-0.224	23.08	-0.351		22.21	0.084	22.84	-0.017		24.94	0.324	24.26	0.226			29.86	-0.622	27.13	-0.739
	33.09	-0.224	23.07	-0.351		22.22	0.084	22.83	-0.017		24.95	0.324	24.26	0.226			29.87	-0.622	27.12	-0.739
	33.1	-0.224	23.06	-0.35		22.22	0.084	22.83	-0.017		24.95	0.324	24.25	0.226			29.88	-0.622	27.12	-0.739
	33.11	-0.224	23.06	-0.35		22.23	0.084	22.82	-0.017		24.96	0.324	24.25	0.225			29.89	-0.621	27.11	-0.738
	33.12	-0.224	23.05	-0.35		22.23	0.084	22.82	-0.017		24.96	0.324	24.24	0.225			29.89	-0.621	27.1	-0.738
	33.13	-0.225	23.04	-0.35		22.24	0.084	22.81	-0.017		24.96	0.324	24.24	0.225			29.9	-0.621	27.09	-0.738
	33.14	-0.225	23.03	-0.349		22.24	0.084	22.81	-0.017		24.97	0.324	24.23	0.225			29.91	-0.621	27.08	-0.738
	33.15	-0.225	23.02	-0.349		22.25	0.084	22.8	-0.017		24.97	0.324	24.23	0.225			29.92	-0.621	27.07	-0.737
	33.15	-0.225	23.01	-0.349		22.25	0.084	22.8	-0.017		24.98	0.324	24.22	0.225			29.93	-0.621	27.06	-0.737
	33.16	-0.225	23	-0.349		22.26	0.084	22.79	-0.017		24.98	0.324	24.22	0.225			29.94	-0.621	27.06	-0.737
	33.17	-0.225	23	-0.349		22.26	0.084	22.79	-0.017		24.99	0.324	24.21	0.225			29.94	-0.621	27.05	-0.737
	33.18	-0.225	22.99	-0.348		22.27	0.085	22.78	-0.017		24.99	0.324	24.21	0.225			29.95	-0.621	27.04	-0.736
	33.19	-0.225	22.98	-0.348		22.27	0.085	22.78	-0.017		25	0.324	24.2	0.225			29.96	-0.621	27.03	-0.736
	33.2	-0.226	22.97	-0.348		22.28	0.085	22.77	-0.017		25	0.324	24.2	0.225			29.97	-0.621	27.02	-0.736
	33.2	-0.226	22.96	-0.348		22.28	0.085	22.77	-0.018		25.01	0.324	24.19	0.225			29.98	-0.621	27.01	-0.736
	33.21	-0.226	22.95	-0.347		22.29	0.085	22.76	-0.018		25.01	0.324	24.19	0.225			29.99	-0.621	27	-0.735
	33.22	-0.226	22.94	-0.347		22.29	0.085	22.76	-0.018		25.02	0.324	24.18	0.225			29.99	-0.621	27	-0.735
	33.23	-0.226	22.94	-0.347		22.3	0.085	22.75	-0.018		25.02	0.324	24.18	0.225			30	-0.621	26.99	-0.735
	33.24	-0.226	22.93	-0.347		22.3	0.085	22.75	-0.018		25.03	0.324	24.17	0.225			30.01	-0.621	26.98	-0.735
	33.25	-0.226	22.92	-0.347		22.31	0.085	22.74	-0.018		25.03	0.324	24.17	0.225			30.02	-0.621	26.97	-0.734
	33.25	-0.226	22.91	-0.346		22.31	0.085	22.74	-0.018		25.04	0.324	24.16	0.225			30.03	-0.621	26.96	-0.734
	33.26	-0.227	22.9	-0.346		22.32	0.085	22.73	-0.018		25.04	0.324	24.16	0.225			30.04	-0.621	26.95	-0.734
	33.27	-0.227	22.89	-0.346		22.32	0.085	22.73	-0.018		25.05	0.324	24.15	0.225			30.04	-0.621	26.94	-0.734
	33.28	-0.227	22.89	-0.346		22.33	0.085	22.72	-0.018		25.05	0.324	24.15	0.225			30.05	-0.62	26.94	-0.733
	33.29	-0.227	22.88	-0.346		22.33	0.086	22.72	-0.018		25.06	0.324	24.15	0.225			30.06	-0.62	26.93	-0.733
	33.3	-0.227	22.87	-0.345		22.34	0.086	22.71	-0.018		25.06	0.324	24.14	0.225			30.07	-0.62	26.92	-0.733
	33.31	-0.227	22.86	-0.345		22.34	0.086	22.71	-0.018		25.07	0.324	24.14	0.225			30.08	-0.62	26.91	-0.733
	33.31	-0.227	22.85	-0.345		22.35	0.086	22.7	-0.018		25.07	0.324	24.13	0.225			30.09	-0.62	26.9	-0.732
	33.32	-0.227	22.84	-0.345		22.35	0.086	22.7	-0.018		25.08	0.324	24.12	0.225			30.09	-0.62	26.89	-0.732
	33.33	-0.227	22.84	-0.345		22.36	0.086	22.69	-0.018		25.08	0.324	24.12	0.225			30.1	-0.62	26.88	-0.732
	33.34	-0.228	22.83	-0.344		22.36	0.086	22.69	-0.019		25.09	0.324	24.11	0.225			30.11	-0.62	26.88	-0.732
	33.35	-0.228	22.82	-0.344		22.37	0.086	22.68	-0.019		25.09	0.324	24.11	0.225			30.12	-0.62	26.87	-0.731
	33.36	-0.228	22.81	-0.344		22.37	0.086	22.68	-0.019		25.1	0.324	24.11	0.225			30.13	-0.62	26.86	-0.731
	33.36	-0.228	22.8	-0.344		22.38	0.086	22.67	-0.019		25.1	0.324	24.1	0.225			30.14	-0.62	26.85	-0.731
	33.37	-0.228	22.79	-0.344		22.38	0.086	22.67	-0.019		25.11	0.324	24.09	0.225			30.14	-0.62	26.84	-0.731
	33.38	-0.228	22.78	-0.344		22.39	0.086	22.66	-0.019		25.11	0.324	24.09	0.225			30.15	-0.62	26.83	-0.73
	33.39	-0.228	22.78	-0.343		22.39	0.087	22.66	-0.019		25.12	0.324	24.08	0.225			30.16	-0.62	26.83	-0.73
	33.4	-0.228	22.77	-0.343		22.39	0.087	22.65	-0.019		25.12	0.324	24.08	0.225			30.17	-0.62	26.82	-0.73
	33.41	-0.228	22.76	-0.343		22.4	0.087	22.65	-0.019		25.13	0.324	24.07	0.225			30.18	-0.619	26.81	-0.73
	33.41	-0.229	22.75	-0.343		22.4	0.087	22.64	-0.019		25.13	0.324	24.07	0.225			30.18	-0.619	26.8	-0.73
	33.42	-0.229	22.74	-0.343		22.41	0.087	22.64	-0.019		25.14	0.324	24.06	0.225			30.19	-0.619	26.79	-0.729
	33.43	-0.229	22.73	-0.342		22.41	0.087	22.63	-0.019		25.14	0.324	24.06	0.225			30.2	-0.619	26.78	-0.729
	33.44	-0.229	22.72	-0.342		22.42	0.087	22.63	-0.019		25.15	0.324	24.05	0.225			30.21	-0.619	26.77	-0.729
	33.45	-0.229	22.72	-0.342		22.42	0.087	22.62	-0.019		25.15	0.324	24.05	0.225			30.22	-0.619	26.77	-0.729
	33.46	-0.229	22.71	-0.342		22.43	0.087	22.62	-0.019		25.16	0.324	24.04	0.225			30.23	-0.619	26.76	-0.728
	33.46	-0.229	22.7	-0.342		22.43	0.087	22.61	-0.019		25.16	0.324	24.04	0.225			30.23	-0.619	26.75	-0.728
	33.47	-0.229	22.69	-0.341		22.44	0.087	22.61	-0.02		25.17	0.324	24.04	0.225			30.24	-0.619	26.74	-0.728
	33.48	-0.229	22.68	-0.341		22.44	0.087	22.6	-0.02		25.17	0.324	24.03	0.225			30.25	-0.619	26.73	-0.728
	33.49	-0.229	22.67	-0.341		22.45	0.087	22.6	-0.02		25.18	0.325	24.02	0.225			30.26	-0.619	26.72	-0.728
	33.5	-0.23	22.67	-0.341		22.45	0.087	22.59	-0.02		25.18	0.325	24.02	0.225			30.27	-0.619	26.71	-0.727
	33.51	-0.23	22.66	-0.341		22.46	0.088	22.59	-0.02		25.19	0.325	24.01	0.225			30.28	-0.618	26.71	-0.727
	33.52	-0.23	22.65	-0.341		22.46	0.088	22.58	-0.02		25.19	0.325	24.01	0.225			30.28	-0.618	26.7	-0.727
	33.52	-0.23	22.64	-0.341		22.47	0.088	22.58	-0.02		25.2	0.325	24.01	0.225			30.29	-0.618	26.69	-0.727
	33.53	-0.23	22.63	-0.34		22.47	0.088	22.58	-0.02		25.2	0.325	24	0.225			30.3	-0.618	26.68	-0.727
	33.54	-0.23	22.62	-0.34		22.48	0.088	22.57	-0.02		25.21	0.325	24	0.225			30.31	-0.618	26.67	-0.726
	33.55	-0.23	22.61	-0.34		22.48	0.088	22.56	-0.02		25.21	0.325	23.99	0.225			30.32	-0.618	26.66	-0.726
	33.56	-0.23	22.61	-0.34		22.49	0.088	22.56	-0.02		25.22	0.325	23.98	0.225			30.33	-0.618	26.66	-0.726
	33.57	-0.23	22.6	-0.34		22.49	0.088	22.56	-0.02		25.22	0.325	23.98	0.225			30.33	-0.618	26.65	-0.726
	33.57	-0.23	22.59	-0.34		22.5	0.088	22.55	-0.02		25.23	0.325	23.98	0.225			30.34	-0.618	26.64	-0.726
	33.58	-0.231	22.58	-0.339		22.5	0.088	22.55	-0.02		25.23	0.325	23.97	0.225			30.35	-0.618	26.63	-0.725
	33.59	-0.231	22.57	-0.339		22.51	0.088	22.54	-0.02		25.24	0.325	23.96	0.225			30.36	-0.617	26.62	-0.725
	33.6	-0.231	22.56	-0.339		22.51	0.088	22.54	-0.02		25.24	0.325	23.96	0.225			30.37	-0.617	26.61	-0.725
	33.61	-0.231	22.56	-0.339		22.52	0.088	22.53	-0.021		25.25	0.325	23.96	0.225			30.38	-0.617	26.6	-0.725
	33.62	-0.231	22.55	-0.339		22.52	0.088	22.53	-0.021		25.25	0.325	23.95	0.225			30.38	-0.617	26.6	-0.725
	33.63	-0.231	22.54	-0.339		22.53	0.088	22.52	-0.021		25.26	0.325	23.95	0.225			30.39	-0.617	26.59	-0.725
	33.63	-0.231	22.53	-0.338		22.53	0.089	22.52	-0.021		25.26	0.325	23.94	0.225			30.4	-0.617	26.58	-0.724
	33.64	-0.231	22.52	-0.338		22.54	0.089	22.51	-0.021		25.27	0.325	23.94	0.225			30.41	-0.617	26.57	-0.724
	33.65	-0.231	22.51	-0.338		22.54	0.089	22.51	-0.021		25.27	0.325	23.93	0.225			30.42	-0.617	26.56	-0.724
	33.66	-0.231	22.51	-0.338		22.55	0.089	22.5	-0.021		25.28	0.325	23.93	0.225			30.43	-0.616	26.55	-0.724
	33.67	-0.231	22.5	-0.338		22.55	0.089	22.5	-0.021		25.28	0.325	23.92	0.225			30.43	-0.616	26.55	-0.724
	33.67	-0.232	22.49	-0.338		22.56	0.089	22.49	-0.021		25.29	0.325	23.92	0.225			30.44	-0.616	26.54	-0.723
	33.68	-0.232	22.48	-0.338		22.56	0.089	22.49	-0.021		25.29	0.325	23.91	0.225			30.45	-0.616	26.53	-0.723
	33.69	-0.232	22.47	-0.337		22.57	0.089	22.48	-0.021		25.3	0.325	23.91	0.225			30.46	-0.616	26.52	-0.723
	33.7	-0.232	22.46	-0.337		22.57	0.089	22.48	-0.021		25.3	0.325	23.9	0.225			30.47	-0.616	26.51	-0.723
	33.71	-0.232	22.46	-0.337		22.58	0.089	22.47	-0.021		25.31	0.325	23.9	0.225			30.47	-0.616	26.5	-0.723
	33.72	-0.232	22.45	-0.337		22.58	0.089	22.47	-0.021		25.31	0.325	23.89	0.225			30.48	-0.616	26.5	-0.722
	33.73	-0.232	22.44	-0.337		22.59	0.089	22.46	-0.021		25.32	0.325	23.88	0.225			30.49	-0.616	26.49	-0.722
	33.73	-0.232	22.43	-0.337		22.59	0.089	22.46	-0.022		25.32	0.325	23.88	0.225			30.5	-0.615	26.48	-0.722
	33.74	-0.232	22.42	-0.336		22.6	0.089	22.45	-0.022		25.33	0.325	23.88	0.225			30.51	-0.615	26.47	-0.722
	33.75	-0.232	22.41	-0.336		22.6	0.089	22.45	-0.022		25.33	0.325	23.87	0.225			30.52	-0.615	26.46	-0.722
	33.76	-0.232	22.4	-0.336		22.61	0.09	22.44	-0.022		25.34	0.325	23.87	0.225			30.52	-0.615	26.45	-0.722
	33.77	-0.233	22.4	-0.336		22.61	0.09	22.44	-0.022		25.34	0.325	23.86	0.225			30.53	-0.615	26.44	-0.721
	33.78	-0.233	22.39	-0.336		22.62	0.09	22.43	-0.022		25.35	0.325	23.86	0.225			30.54	-0.615	26.43	-0.721
	33.78	-0.233	22.38	-0.336		22.62	0.09	22.43	-0.022		25.35	0.325	23.85	0.225			30.55	-0.615	26.43	-0.721
	33.79	-0.233	22.37	-0.336		22.63	0.09	22.42	-0.022		25.36	0.325	23.84	0.225			30.56	-0.614	26.42	-0.721
	33.8	-0.233	22.36	-0.335		22.63	0.09	22.42	-0.022		25.36	0.325	23.84	0.225			30.56	-0.614	26.41	-0.721
	33.81	-0.233	22.36	-0.335		22.64	0.09	22.41	-0.022		25.37	0.325	23.83	0.225			30.57	-0.614	26.4	-0.721
	33.82	-0.233	22.35	-0.335		22.64	0.09	22.41	-0.022		25.37	0.325	23.83	0.225			30.58	-0.614	26.39	-0.72
	33.83	-0.233	22.34	-0.335		22.65	0.09	22.4	-0.022		25.38	0.325	23.82	0.225			30.59	-0.614	26.38	-0.72
	33.83	-0.233	22.33	-0.335		22.65	0.09	22.4	-0.022		25.38	0.325	23.82	0.225			30.6	-0.614	26.38	-0.72
	33.84	-0.233	22.32	-0.335		22.66	0.09	22.39	-0.022		25.39	0.325	23.81	0.225			30.61	-0.614	26.37	-0.72
	33.85	-0.233	22.31	-0.335		22.66	0.09	22.39	-0.023		25.39	0.325	23.81	0.225			30.61	-0.613	26.36	-0.72
	33.86	-0.233	22.3	-0.334		22.66	0.09	22.38	-0.023		25.4	0.325	23.81	0.225			30.62	-0.613	26.35	-0.72
	33.87	-0.234	22.3	-0.334		22.67	0.09	22.38	-0.023		25.4	0.325	23.8	0.225			30.63	-0.613	26.34	-0.719
	33.88	-0.234	22.29	-0.334		22.68	0.091	22.37	-0.023		25.41	0.325	23.79	0.225			30.64	-0.613	26.33	-0.719
	33.88	-0.234	22.28	-0.334		22.68	0.091	22.37	-0.023		25.41	0.325	23.79	0.225			30.65	-0.613	26.33	-0.719
	33.89	-0.234	22.27	-0.334		22.68	0.091	22.36	-0.023		25.42	0.325	23.78	0.225			30.66	-0.613	26.32	-0.719
	33.9	-0.234	22.26	-0.334		22.69	0.091	22.36	-0.023		25.42	0.325	23.78	0.225			30.66	-0.612	26.31	-0.719
	33.91	-0.234	22.25	-0.334		22.7	0.091	22.35	-0.023		25.43	0.325	23.77	0.225			30.67	-0.612	26.3	-0.719
	33.92	-0.234	22.24	-0.334		22.7	0.091	22.35	-0.023		25.43	0.325	23.77	0.225			30.68	-0.612	26.29	-0.718
	33.93	-0.234	22.24	-0.333		22.71	0.091	22.34	-0.023		25.44	0.325	23.76	0.225			30.69	-0.612	26.28	-0.718
	33.94	-0.234	22.23	-0.333		22.71	0.091	22.34	-0.023		25.44	0.325	23.76	0.225			30.7	-0.612	26.27	-0.718
	33.94	-0.234	22.22	-0.333		22.71	0.091	22.33	-0.023		25.45	0.325	23.75	0.225			30.7	-0.612	26.27	-0.718
	33.95	-0.234	22.21	-0.333		22.72	0.091	22.33	-0.023		25.45	0.325	23.75	0.225			30.71	-0.611	26.26	-0.718
	33.96	-0.234	22.2	-0.333		22.72	0.091	22.32	-0.024		25.46	0.325	23.74	0.225			30.72	-0.611	26.25	-0.718
	33.97	-0.234	22.19	-0.333		22.73	0.091	22.32	-0.024		25.46	0.325	23.74	0.225			30.73	-0.611	26.24	-0.718
	33.98	-0.235	22.19	-0.333		22.73	0.091	22.31	-0.024		25.47	0.325	23.73	0.225			30.74	-0.611	26.23	-0.717
	33.99	-0.235	22.18	-0.333		22.74	0.091	22.31	-0.024		25.47	0.325	23.73	0.225			30.75	-0.611	26.22	-0.717
	33.99	-0.235	22.17	-0.332		22.74	0.091	22.3	-0.024		25.48	0.325	23.72	0.225			30.75	-0.611	26.22	-0.717
	34	-0.235	22.16	-0.332		22.75	0.091	22.3	-0.024		25.48	0.325	23.72	0.225			30.76	-0.61	26.21	-0.717
	34.01	-0.235	22.15	-0.332		22.75	0.092	22.29	-0.024		25.49	0.325	23.71	0.225			30.77	-0.61	26.2	-0.717
	34.02	-0.235	22.14	-0.332		22.76	0.092	22.29	-0.024		25.49	0.325	23.71	0.225			30.78	-0.61	26.19	-0.717
	34.03	-0.235	22.14	-0.332		22.76	0.092	22.28	-0.024		25.5	0.325	23.7	0.225			30.79	-0.61	26.18	-0.717
	34.04	-0.235	22.13	-0.332		22.77	0.092	22.28	-0.024		25.5	0.325	23.7	0.225			30.8	-0.609	26.17	-0.716
	34.05	-0.235	22.12	-0.332		22.77	0.092	22.28	-0.024		25.51	0.325	23.69	0.225			30.8	-0.609	26.17	-0.716
	34.05	-0.235	22.11	-0.332		22.78	0.092	22.27	-0.024		25.51	0.325	23.69	0.225			30.81	-0.609	26.16	-0.716
	34.06	-0.235	22.1	-0.331		22.78	0.092	22.27	-0.024		25.52	0.325	23.68	0.225			30.82	-0.609	26.15	-0.716
	34.07	-0.235	22.09	-0.331		22.79	0.092	22.26	-0.025		25.52	0.325	23.68	0.225			30.83	-0.609	26.14	-0.716
	34.08	-0.235	22.08	-0.331		22.79	0.092	22.26	-0.025		25.53	0.325	23.67	0.225			30.84	-0.608	26.13	-0.716
	34.09	-0.236	22.08	-0.331		22.8	0.092	22.25	-0.025		25.53	0.325	23.67	0.225			30.84	-0.608	26.12	-0.716
	34.09	-0.236	22.07	-0.331		22.8	0.092	22.25	-0.025		25.54	0.325	23.66	0.225			30.85	-0.608	26.11	-0.715
	34.1	-0.236	22.06	-0.331		22.81	0.092	22.24	-0.025		25.54	0.325	23.66	0.225			30.86	-0.608	26.11	-0.715
	34.11	-0.236	22.05	-0.331		22.81	0.092	22.24	-0.025		25.55	0.325	23.65	0.225			30.87	-0.607	26.1	-0.715
	34.12	-0.236	22.04	-0.331		22.82	0.092	22.23	-0.025		25.55	0.325	23.65	0.225			30.88	-0.607	26.09	-0.715
	34.13	-0.236	22.03	-0.331		22.82	0.092	22.23	-0.025		25.56	0.325	23.64	0.225			30.89	-0.607	26.08	-0.715
	34.14	-0.236	22.03	-0.33		22.83	0.092	22.22	-0.025		25.56	0.326	23.64	0.225			30.89	-0.607	26.07	-0.715
	34.15	-0.236	22.02	-0.33		22.83	0.092	22.22	-0.025		25.57	0.326	23.63	0.225			30.9	-0.607	26.06	-0.715
	34.15	-0.236	22.01	-0.33		22.84	0.092	22.21	-0.025		25.57	0.326	23.63	0.225			30.91	-0.606	26.06	-0.715
	34.16	-0.236	22	-0.33		22.84	0.092	22.21	-0.025		25.58	0.326	23.62	0.225			30.92	-0.606	26.05	-0.714
	34.17	-0.236	21.99	-0.33		22.85	0.092	22.2	-0.025		25.58	0.326	23.62	0.225			30.93	-0.606	26.04	-0.714
	34.18	-0.236	21.98	-0.33		22.85	0.092	22.2	-0.026		25.59	0.326	23.61	0.225			30.93	-0.606	26.03	-0.714
	34.19	-0.236	21.98	-0.33		22.86	0.092	22.19	-0.026		25.59	0.326	23.61	0.225			30.94	-0.605	26.02	-0.714
	34.2	-0.236	21.97	-0.33		22.86	0.093	22.19	-0.026		25.6	0.326	23.6	0.225			30.95	-0.605	26.01	-0.714
	34.2	-0.237	21.96	-0.33		22.87	0.093	22.18	-0.026		25.6	0.326	23.6	0.225			30.96	-0.605	26	-0.714
	34.21	-0.237	21.95	-0.33		22.87	0.093	22.18	-0.026		25.61	0.326	23.59	0.225			30.97	-0.605	26	-0.714
	34.22	-0.237	21.94	-0.329		22.88	0.093	22.17	-0.026		25.61	0.326	23.59	0.225			30.97	-0.604	25.99	-0.714
	34.23	-0.237	21.93	-0.329		22.88	0.093	22.17	-0.026		25.62	0.326	23.58	0.225			30.98	-0.604	25.98	-0.713
	34.24	-0.237	21.93	-0.329		22.89	0.093	22.16	-0.026		25.62	0.326	23.58	0.225			30.99	-0.604	25.97	-0.713
	34.25	-0.237	21.92	-0.329		22.89	0.093	22.16	-0.026		25.63	0.326	23.57	0.225			31	-0.603	25.96	-0.713
	34.25	-0.237	21.91	-0.329		22.9	0.093	22.15	-0.026		25.63	0.326	23.57	0.225			31.01	-0.603	25.95	-0.713
	34.26	-0.237	21.9	-0.329		22.9	0.093	22.15	-0.026		25.64	0.326	23.56	0.225			31.01	-0.603	25.94	-0.713
	34.27	-0.237	21.89	-0.329		22.91	0.093	22.14	-0.026		25.64	0.326	23.56	0.225			31.02	-0.603	25.94	-0.713
	34.28	-0.237	21.88	-0.329		22.91	0.093	22.14	-0.026		25.65	0.326	23.55	0.225			31.03	-0.602	25.93	-0.713
	34.29	-0.237	21.87	-0.329		22.92	0.093	22.13	-0.027		25.65	0.326	23.55	0.225			31.04	-0.602	25.92	-0.713
	34.3	-0.237	21.87	-0.328		22.92	0.093	22.13	-0.027		25.66	0.326	23.54	0.225			31.05	-0.602	25.91	-0.712
	34.31	-0.237	21.86	-0.328		22.93	0.093	22.12	-0.027		25.66	0.326	23.54	0.225			31.05	-0.601	25.9	-0.712
	34.31	-0.237	21.85	-0.328		22.93	0.093	22.12	-0.027		25.67	0.326	23.53	0.225			31.06	-0.601	25.89	-0.712
	34.32	-0.237	21.84	-0.328		22.94	0.093	22.11	-0.027		25.67	0.326	23.53	0.225			31.07	-0.601	25.89	-0.712
	34.33	-0.237	21.83	-0.328		22.94	0.093	22.11	-0.027		25.68	0.326	23.52	0.225			31.08	-0.6	25.88	-0.712
	34.34	-0.238	21.82	-0.328		22.95	0.093	22.1	-0.027		25.68	0.326	23.52	0.225			31.09	-0.6	25.87	-0.712
	34.35	-0.238	21.82	-0.328		22.95	0.093	22.1	-0.027		25.69	0.326	23.51	0.225			31.1	-0.6	25.86	-0.712
	34.36	-0.238	21.81	-0.328		22.96	0.093	22.09	-0.027		25.69	0.326	23.51	0.225			31.1	-0.599	25.85	-0.712
	34.36	-0.238	21.8	-0.328		22.96	0.093	22.09	-0.027		25.7	0.326	23.5	0.225			31.11	-0.599	25.84	-0.712
	34.37	-0.238	21.79	-0.328		22.97	0.093	22.08	-0.027		25.7	0.326	23.5	0.225			31.12	-0.599	25.84	-0.712
	34.38	-0.238	21.78	-0.328		22.97	0.093	22.08	-0.028		25.71	0.326	23.49	0.225			31.13	-0.598	25.83	-0.711
	34.39	-0.238	21.77	-0.327		22.98	0.093	22.07	-0.028		25.71	0.326	23.49	0.225			31.14	-0.598	25.82	-0.711
	34.4	-0.238	21.77	-0.327		22.98	0.093	22.07	-0.028		25.72	0.326	23.48	0.225			31.14	-0.598	25.81	-0.711
	34.41	-0.238	21.76	-0.327		22.99	0.093	22.06	-0.028		25.72	0.326	23.48	0.225			31.15	-0.597	25.8	-0.711
	34.41	-0.238	21.75	-0.327		22.99	0.094	22.06	-0.028		25.73	0.326	23.47	0.225			31.16	-0.597	25.79	-0.711
	34.42	-0.238	21.74	-0.327		23	0.094	22.05	-0.028		25.73	0.326	23.47	0.225			31.17	-0.596	25.78	-0.711
	34.43	-0.238	21.73	-0.327		23	0.094	22.05	-0.028		25.74	0.326	23.46	0.225			31.18	-0.596	25.78	-0.711
	34.44	-0.238	21.72	-0.327		23.01	0.094	22.04	-0.028		25.74	0.326	23.46	0.225			31.19	-0.596	25.77	-0.711
	34.45	-0.238	21.71	-0.327		23.01	0.094	22.04	-0.028		25.75	0.326	23.45	0.225			31.19	-0.595	25.76	-0.711
	34.46	-0.238	21.71	-0.327		23.02	0.094	22.04	-0.028		25.75	0.326	23.45	0.225			31.2	-0.595	25.75	-0.71
	34.46	-0.238	21.7	-0.327		23.02	0.094	22.03	-0.028		25.76	0.326	23.44	0.225			31.21	-0.595	25.74	-0.71
	34.47	-0.239	21.69	-0.327		23.03	0.094	22.03	-0.028		25.76	0.326	23.44	0.225			31.22	-0.594	25.73	-0.71
	34.48	-0.239	21.68	-0.327		23.03	0.094	22.02	-0.029		25.77	0.326	23.43	0.225			31.22	-0.594	25.73	-0.71
	34.49	-0.239	21.67	-0.326		23.04	0.094	22.02	-0.029		25.77	0.326	23.43	0.225			31.23	-0.593	25.72	-0.71
	34.5	-0.239	21.66	-0.326		23.04	0.094	22.01	-0.029		25.78	0.326	23.42	0.225			31.24	-0.593	25.71	-0.71
	34.51	-0.239	21.66	-0.326		23.05	0.094	22.01	-0.029		25.78	0.326	23.42	0.225			31.25	-0.593	25.7	-0.71
	34.52	-0.239	21.65	-0.326		23.05	0.094	22	-0.029		25.79	0.326	23.41	0.225			31.26	-0.592	25.69	-0.71
	34.52	-0.239	21.64	-0.326		23.06	0.094	22	-0.029		25.79	0.326	23.41	0.225			31.26	-0.592	25.68	-0.71
	34.53	-0.239	21.63	-0.326		23.06	0.094	21.99	-0.029		25.8	0.326	23.4	0.225			31.27	-0.591	25.68	-0.71
	34.54	-0.239	21.62	-0.326		23.07	0.094	21.99	-0.029		25.8	0.326	23.4	0.225			31.28	-0.591	25.67	-0.71
	34.55	-0.239	21.61	-0.326		23.07	0.094	21.98	-0.029		25.81	0.326	23.39	0.225			31.29	-0.591	25.66	-0.709
	34.56	-0.239	21.61	-0.326		23.08	0.094	21.98	-0.029		25.81	0.326	23.39	0.225			31.3	-0.59	25.65	-0.709
	34.56	-0.239	21.6	-0.326		23.08	0.094	21.97	-0.029		25.82	0.326	23.38	0.225			31.31	-0.59	25.64	-0.709
	34.57	-0.239	21.59	-0.326		23.09	0.094	21.97	-0.03		25.82	0.326	23.38	0.225			31.31	-0.589	25.63	-0.709
	34.58	-0.239	21.58	-0.325		23.09	0.094	21.96	-0.03		25.83	0.326	23.37	0.225			31.32	-0.589	25.63	-0.709
	34.59	-0.239	21.57	-0.325		23.1	0.094	21.96	-0.03		25.83	0.326	23.37	0.225			31.33	-0.589	25.62	-0.709
	34.6	-0.239	21.56	-0.325		23.1	0.094	21.95	-0.03		25.84	0.326	23.36	0.225			31.34	-0.588	25.61	-0.709
	34.61	-0.239	21.56	-0.325		23.11	0.094	21.95	-0.03		25.84	0.326	23.36	0.225			31.34	-0.588	25.6	-0.709
	34.62	-0.239	21.55	-0.325		23.11	0.094	21.94	-0.03		25.85	0.326	23.35	0.225			31.35	-0.587	25.59	-0.709
	34.62	-0.239	21.54	-0.325		23.12	0.094	21.94	-0.03		25.85	0.326	23.35	0.225			31.36	-0.587	25.58	-0.709
	34.63	-0.24	21.53	-0.325		23.12	0.094	21.93	-0.03		25.86	0.326	23.34	0.226			31.37	-0.586	25.58	-0.709
	34.64	-0.24	21.52	-0.325		23.13	0.094	21.93	-0.03		25.86	0.326	23.34	0.226			31.38	-0.586	25.57	-0.708
	34.65	-0.24	21.51	-0.325		23.13	0.094	21.92	-0.03		25.87	0.326	23.33	0.226			31.38	-0.585	25.56	-0.708
	34.66	-0.24	21.51	-0.325		23.14	0.094	21.92	-0.03		25.87	0.326	23.33	0.226			31.39	-0.585	25.55	-0.708
	34.67	-0.24	21.5	-0.325		23.14	0.094	21.91	-0.031		25.88	0.326	23.32	0.226			31.4	-0.584	25.54	-0.708
	34.67	-0.24	21.49	-0.325		23.15	0.094	21.91	-0.031		25.88	0.326	23.32	0.226			31.41	-0.584	25.53	-0.708
	34.68	-0.24	21.48	-0.325		23.15	0.094	21.9	-0.031		25.89	0.326	23.31	0.226			31.42	-0.583	25.52	-0.708
	34.69	-0.24	21.47	-0.324		23.16	0.094	21.9	-0.031		25.89	0.326	23.31	0.226			31.42	-0.583	25.52	-0.708
	34.7	-0.24	21.46	-0.324		23.16	0.094	21.89	-0.031		25.9	0.326	23.3	0.226			31.43	-0.582	25.51	-0.708
	34.71	-0.24	21.46	-0.324		23.17	0.095	21.89	-0.031		25.9	0.326	23.3	0.226			31.44	-0.582	25.5	-0.708
	34.72	-0.24	21.45	-0.324		23.17	0.095	21.88	-0.031		25.91	0.326	23.29	0.226			31.45	-0.581	25.49	-0.708
	34.72	-0.24	21.44	-0.324		23.17	0.095	21.88	-0.031		25.91	0.326	23.29	0.226			31.46	-0.581	25.48	-0.708
	34.73	-0.24	21.43	-0.324		23.18	0.095	21.87	-0.031		25.92	0.326	23.28	0.226			31.46	-0.581	25.47	-0.708
	34.74	-0.24	21.42	-0.324		23.19	0.095	21.87	-0.031		25.92	0.326	23.28	0.226			31.47	-0.58	25.47	-0.707
	34.75	-0.24	21.41	-0.324		23.19	0.095	21.87	-0.031		25.93	0.326	23.27	0.226			31.48	-0.58	25.46	-0.707
	34.76	-0.24	21.41	-0.324		23.2	0.095	21.86	-0.032		25.93	0.326	23.27	0.226			31.49	-0.579	25.45	-0.707
	34.77	-0.24	21.4	-0.324		23.2	0.095	21.85	-0.032		25.94	0.326	23.26	0.226			31.5	-0.578	25.44	-0.707
	34.77	-0.24	21.39	-0.324		23.21	0.095	21.85	-0.032		25.94	0.326	23.26	0.226			31.5	-0.578	25.43	-0.707
	34.78	-0.24	21.38	-0.324		23.21	0.095	21.84	-0.032		25.95	0.326	23.25	0.226			31.51	-0.578	25.42	-0.707
	34.79	-0.241	21.37	-0.324		23.22	0.095	21.84	-0.032		25.95	0.326	23.25	0.226			31.52	-0.577	25.42	-0.707
	34.8	-0.241	21.36	-0.324		23.22	0.095	21.84	-0.032		25.96	0.326	23.24	0.226			31.53	-0.576	25.41	-0.707
	34.81	-0.241	21.36	-0.323		23.23	0.095	21.83	-0.032		25.96	0.326	23.24	0.226			31.54	-0.576	25.4	-0.707
	34.82	-0.241	21.35	-0.323		23.23	0.095	21.83	-0.032		25.97	0.326	23.23	0.226			31.54	-0.575	25.39	-0.707
	34.82	-0.241	21.34	-0.323		23.24	0.095	21.82	-0.032		25.97	0.326	23.23	0.226			31.55	-0.575	25.38	-0.707
	34.83	-0.241	21.33	-0.323		23.24	0.095	21.82	-0.032		25.98	0.326	23.22	0.226			31.56	-0.574	25.37	-0.706
	34.84	-0.241	21.32	-0.323		23.25	0.095	21.81	-0.033		25.98	0.326	23.22	0.226			31.57	-0.574	25.37	-0.706
	34.85	-0.241	21.31	-0.323		23.25	0.095	21.81	-0.033		25.99	0.326	23.21	0.226			31.57	-0.573	25.36	-0.706
	34.86	-0.241	21.3	-0.323		23.26	0.095	21.8	-0.033		25.99	0.326	23.21	0.226			31.58	-0.573	25.35	-0.706
	34.87	-0.241	21.3	-0.323		23.26	0.095	21.8	-0.033		26	0.326	23.2	0.226			31.59	-0.572	25.34	-0.706
	34.87	-0.241	21.29	-0.323		23.27	0.095	21.79	-0.033		26	0.326	23.2	0.226			31.6	-0.572	25.33	-0.706
	34.88	-0.241	21.28	-0.323		23.27	0.095	21.79	-0.033		26.01	0.326	23.19	0.226			31.61	-0.571	25.32	-0.706
	34.89	-0.241	21.27	-0.323		23.28	0.095	21.78	-0.033		26.01	0.326	23.19	0.226			31.61	-0.571	25.31	-0.706
	34.9	-0.241	21.26	-0.323		23.28	0.095	21.78	-0.033		26.02	0.326	23.18	0.226			31.62	-0.57	25.31	-0.706
	34.91	-0.241	21.25	-0.323		23.29	0.095	21.77	-0.033		26.02	0.326	23.18	0.226			31.63	-0.57	25.3	-0.706
	34.92	-0.241	21.25	-0.323		23.29	0.095	21.77	-0.033		26.03	0.326	23.17	0.226			31.64	-0.569	25.29	-0.706
	34.92	-0.241	21.24	-0.323		23.3	0.095	21.76	-0.033		26.03	0.326	23.17	0.226			31.65	-0.568	25.28	-0.706
	34.93	-0.241	21.23	-0.322		23.3	0.095	21.76	-0.034		26.04	0.326	23.16	0.226			31.65	-0.568	25.27	-0.706
	34.94	-0.241	21.22	-0.322		23.31	0.095	21.75	-0.034		26.04	0.326	23.16	0.226			31.66	-0.567	25.26	-0.706
	34.95	-0.241	21.21	-0.322		23.31	0.095	21.75	-0.034		26.05	0.326	23.15	0.226			31.67	-0.567	25.26	-0.705
	34.96	-0.241	21.2	-0.322		23.32	0.095	21.74	-0.034		26.05	0.326	23.15	0.226			31.68	-0.566	25.25	-0.705
	34.97	-0.241	21.2	-0.322		23.32	0.095	21.74	-0.034		26.06	0.326	23.14	0.226			31.68	-0.566	25.24	-0.705
	34.98	-0.242	21.19	-0.322		23.33	0.095	21.73	-0.034		26.06	0.326	23.14	0.226			31.69	-0.565	25.23	-0.705
	34.98	-0.242	21.18	-0.322		23.33	0.095	21.73	-0.034		26.07	0.326	23.13	0.226			31.7	-0.565	25.22	-0.705
	34.99	-0.242	21.17	-0.322		23.34	0.095	21.72	-0.034		26.07	0.326	23.13	0.226			31.71	-0.564	25.21	-0.705
	35	-0.242	21.16	-0.322		23.34	0.095	21.72	-0.034		26.08	0.326	23.12	0.226			31.72	-0.564	25.21	-0.705
	35.01	-0.242	21.15	-0.322		23.35	0.095	21.71	-0.034		26.08	0.326	23.12	0.226			31.72	-0.563	25.2	-0.705
	35.02	-0.242	21.15	-0.322		23.35	0.095	21.71	-0.035		26.09	0.326	23.11	0.226			31.73	-0.563	25.19	-0.705
	35.03	-0.242	21.14	-0.322		23.36	0.095	21.7	-0.035		26.09	0.326	23.11	0.226			31.74	-0.562	25.18	-0.705
	35.03	-0.242	21.13	-0.322		23.36	0.095	21.7	-0.035		26.1	0.326	23.1	0.226			31.75	-0.561	25.17	-0.705
	35.04	-0.242	21.12	-0.322		23.37	0.095	21.69	-0.035		26.1	0.326	23.1	0.226			31.76	-0.561	25.16	-0.705
	35.05	-0.242	21.11	-0.322		23.37	0.095	21.69	-0.035		26.11	0.326	23.09	0.226			31.76	-0.56	25.15	-0.705
	35.06	-0.242	21.1	-0.322		23.37	0.095	21.68	-0.035		26.11	0.326	23.09	0.226			31.77	-0.56	25.15	-0.705
	35.07	-0.242	21.1	-0.322		23.38	0.095	21.68	-0.035		26.12	0.326	23.08	0.226			31.78	-0.559	25.14	-0.705
	35.08	-0.242	21.09	-0.321		23.38	0.095	21.67	-0.035		26.12	0.326	23.08	0.226			31.79	-0.559	25.13	-0.705
	35.08	-0.242	21.08	-0.321		23.39	0.095	21.67	-0.035		26.13	0.326	23.07	0.226			31.8	-0.558	25.12	-0.704
	35.09	-0.242	21.07	-0.321		23.39	0.095	21.66	-0.036		26.13	0.326	23.07	0.226			31.8	-0.558	25.11	-0.704
	35.1	-0.242	21.06	-0.321		23.4	0.095	21.66	-0.036		26.14	0.326	23.06	0.226			31.81	-0.557	25.1	-0.704
	35.11	-0.242	21.05	-0.321		23.4	0.095	21.65	-0.036		26.14	0.326	23.06	0.226			31.82	-0.557	25.1	-0.704
	35.12	-0.242	21.05	-0.321		23.41	0.095	21.65	-0.036		26.15	0.326	23.05	0.226			31.83	-0.556	25.09	-0.704
	35.13	-0.242	21.04	-0.321		23.41	0.095	21.64	-0.036		26.15	0.326	23.05	0.226			31.83	-0.556	25.08	-0.704
	35.13	-0.242	21.03	-0.321		23.42	0.095	21.64	-0.036		26.16	0.326	23.04	0.226			31.84	-0.555	25.07	-0.704
	35.14	-0.242	21.02	-0.321		23.42	0.095	21.63	-0.036		26.16	0.326	23.04	0.226			31.85	-0.554	25.06	-0.704
	35.15	-0.242	21.01	-0.321		23.43	0.095	21.63	-0.036		26.17	0.326	23.03	0.227			31.86	-0.554	25.05	-0.704
	35.16	-0.242	21	-0.321		23.43	0.095	21.62	-0.036		26.17	0.326	23.03	0.227			31.87	-0.553	25.05	-0.704
	35.17	-0.242	21	-0.321		23.44	0.095	21.62	-0.036		26.18	0.326	23.02	0.227			31.87	-0.553	25.04	-0.704
	35.18	-0.242	20.99	-0.321		23.44	0.095	21.61	-0.037		26.18	0.326	23.02	0.227			31.88	-0.552	25.03	-0.704
	35.18	-0.242	20.98	-0.321		23.45	0.095	21.61	-0.037		26.19	0.326	23.01	0.227			31.89	-0.552	25.02	-0.704
	35.19	-0.242	20.97	-0.321		23.45	0.095	21.61	-0.037		26.19	0.326	23.01	0.227			31.9	-0.551	25.01	-0.704
	35.2	-0.242	20.96	-0.321		23.46	0.095	21.6	-0.037		26.2	0.326	23	0.227			31.91	-0.551	25.01	-0.704
	35.21	-0.243	20.95	-0.321		23.46	0.095	21.59	-0.037		26.2	0.326	23	0.227			31.91	-0.55	25	-0.704
	35.22	-0.243	20.95	-0.321		23.47	0.095	21.59	-0.037		26.21	0.326	22.99	0.227			31.92	-0.55	24.99	-0.704
	35.23	-0.243	20.94	-0.321		23.47	0.095	21.59	-0.037		26.21	0.326	22.99	0.227			31.93	-0.549	24.98	-0.703
	35.24	-0.243	20.93	-0.32		23.48	0.095	21.58	-0.037		26.22	0.326	22.98	0.227			31.94	-0.549	24.97	-0.703
	35.24	-0.243	20.92	-0.32		23.48	0.095	21.58	-0.037		26.22	0.326	22.98	0.227			31.95	-0.548	24.96	-0.703
	35.25	-0.243	20.91	-0.32		23.49	0.095	21.57	-0.037		26.23	0.326	22.97	0.227			31.95	-0.548	24.95	-0.703
	35.26	-0.243	20.9	-0.32		23.5	0.095	21.57	-0.038		26.23	0.326	22.97	0.227			31.96	-0.547	24.95	-0.703
	35.27	-0.243	20.9	-0.32		23.5	0.095	21.56	-0.038		26.24	0.326	22.96	0.227			31.97	-0.547	24.94	-0.703
	35.28	-0.243	20.89	-0.32		23.51	0.095	21.56	-0.038		26.24	0.326	22.96	0.227			31.98	-0.546	24.93	-0.703
	35.28	-0.243	20.88	-0.32		23.51	0.095	21.55	-0.038		26.25	0.326	22.95	0.227			31.99	-0.546	24.92	-0.703
	35.29	-0.243	20.87	-0.32		23.51	0.095	21.55	-0.038		26.25	0.326	22.95	0.227			31.99	-0.545	24.91	-0.703
	35.3	-0.243	20.86	-0.32		23.52	0.095	21.54	-0.038		26.26	0.326	22.94	0.227			32	-0.545	24.9	-0.703
	35.31	-0.243	20.85	-0.32		23.53	0.095	21.54	-0.038		26.26	0.326	22.94	0.227			32.01	-0.544	24.9	-0.703
	35.32	-0.243	20.84	-0.32		23.53	0.095	21.53	-0.038		26.27	0.326	22.93	0.227			32.02	-0.544	24.89	-0.703
	35.33	-0.243	20.84	-0.32		23.54	0.095	21.53	-0.038		26.27	0.326	22.93	0.227			32.02	-0.543	24.88	-0.703
	35.33	-0.243	20.83	-0.32		23.54	0.095	21.52	-0.039		26.28	0.326	22.92	0.227			32.03	-0.543	24.87	-0.703
	35.34	-0.243	20.82	-0.32		23.54	0.095	21.52	-0.039		26.28	0.326	22.92	0.227			32.04	-0.542	24.86	-0.703
	35.35	-0.243	20.81	-0.32		23.55	0.095	21.51	-0.039		26.29	0.326	22.91	0.227			32.05	-0.542	24.85	-0.703
	35.36	-0.243	20.8	-0.32		23.56	0.095	21.51	-0.039		26.29	0.326	22.91	0.227			32.06	-0.541	24.85	-0.702
	35.37	-0.243	20.8	-0.32		23.56	0.095	21.5	-0.039		26.3	0.326	22.9	0.227			32.06	-0.541	24.84	-0.702
	35.38	-0.243	20.79	-0.32		23.56	0.095	21.5	-0.039		26.3	0.326	22.9	0.227			32.07	-0.541	24.83	-0.702
	35.38	-0.243	20.78	-0.32		23.57	0.095	21.49	-0.039		26.31	0.326	22.89	0.227			32.08	-0.54	24.82	-0.702
	35.39	-0.243	20.77	-0.32		23.57	0.095	21.49	-0.039		26.31	0.326	22.89	0.227			32.09	-0.54	24.81	-0.702
	35.4	-0.243	20.76	-0.32		23.58	0.095	21.48	-0.039		26.32	0.326	22.88	0.227			32.1	-0.539	24.8	-0.702
	35.41	-0.243	20.75	-0.32		23.58	0.095	21.48	-0.04		26.32	0.326	22.88	0.227			32.1	-0.539	24.8	-0.702
	35.42	-0.243	20.74	-0.32		23.59	0.095	21.47	-0.04		26.33	0.326	22.87	0.227			32.11	-0.538	24.79	-0.702
	35.43	-0.243	20.74	-0.319		23.59	0.095	21.47	-0.04		26.33	0.326	22.87	0.227			32.12	-0.538	24.78	-0.702
	35.44	-0.243	20.73	-0.319		23.6	0.095	21.46	-0.04		26.34	0.326	22.86	0.227			32.13	-0.537	24.77	-0.702
	35.44	-0.243	20.72	-0.319		23.61	0.095	21.46	-0.04		26.34	0.326	22.86	0.227			32.14	-0.537	24.76	-0.702
	35.45	-0.244	20.71	-0.319		23.61	0.095	21.46	-0.04		26.35	0.326	22.85	0.227			32.14	-0.537	24.75	-0.702
	35.46	-0.244	20.7	-0.319		23.62	0.095	21.45	-0.04		26.35	0.326	22.85	0.227			32.15	-0.536	24.75	-0.702
	35.47	-0.244	20.69	-0.319		23.62	0.095	21.44	-0.04		26.36	0.326	22.84	0.227			32.16	-0.536	24.74	-0.702
	35.48	-0.244	20.69	-0.319		23.62	0.095	21.44	-0.04		26.36	0.326	22.83	0.227			32.17	-0.535	24.73	-0.702
	35.49	-0.244	20.68	-0.319		23.63	0.095	21.43	-0.041		26.37	0.326	22.83	0.228			32.18	-0.535	24.72	-0.702
	35.49	-0.244	20.67	-0.319		23.63	0.095	21.43	-0.041		26.37	0.326	22.83	0.228			32.18	-0.535	24.71	-0.702
	35.5	-0.244	20.66	-0.319		23.64	0.095	21.42	-0.041		26.38	0.326	22.82	0.228			32.19	-0.534	24.7	-0.702
	35.51	-0.244	20.65	-0.319		23.64	0.095	21.42	-0.041		26.38	0.326	22.82	0.228			32.2	-0.534	24.69	-0.702
	35.52	-0.244	20.64	-0.319		23.65	0.095	21.42	-0.041		26.39	0.326	22.81	0.228			32.21	-0.533	24.69	-0.701
	35.53	-0.244	20.64	-0.319		23.65	0.095	21.41	-0.041		26.39	0.326	22.81	0.228			32.22	-0.533	24.68	-0.701
	35.54	-0.244	20.63	-0.319		23.66	0.095	21.41	-0.041		26.4	0.326	22.8	0.228			32.22	-0.533	24.67	-0.701
	35.54	-0.244	20.62	-0.319		23.66	0.095	21.4	-0.041		26.4	0.326	22.79	0.228			32.23	-0.532	24.66	-0.701
	35.55	-0.244	20.61	-0.319		23.67	0.096	21.4	-0.042		26.41	0.326	22.79	0.228			32.24	-0.532	24.65	-0.701
	35.56	-0.244	20.6	-0.319		23.68	0.096	21.39	-0.042		26.41	0.326	22.78	0.228			32.25	-0.532	24.64	-0.701
	35.57	-0.244	20.59	-0.319		23.68	0.096	21.39	-0.042		26.42	0.326	22.78	0.228			32.26	-0.531	24.64	-0.701
	35.58	-0.244	20.58	-0.319		23.68	0.096	21.38	-0.042		26.42	0.326	22.77	0.228			32.26	-0.531	24.63	-0.701
	35.59	-0.244	20.58	-0.319		23.69	0.096	21.38	-0.042		26.43	0.326	22.77	0.228			32.27	-0.531	24.62	-0.701
	35.59	-0.244	20.57	-0.319		23.69	0.096	21.37	-0.042		26.43	0.326	22.76	0.228			32.28	-0.53	24.61	-0.701
	35.6	-0.244	20.56	-0.319		23.7	0.096	21.37	-0.042		26.44	0.326	22.76	0.228			32.29	-0.53	24.6	-0.701
	35.61	-0.244	20.55	-0.319		23.7	0.096	21.36	-0.042		26.44	0.326	22.75	0.228			32.3	-0.53	24.59	-0.701
	35.62	-0.244	20.54	-0.319		23.71	0.096	21.36	-0.042		26.45	0.326	22.75	0.228			32.3	-0.529	24.59	-0.701
	35.63	-0.244	20.54	-0.319		23.72	0.096	21.35	-0.042		26.45	0.326	22.74	0.228			32.31	-0.529	24.58	-0.701
	35.64	-0.244	20.53	-0.319		23.72	0.096	21.35	-0.043		26.46	0.326	22.74	0.228			32.32	-0.529	24.57	-0.701
	35.64	-0.244	20.52	-0.319		23.72	0.096	21.34	-0.043		26.46	0.326	22.74	0.228			32.33	-0.528	24.56	-0.701
	35.65	-0.244	20.51	-0.319		23.73	0.096	21.34	-0.043		26.47	0.326	22.73	0.228			32.34	-0.528	24.55	-0.701
	35.66	-0.244	20.5	-0.319		23.73	0.096	21.33	-0.043		26.47	0.326	22.72	0.228			32.35	-0.528	24.54	-0.701
	35.67	-0.244	20.49	-0.319		23.74	0.096	21.33	-0.043		26.48	0.326	22.72	0.228			32.35	-0.527	24.54	-0.701
	35.68	-0.244	20.49	-0.319		23.74	0.096	21.32	-0.043		26.48	0.326	22.71	0.228			32.36	-0.527	24.53	-0.701
	35.69	-0.244	20.48	-0.318		23.75	0.096	21.32	-0.043		26.49	0.326	22.71	0.228			32.37	-0.527	24.52	-0.701
	35.69	-0.244	20.47	-0.318		23.75	0.096	21.31	-0.043		26.49	0.326	22.7	0.228			32.38	-0.526	24.51	-0.7
	35.7	-0.244	20.46	-0.318		23.76	0.096	21.31	-0.044		26.5	0.326	22.7	0.228			32.38	-0.526	24.5	-0.7
	35.71	-0.244	20.45	-0.318		23.76	0.096	21.3	-0.044		26.5	0.326	22.69	0.228			32.39	-0.526	24.49	-0.7
	35.72	-0.244	20.44	-0.318		23.77	0.096	21.3	-0.044		26.51	0.326	22.69	0.228			32.4	-0.526	24.49	-0.7
	35.73	-0.245	20.44	-0.318		23.77	0.096	21.29	-0.044		26.51	0.326	22.68	0.229			32.41	-0.525	24.48	-0.7
	35.74	-0.245	20.43	-0.318		23.78	0.096	21.29	-0.044		26.52	0.326	22.68	0.229			32.42	-0.525	24.47	-0.7
	35.74	-0.245	20.42	-0.318		23.78	0.096	21.28	-0.044		26.52	0.326	22.67	0.229			32.43	-0.525	24.46	-0.7
	35.75	-0.245	20.41	-0.318		23.79	0.096	21.28	-0.044		26.53	0.326	22.67	0.229			32.43	-0.524	24.45	-0.7
	35.76	-0.245	20.4	-0.318		23.79	0.096	21.27	-0.044		26.53	0.326	22.66	0.229			32.44	-0.524	24.44	-0.7
	35.77	-0.245	20.39	-0.318		23.8	0.096	21.27	-0.044		26.54	0.326	22.66	0.229			32.45	-0.524	24.44	-0.7
	35.78	-0.245	20.39	-0.318		23.8	0.096	21.27	-0.045		26.54	0.326	22.65	0.229			32.46	-0.524	24.43	-0.7
	35.79	-0.245	20.38	-0.318		23.81	0.096	21.26	-0.045		26.55	0.326	22.65	0.229			32.47	-0.523	24.42	-0.7
	35.8	-0.245	20.37	-0.318		23.81	0.096	21.26	-0.045		26.55	0.326	22.64	0.229			32.47	-0.523	24.41	-0.7
	35.8	-0.245	20.36	-0.318		23.82	0.096	21.25	-0.045		26.56	0.326	22.64	0.229			32.48	-0.523	24.4	-0.7
	35.81	-0.245	20.35	-0.318		23.82	0.096	21.25	-0.045		26.56	0.326	22.63	0.229			32.49	-0.523	24.39	-0.7
	35.82	-0.245	20.34	-0.318		23.83	0.096	21.24	-0.045		26.57	0.326	22.63	0.229			32.5	-0.522	24.39	-0.7
	35.83	-0.245	20.34	-0.318		23.83	0.096	21.24	-0.045		26.57	0.326	22.62	0.229			32.51	-0.522	24.38	-0.7
	35.84	-0.245	20.33	-0.318		23.84	0.096	21.23	-0.045		26.58	0.326	22.62	0.229			32.52	-0.522	24.37	-0.7
	35.84	-0.245	20.32	-0.318		23.84	0.096	21.23	-0.045		26.58	0.326	22.61	0.229			32.52	-0.522	24.36	-0.7
	35.85	-0.245	20.31	-0.318		23.85	0.096	21.22	-0.045		26.59	0.326	22.61	0.229			32.53	-0.521	24.35	-0.7
	35.86	-0.245	20.3	-0.318		23.85	0.096	21.22	-0.046		26.59	0.326	22.6	0.229			32.54	-0.521	24.34	-0.7
	35.87	-0.245	20.29	-0.318		23.86	0.096	21.21	-0.046		26.6	0.326	22.6	0.229			32.55	-0.521	24.34	-0.7
	35.88	-0.245	20.29	-0.318		23.86	0.096	21.21	-0.046		26.6	0.326	22.59	0.229			32.56	-0.521	24.33	-0.7
	35.89	-0.245	20.28	-0.318		23.87	0.096	21.2	-0.046		26.61	0.326	22.59	0.229			32.56	-0.52	24.32	-0.7
	35.89	-0.245	20.27	-0.318		23.87	0.096	21.2	-0.046		26.61	0.326	22.58	0.229			32.57	-0.52	24.31	-0.7
	35.9	-0.245	20.26	-0.318		23.88	0.096	21.19	-0.046		26.62	0.326	22.58	0.229			32.58	-0.52	24.3	-0.7
	35.91	-0.245	20.25	-0.318		23.88	0.096	21.19	-0.046		26.62	0.326	22.57	0.229			32.59	-0.52	24.29	-0.7
	35.92	-0.245	20.24	-0.317		23.89	0.096	21.18	-0.046		26.63	0.326	22.57	0.229			32.6	-0.519	24.28	-0.699
	35.93	-0.245	20.23	-0.317		23.89	0.096	21.18	-0.046		26.63	0.326	22.56	0.229			32.61	-0.519	24.28	-0.699
	35.94	-0.245	20.23	-0.317		23.9	0.096	21.17	-0.047		26.64	0.326	22.56	0.23			32.61	-0.519	24.27	-0.699
	35.95	-0.245	20.22	-0.317		23.9	0.096	21.17	-0.047		26.64	0.326	22.55	0.23			32.62	-0.519	24.26	-0.699
	35.95	-0.245	20.21	-0.317		23.91	0.096	21.16	-0.047		26.65	0.326	22.55	0.23			32.63	-0.519	24.25	-0.699
	35.96	-0.245	20.2	-0.317		23.91	0.096	21.16	-0.047		26.65	0.326	22.54	0.23			32.64	-0.518	24.24	-0.699
	35.97	-0.245	20.19	-0.317		23.92	0.096	21.15	-0.047		26.66	0.326	22.54	0.23			32.65	-0.518	24.23	-0.699
	35.98	-0.245	20.18	-0.317		23.92	0.096	21.15	-0.047		26.66	0.326	22.53	0.23			32.65	-0.518	24.23	-0.699
	35.99	-0.245	20.18	-0.317		23.93	0.096	21.14	-0.047		26.67	0.326	22.53	0.23			32.66	-0.518	24.22	-0.699
	36	-0.245	20.17	-0.317		23.93	0.096	21.14	-0.047		26.67	0.326	22.52	0.23			32.67	-0.518	24.21	-0.699
	36	-0.245	20.16	-0.317		23.94	0.096	21.13	-0.047		26.68	0.326	22.52	0.23			32.68	-0.517	24.2	-0.699
	36.01	-0.245	20.15	-0.317		23.94	0.096	21.13	-0.048		26.68	0.326	22.51	0.23			32.69	-0.517	24.19	-0.699
	36.02	-0.245	20.14	-0.317		23.95	0.096	21.12	-0.048		26.69	0.326	22.51	0.23			32.7	-0.517	24.18	-0.699
	36.03	-0.245	20.14	-0.317		23.95	0.096	21.12	-0.048		26.69	0.326	22.5	0.23			32.7	-0.517	24.18	-0.699
	36.04	-0.245	20.13	-0.317		23.96	0.096	21.11	-0.048		26.7	0.326	22.5	0.23			32.71	-0.517	24.17	-0.699
	36.05	-0.245	20.12	-0.317		23.96	0.096	21.11	-0.048		26.7	0.326	22.49	0.23			32.72	-0.516	24.16	-0.699
	36.05	-0.245	20.11	-0.317		23.97	0.096	21.1	-0.048		26.71	0.326	22.49	0.23			32.73	-0.516	24.15	-0.699
	36.06	-0.245	20.1	-0.317		23.97	0.096	21.1	-0.048		26.71	0.326	22.48	0.23			32.74	-0.516	24.14	-0.699
	36.07	-0.245	20.09	-0.317		23.98	0.096	21.09	-0.048		26.72	0.326	22.48	0.23			32.74	-0.516	24.13	-0.699
	36.08	-0.245	20.09	-0.317		23.98	0.096	21.09	-0.048		26.72	0.326	22.47	0.23			32.75	-0.516	24.13	-0.699
	36.09	-0.245	20.08	-0.317		23.99	0.096	21.08	-0.049		26.73	0.326	22.47	0.23			32.76	-0.516	24.12	-0.699
	36.1	-0.246	20.07	-0.317		23.99	0.096	21.08	-0.049		26.73	0.326	22.46	0.23			32.77	-0.515	24.11	-0.699
	36.1	-0.246	20.06	-0.317		24	0.096	21.07	-0.049		26.74	0.326	22.46	0.23			32.78	-0.515	24.1	-0.699
	36.11	-0.246	20.05	-0.317		24	0.096	21.07	-0.049		26.74	0.326	22.45	0.23			32.79	-0.515	24.09	-0.699
	36.12	-0.246	20.04	-0.317		24.01	0.096	21.07	-0.049		26.75	0.326	22.45	0.231			32.79	-0.515	24.08	-0.699
	36.13	-0.246	20.04	-0.317		24.01	0.096	21.06	-0.049		26.75	0.326	22.44	0.231			32.8	-0.515	24.08	-0.699
	36.14	-0.246	20.03	-0.317		24.02	0.096	21.06	-0.049		26.76	0.326	22.44	0.231			32.81	-0.515	24.07	-0.699
	36.14	-0.246	20.02	-0.317		24.02	0.096	21.05	-0.049		26.76	0.326	22.43	0.231			32.82	-0.515	24.06	-0.699
	36.15	-0.246	20.01	-0.317		24.03	0.096	21.05	-0.049		26.77	0.326	22.43	0.231			32.83	-0.514	24.05	-0.699
	36.16	-0.246	20	-0.317		24.03	0.096	21.04	-0.049		26.77	0.326	22.42	0.231			32.83	-0.514	24.04	-0.699
	36.17	-0.246	19.99	-0.317		24.04	0.096	21.04	-0.049		26.78	0.326	22.42	0.231			32.84	-0.514	24.03	-0.699
	36.18	-0.246	19.98	-0.317		24.04	0.096	21.03	-0.05		26.78	0.326	22.41	0.231			32.85	-0.514	24.03	-0.699
	36.19	-0.246	19.98	-0.317		24.05	0.096	21.03	-0.05		26.79	0.326	22.41	0.231			32.86	-0.514	24.02	-0.699
	36.2	-0.246	19.97	-0.317		24.05	0.096	21.02	-0.05		26.79	0.326	22.4	0.231			32.87	-0.514	24.01	-0.698
	36.2	-0.246	19.96	-0.317		24.06	0.096	21.02	-0.05		26.8	0.326	22.4	0.231			32.88	-0.514	24	-0.698
	36.21	-0.246	19.95	-0.317		24.06	0.096	21.01	-0.05		26.8	0.326	22.39	0.231			32.88	-0.513	23.99	-0.698
	36.22	-0.246	19.94	-0.317		24.07	0.096	21.01	-0.05		26.81	0.326	22.39	0.231			32.89	-0.513	23.99	-0.698
	36.23	-0.246	19.94	-0.317		24.07	0.096	21	-0.05		26.81	0.326	22.38	0.231			32.9	-0.513	23.98	-0.698
	36.24	-0.246	19.93	-0.317		24.08	0.096	21	-0.05		26.82	0.326	22.38	0.231			32.91	-0.513	23.97	-0.698
	36.25	-0.246	19.92	-0.317		24.08	0.096	20.99	-0.05		26.83	0.326	22.37	0.231			32.92	-0.513	23.96	-0.698
	36.25	-0.246	19.91	-0.317		24.09	0.096	20.99	-0.05		26.83	0.326	22.37	0.231			32.93	-0.513	23.95	-0.698
	36.26	-0.246	19.9	-0.316		24.09	0.096	20.98	-0.05		26.83	0.326	22.36	0.231			32.93	-0.513	23.94	-0.698
	36.27	-0.246	19.89	-0.316		24.1	0.096	20.98	-0.05		26.84	0.326	22.36	0.231			32.94	-0.513	23.93	-0.698
	36.28	-0.246	19.88	-0.316		24.1	0.096	20.97	-0.051		26.84	0.326	22.35	0.231			32.95	-0.513	23.93	-0.698
	36.29	-0.246	19.88	-0.316		24.11	0.096	20.97	-0.051		26.85	0.326	22.35	0.232			32.96	-0.512	23.92	-0.698
	36.3	-0.246	19.87	-0.316		24.11	0.096	20.96	-0.051		26.85	0.326	22.34	0.232			32.97	-0.512	23.91	-0.698
	36.3	-0.246	19.86	-0.316		24.12	0.096	20.96	-0.051		26.86	0.326	22.34	0.232			32.97	-0.512	23.9	-0.698
	36.31	-0.246	19.85	-0.316		24.12	0.096	20.95	-0.051		26.86	0.326	22.33	0.232			32.98	-0.512	23.89	-0.698
	36.32	-0.246	19.84	-0.316		24.13	0.096	20.95	-0.051		26.87	0.326	22.33	0.232			32.99	-0.512	23.88	-0.698
	36.33	-0.246	19.84	-0.316		24.13	0.096	20.94	-0.051		26.88	0.326	22.32	0.232			33	-0.512	23.88	-0.698
	36.34	-0.246	19.83	-0.316		24.14	0.096	20.94	-0.051		26.88	0.326	22.32	0.232			33.01	-0.512	23.87	-0.698
	36.34	-0.246	19.82	-0.316		24.14	0.096	20.93	-0.051		26.88	0.326	22.31	0.232			33.01	-0.512	23.86	-0.698
	36.35	-0.246	19.81	-0.316		24.15	0.096	20.93	-0.051		26.89	0.326	22.31	0.232			33.02	-0.511	23.85	-0.698
	36.36	-0.246	19.8	-0.316		24.15	0.096	20.92	-0.051		26.89	0.326	22.3	0.232			33.03	-0.511	23.84	-0.698
	36.37	-0.246	19.79	-0.316		24.16	0.096	20.92	-0.051		26.9	0.326	22.3	0.232			33.04	-0.511	23.83	-0.698
	36.38	-0.246	19.78	-0.316		24.16	0.096	20.91	-0.051		26.9	0.326	22.29	0.232			33.05	-0.511	23.83	-0.698
	36.39	-0.246	19.78	-0.316		24.17	0.096	20.91	-0.051		26.91	0.326	22.29	0.232			33.06	-0.511	23.82	-0.698
	36.4	-0.246	19.77	-0.316		24.17	0.097	20.9	-0.051		26.91	0.326	22.28	0.232			33.06	-0.511	23.81	-0.698
	36.4	-0.246	19.76	-0.316		24.18	0.097	20.9	-0.052		26.92	0.326	22.27	0.232			33.07	-0.511	23.8	-0.698
	36.41	-0.246	19.75	-0.316		24.18	0.097	20.89	-0.052		26.92	0.326	22.27	0.232			33.08	-0.511	23.79	-0.698
	36.42	-0.246	19.74	-0.316		24.19	0.097	20.89	-0.052		26.93	0.326	22.27	0.232			33.09	-0.511	23.78	-0.698
	36.43	-0.246	19.73	-0.316		24.19	0.097	20.88	-0.052		26.93	0.326	22.26	0.232			33.1	-0.51	23.77	-0.698
	36.44	-0.246	19.73	-0.316		24.2	0.097	20.88	-0.052		26.94	0.326	22.26	0.232			33.11	-0.51	23.77	-0.698
	36.45	-0.246	19.72	-0.316		24.2	0.097	20.87	-0.052		26.94	0.326	22.25	0.232			33.11	-0.51	23.76	-0.698
	36.45	-0.247	19.71	-0.316		24.21	0.097	20.87	-0.052		26.95	0.326	22.25	0.232			33.12	-0.51	23.75	-0.698
	36.46	-0.247	19.7	-0.316		24.21	0.097	20.86	-0.052		26.95	0.326	22.24	0.233			33.13	-0.51	23.74	-0.698
	36.47	-0.247	19.69	-0.316		24.22	0.097	20.86	-0.052		26.96	0.326	22.24	0.233			33.14	-0.51	23.73	-0.698
	36.48	-0.247	19.69	-0.316		24.22	0.097	20.85	-0.052		26.96	0.326	22.23	0.233			33.15	-0.51	23.73	-0.698
	36.49	-0.247	19.68	-0.316		24.23	0.097	20.85	-0.052		26.97	0.326	22.22	0.233			33.16	-0.51	23.72	-0.698
	36.5	-0.247	19.67	-0.316		24.23	0.097	20.84	-0.052		26.97	0.326	22.22	0.233			33.16	-0.509	23.71	-0.698
	36.5	-0.247	19.66	-0.316		24.24	0.097	20.84	-0.052		26.98	0.326	22.22	0.233			33.17	-0.509	23.7	-0.698
	36.51	-0.247	19.65	-0.316		24.24	0.097	20.83	-0.052		26.98	0.326	22.21	0.233			33.18	-0.509	23.69	-0.698
	36.52	-0.247	19.64	-0.316		24.25	0.097	20.83	-0.052		26.99	0.326	22.21	0.233			33.19	-0.509	23.68	-0.698
	36.53	-0.247	19.64	-0.316		24.25	0.097	20.82	-0.052		26.99	0.326	22.2	0.233			33.2	-0.509	23.68	-0.698
	36.54	-0.247	19.63	-0.316		24.26	0.097	20.82	-0.052		27	0.326	22.19	0.233			33.2	-0.509	23.67	-0.697
	36.55	-0.247	19.62	-0.316		24.26	0.097	20.81	-0.052		27	0.326	22.19	0.233			33.21	-0.509	23.66	-0.697
	36.55	-0.247	19.61	-0.316		24.27	0.097	20.81	-0.052		27.01	0.326	22.19	0.233			33.22	-0.509	23.65	-0.697
	36.56	-0.247	19.6	-0.316		24.27	0.097	20.8	-0.052		27.01	0.326	22.18	0.233			33.23	-0.509	23.64	-0.697
	36.57	-0.247	19.59	-0.316		24.28	0.097	20.8	-0.052		27.02	0.326	22.18	0.233			33.24	-0.508	23.63	-0.697
	36.58	-0.247	19.58	-0.316		24.28	0.097	20.79	-0.053		27.02	0.326	22.17	0.233			33.25	-0.508	23.63	-0.697
	36.59	-0.247	19.58	-0.316		24.29	0.097	20.79	-0.053		27.03	0.326	22.17	0.233			33.25	-0.508	23.62	-0.697
	36.6	-0.247	19.57	-0.316		24.29	0.097	20.78	-0.053		27.03	0.326	22.16	0.233			33.26	-0.508	23.61	-0.697
	36.6	-0.247	19.56	-0.316		24.3	0.097	20.78	-0.053		27.04	0.326	22.15	0.233			33.27	-0.508	23.6	-0.697
	36.61	-0.247	19.55	-0.316		24.3	0.097	20.77	-0.053		27.04	0.326	22.15	0.233			33.28	-0.508	23.59	-0.697
	36.62	-0.247	19.54	-0.316		24.31	0.097	20.77	-0.053		27.05	0.326	22.14	0.233			33.29	-0.508	23.58	-0.697
	36.63	-0.247	19.53	-0.315		24.31	0.097	20.76	-0.053		27.05	0.326	22.14	0.234			33.3	-0.508	23.58	-0.697
	36.64	-0.247	19.53	-0.315		24.32	0.097	20.76	-0.053		27.06	0.326	22.14	0.234			33.3	-0.507	23.57	-0.697
	36.65	-0.247	19.52	-0.315		24.32	0.097	20.76	-0.053		27.06	0.326	22.13	0.234			33.31	-0.507	23.56	-0.697
	36.66	-0.247	19.51	-0.315		24.33	0.097	20.75	-0.053		27.07	0.326	22.12	0.234			33.32	-0.507	23.55	-0.697
	36.66	-0.247	19.5	-0.315		24.33	0.097	20.75	-0.053		27.07	0.326	22.12	0.234			33.33	-0.507	23.54	-0.697
	36.67	-0.247	19.49	-0.315		24.34	0.097	20.74	-0.053		27.08	0.326	22.11	0.234			33.34	-0.507	23.53	-0.697
	36.68	-0.247	19.48	-0.315		24.34	0.097	20.74	-0.053		27.08	0.326	22.11	0.234			33.34	-0.507	23.53	-0.697
	36.69	-0.247	19.48	-0.315		24.35	0.097	20.73	-0.053		27.09	0.326	22.1	0.234			33.35	-0.507	23.52	-0.697
	36.7	-0.247	19.47	-0.315		24.35	0.097	20.73	-0.053		27.09	0.326	22.1	0.234			33.36	-0.507	23.51	-0.697
	36.7	-0.247	19.46	-0.315		24.36	0.097	20.72	-0.053		27.1	0.326	22.09	0.234			33.37	-0.507	23.5	-0.697
	36.71	-0.247	19.45	-0.315		24.36	0.097	20.72	-0.053		27.1	0.326	22.09	0.234			33.38	-0.507	23.49	-0.697
	36.72	-0.247	19.44	-0.315		24.37	0.097	20.71	-0.053		27.11	0.326	22.09	0.234			33.39	-0.506	23.48	-0.697
	36.73	-0.247	19.43	-0.315		24.37	0.097	20.71	-0.053		27.11	0.326	22.08	0.234			33.39	-0.506	23.48	-0.697
	36.74	-0.247	19.43	-0.315		24.38	0.097	20.7	-0.053		27.12	0.326	22.07	0.234			33.4	-0.506	23.47	-0.697
	36.75	-0.247	19.42	-0.315		24.38	0.097	20.7	-0.053		27.12	0.326	22.07	0.234			33.41	-0.506	23.46	-0.697
	36.75	-0.247	19.41	-0.315		24.39	0.097	20.69	-0.053		27.13	0.326	22.06	0.234			33.42	-0.506	23.45	-0.697
	36.76	-0.247	19.4	-0.315		24.39	0.097	20.69	-0.053		27.13	0.326	22.06	0.234			33.43	-0.506	23.44	-0.697
	36.77	-0.247	19.39	-0.315		24.4	0.097	20.68	-0.053		27.14	0.326	22.05	0.234			33.43	-0.506	23.43	-0.697
	36.78	-0.247	19.38	-0.315		24.4	0.097	20.68	-0.053		27.14	0.326	22.05	0.234			33.44	-0.506	23.42	-0.697
	36.79	-0.247	19.38	-0.315		24.41	0.097	20.67	-0.053		27.15	0.326	22.04	0.235			33.45	-0.506	23.42	-0.697
	36.8	-0.247	19.37	-0.315		24.41	0.097	20.66	-0.053		27.15	0.326	22.04	0.235			33.46	-0.506	23.41	-0.697
	36.81	-0.247	19.36	-0.315		24.42	0.097	20.66	-0.053		27.16	0.326	22.03	0.235			33.47	-0.506	23.4	-0.697
	36.81	-0.247	19.35	-0.315		24.42	0.097	20.66	-0.053		27.16	0.326	22.03	0.235			33.48	-0.506	23.39	-0.697
[truncated: 2,238 more rows]

## Sheet: Fig.3b
	Temperature	Heat flow(W/g) PNIPAM		Temperature	Heat flow(W/g) PNDE10		Temperature	Heat flow(W/g) PNDE20		Temperature	Heat flow(W/g) PND5E20
	-7.05	-0.176		-1	-0.169		-15.33	-0.167		-17.98	-0.184
	-7.05	-0.176		-1	-0.169		-15.34	-0.167		-17.99	-0.184
	-7.05	-0.176		-1	-0.169		-15.34	-0.167		-17.99	-0.184
	-7.06	-0.176		-1	-0.169		-15.34	-0.167		-17.99	-0.184
	-7.06	-0.176		-1	-0.169		-15.34	-0.167		-17.99	-0.184
	-7.06	-0.176		-1	-0.169		-15.34	-0.167		-17.99	-0.184
	-7.07	-0.177		-1.01	-0.169		-15.34	-0.167		-17.99	-0.184
	-7.07	-0.177		-1.01	-0.169		-15.35	-0.167		-18	-0.184
	-7.07	-0.177		-1.01	-0.169		-15.35	-0.167		-18	-0.184
	-7.08	-0.177		-1.01	-0.169		-15.35	-0.167		-18	-0.184
	-7.08	-0.177		-1.01	-0.169		-15.35	-0.167		-18	-0.184
	-7.08	-0.177		-1.01	-0.169		-15.35	-0.167		-18	-0.184
	-7.09	-0.177		-1.02	-0.169		-15.35	-0.167		-18	-0.184
	-7.09	-0.177		-1.02	-0.169		-15.36	-0.167		-18.01	-0.184
	-7.09	-0.177		-1.02	-0.169		-15.36	-0.167		-18.01	-0.184
	-7.1	-0.177		-1.02	-0.169		-15.36	-0.167		-18.01	-0.184
	-7.1	-0.177		-1.02	-0.169		-15.36	-0.167		-18.01	-0.184
	-7.1	-0.177		-1.02	-0.169		-15.36	-0.167		-18.01	-0.184
	-7.11	-0.177		-1.03	-0.169		-15.36	-0.167		-18.01	-0.184
	-7.11	-0.177		-1.03	-0.169		-15.37	-0.167		-18.02	-0.184
	-7.11	-0.177		-1.03	-0.169		-15.37	-0.167		-18.02	-0.184
	-7.12	-0.177		-1.03	-0.169		-15.37	-0.167		-18.02	-0.184
	-7.12	-0.177		-1.03	-0.169		-15.37	-0.167		-18.02	-0.184
	-7.12	-0.177		-1.03	-0.169		-15.37	-0.167		-18.02	-0.184
	-7.12	-0.177		-1.04	-0.169		-15.38	-0.167		-18.02	-0.184
	-7.13	-0.177		-1.04	-0.169		-15.38	-0.167		-18.03	-0.184
	-7.13	-0.177		-1.04	-0.169		-15.38	-0.167		-18.03	-0.184
	-7.14	-0.177		-1.04	-0.169		-15.38	-0.167		-18.03	-0.184
	-7.14	-0.177		-1.04	-0.169		-15.38	-0.167		-18.03	-0.184
	-7.14	-0.177		-1.04	-0.169		-15.38	-0.167		-18.03	-0.184
	-7.15	-0.177		-1.05	-0.169		-15.38	-0.167		-18.03	-0.184
	-7.15	-0.177		-1.05	-0.169		-15.39	-0.167		-18.04	-0.184
	-7.15	-0.177		-1.05	-0.169		-15.39	-0.167		-18.04	-0.184
	-7.15	-0.177		-1.05	-0.169		-15.39	-0.167		-18.04	-0.184
	-7.16	-0.177		-1.05	-0.169		-15.39	-0.167		-18.04	-0.184
	-7.16	-0.177		-1.05	-0.169		-15.39	-0.167		-18.04	-0.184
	-7.17	-0.177		-1.06	-0.169		-15.39	-0.167		-18.04	-0.184
	-7.17	-0.177		-1.06	-0.169		-15.4	-0.167		-18.05	-0.184
	-7.17	-0.177		-1.06	-0.169		-15.4	-0.167		-18.05	-0.184
	-7.18	-0.177		-1.06	-0.169		-15.4	-0.167		-18.05	-0.184
	-7.18	-0.177		-1.06	-0.169		-15.4	-0.167		-18.05	-0.184
	-7.18	-0.177		-1.06	-0.169		-15.4	-0.167		-18.05	-0.184
	-7.19	-0.177		-1.07	-0.169		-15.4	-0.167		-18.05	-0.184
	-7.19	-0.177		-1.07	-0.169		-15.41	-0.167		-18.06	-0.184
	-7.19	-0.177		-1.07	-0.169		-15.41	-0.167		-18.06	-0.184
	-7.2	-0.177		-1.07	-0.17		-15.41	-0.167		-18.06	-0.184
	-7.2	-0.177		-1.07	-0.17		-15.41	-0.167		-18.06	-0.184
	-7.2	-0.177		-1.07	-0.17		-15.41	-0.167		-18.06	-0.184
	-7.2	-0.177		-1.08	-0.17		-15.41	-0.167		-18.06	-0.184
	-7.21	-0.177		-1.08	-0.17		-15.42	-0.167		-18.07	-0.184
	-7.21	-0.177		-1.08	-0.17		-15.42	-0.167		-18.07	-0.184
	-7.22	-0.177		-1.08	-0.17		-15.42	-0.167		-18.07	-0.184
	-7.22	-0.177		-1.08	-0.17		-15.42	-0.167		-18.07	-0.184
	-7.22	-0.177		-1.08	-0.17		-15.42	-0.167		-18.07	-0.184
	-7.22	-0.177		-1.09	-0.17		-15.43	-0.167		-18.07	-0.184
	-7.23	-0.177		-1.09	-0.17		-15.43	-0.167		-18.08	-0.184
	-7.23	-0.177		-1.09	-0.17		-15.43	-0.167		-18.08	-0.184
	-7.23	-0.177		-1.09	-0.17		-15.43	-0.167		-18.08	-0.184
	-7.24	-0.177		-1.09	-0.17		-15.43	-0.167		-18.08	-0.184
	-7.24	-0.177		-1.09	-0.17		-15.43	-0.167		-18.08	-0.184
	-7.25	-0.177		-1.09	-0.17		-15.43	-0.167		-18.08	-0.184
	-7.25	-0.177		-1.1	-0.17		-15.44	-0.167		-18.09	-0.184
	-7.25	-0.177		-1.1	-0.17		-15.44	-0.167		-18.09	-0.184
	-7.26	-0.177		-1.1	-0.17		-15.44	-0.167		-18.09	-0.184
	-7.26	-0.177		-1.1	-0.17		-15.44	-0.167		-18.09	-0.184
	-7.26	-0.177		-1.1	-0.17		-15.44	-0.167		-18.09	-0.184
	-7.27	-0.177		-1.11	-0.17		-15.44	-0.167		-18.09	-0.184
	-7.27	-0.177		-1.11	-0.17		-15.45	-0.167		-18.1	-0.184
	-7.27	-0.177		-1.11	-0.17		-15.45	-0.167		-18.1	-0.184
	-7.27	-0.177		-1.11	-0.17		-15.45	-0.167		-18.1	-0.184
	-7.28	-0.177		-1.11	-0.17		-15.45	-0.167		-18.1	-0.184
	-7.28	-0.177		-1.11	-0.17		-15.45	-0.167		-18.1	-0.184
	-7.28	-0.177		-1.12	-0.17		-15.45	-0.167		-18.1	-0.184
	-7.29	-0.177		-1.12	-0.17		-15.46	-0.167		-18.11	-0.184
	-7.29	-0.177		-1.12	-0.17		-15.46	-0.167		-18.11	-0.184
	-7.3	-0.177		-1.12	-0.17		-15.46	-0.167		-18.11	-0.184
	-7.3	-0.177		-1.12	-0.17		-15.46	-0.167		-18.11	-0.184
	-7.3	-0.177		-1.12	-0.17		-15.46	-0.167		-18.11	-0.184
	-7.31	-0.177		-1.13	-0.17		-15.46	-0.167		-18.11	-0.184
	-7.31	-0.177		-1.13	-0.17		-15.47	-0.167		-18.12	-0.184
	-7.31	-0.177		-1.13	-0.17		-15.47	-0.167		-18.12	-0.184
	-7.31	-0.177		-1.13	-0.17		-15.47	-0.167		-18.12	-0.184
	-7.32	-0.177		-1.13	-0.17		-15.47	-0.167		-18.12	-0.184
	-7.32	-0.177		-1.13	-0.17		-15.47	-0.167		-18.12	-0.184
	-7.33	-0.177		-1.14	-0.17		-15.47	-0.167		-18.12	-0.184
	-7.33	-0.177		-1.14	-0.17		-15.48	-0.167		-18.13	-0.183
	-7.33	-0.177		-1.14	-0.17		-15.48	-0.167		-18.13	-0.183
	-7.33	-0.177		-1.14	-0.17		-15.48	-0.167		-18.13	-0.183
	-7.34	-0.177		-1.14	-0.17		-15.48	-0.167		-18.13	-0.183
	-7.34	-0.177		-1.14	-0.17		-15.48	-0.167		-18.13	-0.183
	-7.35	-0.177		-1.15	-0.17		-15.48	-0.167		-18.13	-0.183
	-7.35	-0.177		-1.15	-0.17		-15.49	-0.167		-18.14	-0.183
	-7.35	-0.177		-1.15	-0.17		-15.49	-0.167		-18.14	-0.183
	-7.36	-0.177		-1.15	-0.17		-15.49	-0.167		-18.14	-0.183
	-7.36	-0.177		-1.15	-0.17		-15.49	-0.167		-18.14	-0.183
	-7.36	-0.177		-1.15	-0.17		-15.49	-0.167		-18.14	-0.183
	-7.37	-0.177		-1.16	-0.17		-15.49	-0.167		-18.14	-0.183
	-7.37	-0.177		-1.16	-0.17		-15.5	-0.167		-18.15	-0.183
	-7.37	-0.177		-1.16	-0.17		-15.5	-0.167		-18.15	-0.183
	-7.38	-0.177		-1.16	-0.17		-15.5	-0.167		-18.15	-0.183
	-7.38	-0.177		-1.16	-0.17		-15.5	-0.167		-18.15	-0.183
	-7.38	-0.177		-1.16	-0.17		-15.5	-0.167		-18.15	-0.183
	-7.38	-0.177		-1.16	-0.17		-15.5	-0.167		-18.15	-0.183
	-7.39	-0.177		-1.17	-0.17		-15.51	-0.167		-18.15	-0.183
	-7.39	-0.177		-1.17	-0.17		-15.51	-0.167		-18.16	-0.183
	-7.4	-0.177		-1.17	-0.17		-15.51	-0.167		-18.16	-0.183
	-7.4	-0.177		-1.17	-0.17		-15.51	-0.167		-18.16	-0.183
	-7.4	-0.177		-1.17	-0.17		-15.51	-0.167		-18.16	-0.183
	-7.41	-0.177		-1.17	-0.17		-15.51	-0.167		-18.16	-0.183
	-7.41	-0.177		-1.18	-0.17		-15.52	-0.167		-18.16	-0.183
	-7.41	-0.177		-1.18	-0.17		-15.52	-0.167		-18.17	-0.183
	-7.42	-0.177		-1.18	-0.17		-15.52	-0.167		-18.17	-0.183
	-7.42	-0.177		-1.18	-0.17		-15.52	-0.167		-18.17	-0.183
	-7.42	-0.177		-1.18	-0.17		-15.52	-0.167		-18.17	-0.183
	-7.43	-0.177		-1.19	-0.17		-15.52	-0.167		-18.17	-0.183
	-7.43	-0.177		-1.19	-0.17		-15.53	-0.167		-18.18	-0.183
	-7.43	-0.177		-1.19	-0.17		-15.53	-0.167		-18.18	-0.183
	-7.44	-0.177		-1.19	-0.17		-15.53	-0.167		-18.18	-0.183
	-7.44	-0.177		-1.19	-0.17		-15.53	-0.167		-18.18	-0.183
	-7.44	-0.177		-1.19	-0.17		-15.53	-0.167		-18.18	-0.183
	-7.44	-0.177		-1.2	-0.17		-15.54	-0.167		-18.18	-0.183
	-7.45	-0.177		-1.2	-0.17		-15.54	-0.167		-18.19	-0.183
	-7.45	-0.177		-1.2	-0.17		-15.54	-0.167		-18.19	-0.183
	-7.46	-0.177		-1.2	-0.17		-15.54	-0.167		-18.19	-0.183
	-7.46	-0.177		-1.2	-0.17		-15.54	-0.167		-18.19	-0.183
	-7.46	-0.177		-1.2	-0.17		-15.54	-0.167		-18.19	-0.183
	-7.47	-0.177		-1.21	-0.17		-15.54	-0.167		-18.19	-0.183
	-7.47	-0.177		-1.21	-0.17		-15.55	-0.167		-18.2	-0.183
	-7.47	-0.177		-1.21	-0.17		-15.55	-0.167		-18.2	-0.183
	-7.48	-0.177		-1.21	-0.17		-15.55	-0.167		-18.2	-0.183
	-7.48	-0.177		-1.21	-0.17		-15.55	-0.167		-18.2	-0.183
	-7.48	-0.177		-1.21	-0.17		-15.55	-0.167		-18.2	-0.183
	-7.49	-0.177		-1.22	-0.17		-15.56	-0.167		-18.2	-0.183
	-7.49	-0.177		-1.22	-0.17		-15.56	-0.167		-18.2	-0.183
	-7.49	-0.177		-1.22	-0.17		-15.56	-0.167		-18.21	-0.183
	-7.5	-0.177		-1.22	-0.17		-15.56	-0.167		-18.21	-0.183
	-7.5	-0.177		-1.22	-0.17		-15.56	-0.167		-18.21	-0.183
	-7.5	-0.177		-1.22	-0.17		-15.56	-0.167		-18.21	-0.183
	-7.5	-0.177		-1.22	-0.17		-15.57	-0.167		-18.21	-0.183
	-7.51	-0.177		-1.23	-0.17		-15.57	-0.167		-18.22	-0.183
	-7.51	-0.177		-1.23	-0.17		-15.57	-0.167		-18.22	-0.183
	-7.51	-0.177		-1.23	-0.17		-15.57	-0.167		-18.22	-0.183
	-7.52	-0.177		-1.23	-0.17		-15.57	-0.167		-18.22	-0.183
	-7.52	-0.177		-1.23	-0.17		-15.57	-0.167		-18.22	-0.183
	-7.53	-0.177		-1.24	-0.17		-15.58	-0.167		-18.22	-0.183
	-7.53	-0.177		-1.24	-0.17		-15.58	-0.167		-18.23	-0.183
	-7.53	-0.177		-1.24	-0.17		-15.58	-0.167		-18.23	-0.183
	-7.53	-0.177		-1.24	-0.17		-15.58	-0.167		-18.23	-0.183
	-7.54	-0.177		-1.24	-0.17		-15.58	-0.167		-18.23	-0.183
	-7.54	-0.177		-1.24	-0.17		-15.58	-0.167		-18.23	-0.183
	-7.55	-0.177		-1.24	-0.17		-15.59	-0.167		-18.23	-0.183
	-7.55	-0.177		-1.25	-0.17		-15.59	-0.167		-18.23	-0.183
	-7.55	-0.177		-1.25	-0.17		-15.59	-0.167		-18.24	-0.183
	-7.56	-0.177		-1.25	-0.17		-15.59	-0.167		-18.24	-0.183
	-7.56	-0.177		-1.25	-0.17		-15.59	-0.167		-18.24	-0.183
	-7.56	-0.177		-1.25	-0.171		-15.59	-0.167		-18.24	-0.183
	-7.57	-0.177		-1.26	-0.171		-15.59	-0.167		-18.24	-0.183
	-7.57	-0.177		-1.26	-0.171		-15.6	-0.167		-18.25	-0.183
	-7.57	-0.177		-1.26	-0.171		-15.6	-0.167		-18.25	-0.183
	-7.58	-0.177		-1.26	-0.171		-15.6	-0.167		-18.25	-0.183
	-7.58	-0.177		-1.26	-0.171		-15.6	-0.167		-18.25	-0.183
	-7.58	-0.177		-1.26	-0.171		-15.6	-0.167		-18.25	-0.183
	-7.59	-0.177		-1.27	-0.171		-15.61	-0.167		-18.25	-0.183
	-7.59	-0.177		-1.27	-0.171		-15.61	-0.167		-18.26	-0.183
	-7.59	-0.177		-1.27	-0.171		-15.61	-0.167		-18.26	-0.183
	-7.6	-0.177		-1.27	-0.171		-15.61	-0.167		-18.26	-0.183
	-7.6	-0.177		-1.27	-0.171		-15.61	-0.167		-18.26	-0.183
	-7.6	-0.177		-1.27	-0.171		-15.61	-0.167		-18.26	-0.183
	-7.6	-0.177		-1.28	-0.171		-15.61	-0.167		-18.26	-0.183
	-7.61	-0.177		-1.28	-0.171		-15.62	-0.167		-18.26	-0.183
	-7.61	-0.177		-1.28	-0.171		-15.62	-0.167		-18.27	-0.183
	-7.62	-0.178		-1.28	-0.171		-15.62	-0.167		-18.27	-0.183
	-7.62	-0.178		-1.28	-0.171		-15.62	-0.167		-18.27	-0.183
	-7.62	-0.178		-1.28	-0.171		-15.62	-0.167		-18.27	-0.183
	-7.62	-0.178		-1.28	-0.171		-15.62	-0.167		-18.27	-0.183
	-7.63	-0.178		-1.29	-0.171		-15.63	-0.167		-18.27	-0.183
	-7.63	-0.178		-1.29	-0.171		-15.63	-0.167		-18.28	-0.183
	-7.63	-0.178		-1.29	-0.171		-15.63	-0.167		-18.28	-0.183
	-7.64	-0.178		-1.29	-0.171		-15.63	-0.167		-18.28	-0.183
	-7.64	-0.178		-1.29	-0.171		-15.63	-0.167		-18.28	-0.183
	-7.64	-0.178		-1.3	-0.171		-15.63	-0.167		-18.28	-0.183
	-7.65	-0.178		-1.3	-0.171		-15.64	-0.167		-18.29	-0.183
	-7.65	-0.178		-1.3	-0.171		-15.64	-0.167		-18.29	-0.183
	-7.65	-0.178		-1.3	-0.171		-15.64	-0.167		-18.29	-0.183
	-7.66	-0.178		-1.3	-0.171		-15.64	-0.167		-18.29	-0.183
	-7.66	-0.178		-1.3	-0.171		-15.64	-0.167		-18.29	-0.183
	-7.66	-0.178		-1.3	-0.171		-15.64	-0.167		-18.29	-0.183
	-7.67	-0.178		-1.31	-0.171		-15.65	-0.167		-18.3	-0.183
	-7.67	-0.178		-1.31	-0.171		-15.65	-0.167		-18.3	-0.183
	-7.68	-0.178		-1.31	-0.171		-15.65	-0.167		-18.3	-0.183
	-7.68	-0.178		-1.31	-0.171		-15.65	-0.167		-18.3	-0.183
	-7.68	-0.178		-1.31	-0.171		-15.65	-0.167		-18.3	-0.183
	-7.69	-0.178		-1.31	-0.171		-15.66	-0.167		-18.3	-0.183
	-7.69	-0.178		-1.32	-0.171		-15.66	-0.167		-18.31	-0.183
	-7.69	-0.178		-1.32	-0.171		-15.66	-0.167		-18.31	-0.183
	-7.69	-0.178		-1.32	-0.171		-15.66	-0.167		-18.31	-0.183
	-7.7	-0.178		-1.32	-0.171		-15.66	-0.167		-18.31	-0.183
	-7.7	-0.178		-1.32	-0.171		-15.66	-0.167		-18.31	-0.183
	-7.7	-0.178		-1.33	-0.171		-15.66	-0.167		-18.31	-0.183
	-7.71	-0.178		-1.33	-0.171		-15.67	-0.167		-18.31	-0.183
	-7.71	-0.178		-1.33	-0.171		-15.67	-0.167		-18.32	-0.183
	-7.72	-0.178		-1.33	-0.171		-15.67	-0.167		-18.32	-0.183
	-7.72	-0.178		-1.33	-0.171		-15.67	-0.167		-18.32	-0.183
	-7.72	-0.178		-1.33	-0.171		-15.67	-0.167		-18.32	-0.183
	-7.72	-0.178		-1.34	-0.171		-15.67	-0.167		-18.32	-0.183
	-7.73	-0.178		-1.34	-0.171		-15.68	-0.167		-18.33	-0.183
	-7.73	-0.178		-1.34	-0.171		-15.68	-0.167		-18.33	-0.183
	-7.73	-0.178		-1.34	-0.171		-15.68	-0.167		-18.33	-0.183
	-7.74	-0.178		-1.34	-0.171		-15.68	-0.167		-18.33	-0.183
	-7.74	-0.178		-1.34	-0.171		-15.68	-0.167		-18.33	-0.183
	-7.74	-0.178		-1.35	-0.171		-15.69	-0.167		-18.33	-0.183
	-7.75	-0.178		-1.35	-0.171		-15.69	-0.167		-18.33	-0.183
	-7.75	-0.178		-1.35	-0.171		-15.69	-0.167		-18.34	-0.183
	-7.75	-0.178		-1.35	-0.171		-15.69	-0.167		-18.34	-0.183
	-7.76	-0.178		-1.35	-0.171		-15.69	-0.167		-18.34	-0.183
	-7.76	-0.178		-1.35	-0.171		-15.69	-0.167		-18.34	-0.183
	-7.76	-0.178		-1.36	-0.171		-15.69	-0.167		-18.34	-0.183
	-7.77	-0.178		-1.36	-0.171		-15.7	-0.167		-18.34	-0.183
	-7.77	-0.178		-1.36	-0.171		-15.7	-0.167		-18.35	-0.183
	-7.77	-0.178		-1.36	-0.171		-15.7	-0.167		-18.35	-0.183
	-7.78	-0.178		-1.36	-0.171		-15.7	-0.167		-18.35	-0.183
	-7.78	-0.178		-1.36	-0.171		-15.7	-0.167		-18.35	-0.183
	-7.79	-0.178		-1.37	-0.171		-15.7	-0.167		-18.35	-0.183
	-7.79	-0.178		-1.37	-0.171		-15.71	-0.167		-18.36	-0.183
	-7.79	-0.178		-1.37	-0.171		-15.71	-0.167		-18.36	-0.183
	-7.79	-0.178		-1.37	-0.171		-15.71	-0.167		-18.36	-0.183
	-7.8	-0.178		-1.37	-0.171		-15.71	-0.167		-18.36	-0.183
	-7.8	-0.178		-1.37	-0.171		-15.71	-0.167		-18.36	-0.183
	-7.81	-0.178		-1.38	-0.171		-15.72	-0.167		-18.36	-0.183
	-7.81	-0.178		-1.38	-0.171		-15.72	-0.167		-18.36	-0.183
	-7.81	-0.178		-1.38	-0.171		-15.72	-0.167		-18.37	-0.183
	-7.81	-0.178		-1.38	-0.171		-15.72	-0.167		-18.37	-0.183
	-7.82	-0.178		-1.38	-0.171		-15.72	-0.167		-18.37	-0.183
	-7.82	-0.178		-1.38	-0.171		-15.72	-0.167		-18.37	-0.183
	-7.82	-0.178		-1.38	-0.171		-15.73	-0.167		-18.37	-0.183
	-7.83	-0.178		-1.39	-0.171		-15.73	-0.167		-18.37	-0.183
	-7.83	-0.178		-1.39	-0.171		-15.73	-0.167		-18.38	-0.183
	-7.83	-0.178		-1.39	-0.171		-15.73	-0.167		-18.38	-0.183
	-7.84	-0.178		-1.39	-0.171		-15.73	-0.167		-18.38	-0.183
	-7.84	-0.178		-1.39	-0.171		-15.73	-0.167		-18.38	-0.183
	-7.84	-0.178		-1.4	-0.171		-15.74	-0.167		-18.38	-0.183
	-7.85	-0.178		-1.4	-0.171		-15.74	-0.167		-18.38	-0.183
	-7.85	-0.178		-1.4	-0.171		-15.74	-0.167		-18.39	-0.183
	-7.85	-0.178		-1.4	-0.171		-15.74	-0.167		-18.39	-0.183
	-7.86	-0.178		-1.4	-0.171		-15.74	-0.167		-18.39	-0.183
	-7.86	-0.178		-1.4	-0.171		-15.74	-0.167		-18.39	-0.183
	-7.86	-0.178		-1.4	-0.171		-15.74	-0.167		-18.39	-0.183
	-7.87	-0.178		-1.41	-0.171		-15.75	-0.167		-18.4	-0.183
	-7.87	-0.178		-1.41	-0.171		-15.75	-0.167		-18.4	-0.183
	-7.88	-0.178		-1.41	-0.171		-15.75	-0.167		-18.4	-0.183
	-7.88	-0.178		-1.41	-0.171		-15.75	-0.167		-18.4	-0.183
	-7.88	-0.178		-1.41	-0.171		-15.75	-0.167		-18.4	-0.183
	-7.88	-0.178		-1.42	-0.171		-15.76	-0.167		-18.4	-0.183
	-7.89	-0.178		-1.42	-0.171		-15.76	-0.167		-18.41	-0.183
	-7.89	-0.178		-1.42	-0.171		-15.76	-0.167		-18.41	-0.183
	-7.9	-0.178		-1.42	-0.171		-15.76	-0.167		-18.41	-0.183
	-7.9	-0.178		-1.42	-0.171		-15.76	-0.167		-18.41	-0.183
	-7.9	-0.178		-1.42	-0.171		-15.76	-0.167		-18.41	-0.183
	-7.9	-0.178		-1.42	-0.171		-15.77	-0.167		-18.41	-0.183
	-7.91	-0.178		-1.43	-0.171		-15.77	-0.167		-18.42	-0.183
	-7.91	-0.178		-1.43	-0.171		-15.77	-0.167		-18.42	-0.183
	-7.91	-0.178		-1.43	-0.171		-15.77	-0.167		-18.42	-0.183
	-7.92	-0.178		-1.43	-0.171		-15.77	-0.167		-18.42	-0.183
	-7.92	-0.178		-1.43	-0.171		-15.77	-0.167		-18.42	-0.183
	-7.92	-0.178		-1.44	-0.171		-15.77	-0.167		-18.42	-0.183
	-7.93	-0.178		-1.44	-0.171		-15.78	-0.167		-18.43	-0.183
	-7.93	-0.178		-1.44	-0.171		-15.78	-0.167		-18.43	-0.183
	-7.94	-0.178		-1.44	-0.171		-15.78	-0.167		-18.43	-0.183
	-7.94	-0.178		-1.44	-0.171		-15.78	-0.167		-18.43	-0.183
	-7.94	-0.178		-1.44	-0.171		-15.78	-0.167		-18.43	-0.183
	-7.94	-0.178		-1.44	-0.171		-15.78	-0.167		-18.43	-0.183
	-7.95	-0.178		-1.45	-0.171		-15.79	-0.167		-18.44	-0.183
	-7.95	-0.178		-1.45	-0.171		-15.79	-0.167		-18.44	-0.183
	-7.95	-0.178		-1.45	-0.171		-15.79	-0.167		-18.44	-0.183
	-7.96	-0.178		-1.45	-0.171		-15.79	-0.167		-18.44	-0.183
	-7.96	-0.178		-1.45	-0.171		-15.79	-0.167		-18.44	-0.183
	-7.96	-0.178		-1.45	-0.171		-15.8	-0.167		-18.44	-0.183
	-7.97	-0.178		-1.46	-0.171		-15.8	-0.167		-18.45	-0.183
	-7.97	-0.178		-1.46	-0.171		-15.8	-0.167		-18.45	-0.183
	-7.97	-0.178		-1.46	-0.171		-15.8	-0.167		-18.45	-0.183
	-7.98	-0.178		-1.46	-0.171		-15.8	-0.167		-18.45	-0.183
	-7.98	-0.178		-1.46	-0.171		-15.8	-0.167		-18.45	-0.183
	-7.98	-0.178		-1.47	-0.171		-15.81	-0.167		-18.45	-0.183
	-7.99	-0.178		-1.47	-0.171		-15.81	-0.167		-18.46	-0.183
	-7.99	-0.178		-1.47	-0.171		-15.81	-0.167		-18.46	-0.183
	-7.99	-0.178		-1.47	-0.171		-15.81	-0.167		-18.46	-0.183
	-8	-0.178		-1.47	-0.171		-15.81	-0.167		-18.46	-0.183
	-8	-0.178		-1.47	-0.171		-15.81	-0.167		-18.46	-0.183
	-8.01	-0.178		-1.47	-0.171		-15.82	-0.167		-18.46	-0.183
	-8.01	-0.178		-1.48	-0.171		-15.82	-0.167		-18.47	-0.183
	-8.01	-0.178		-1.48	-0.171		-15.82	-0.167		-18.47	-0.183
	-8.01	-0.178		-1.48	-0.171		-15.82	-0.167		-18.47	-0.183
	-8.02	-0.178		-1.48	-0.171		-15.82	-0.167		-18.47	-0.183
	-8.02	-0.178		-1.48	-0.171		-15.82	-0.167		-18.47	-0.183
	-8.02	-0.178		-1.49	-0.171		-15.83	-0.167		-18.47	-0.183
	-8.03	-0.178		-1.49	-0.171		-15.83	-0.167		-18.48	-0.183
	-8.03	-0.178		-1.49	-0.171		-15.83	-0.167		-18.48	-0.183
	-8.03	-0.178		-1.49	-0.171		-15.83	-0.167		-18.48	-0.183
	-8.04	-0.178		-1.49	-0.171		-15.83	-0.167		-18.48	-0.183
	-8.04	-0.178		-1.49	-0.171		-15.83	-0.167		-18.48	-0.183
	-8.04	-0.178		-1.49	-0.171		-15.84	-0.167		-18.48	-0.183
	-8.05	-0.178		-1.5	-0.171		-15.84	-0.167		-18.48	-0.183
	-8.05	-0.178		-1.5	-0.171		-15.84	-0.167		-18.49	-0.183
	-8.05	-0.178		-1.5	-0.171		-15.84	-0.167		-18.49	-0.183
	-8.06	-0.178		-1.5	-0.171		-15.84	-0.167		-18.49	-0.183
	-8.06	-0.178		-1.5	-0.171		-15.84	-0.167		-18.49	-0.183
	-8.07	-0.178		-1.5	-0.171		-15.84	-0.167		-18.49	-0.183
	-8.07	-0.178		-1.51	-0.171		-15.85	-0.167		-18.5	-0.183
	-8.07	-0.178		-1.51	-0.171		-15.85	-0.167		-18.5	-0.183
	-8.07	-0.178		-1.51	-0.171		-15.85	-0.167		-18.5	-0.183
	-8.08	-0.178		-1.51	-0.171		-15.85	-0.167		-18.5	-0.183
	-8.08	-0.178		-1.51	-0.171		-15.85	-0.167		-18.5	-0.183
	-8.08	-0.178		-1.51	-0.171		-15.86	-0.167		-18.5	-0.183
	-8.09	-0.178		-1.52	-0.171		-15.86	-0.167		-18.5	-0.183
	-8.09	-0.178		-1.52	-0.171		-15.86	-0.167		-18.51	-0.183
	-8.09	-0.178		-1.52	-0.171		-15.86	-0.167		-18.51	-0.183
	-8.1	-0.178		-1.52	-0.171		-15.86	-0.167		-18.51	-0.183
	-8.1	-0.178		-1.52	-0.171		-15.86	-0.167		-18.51	-0.183
	-8.1	-0.178		-1.52	-0.171		-15.87	-0.167		-18.51	-0.183
	-8.11	-0.178		-1.53	-0.171		-15.87	-0.167		-18.52	-0.183
	-8.11	-0.178		-1.53	-0.171		-15.87	-0.167		-18.52	-0.183
	-8.11	-0.178		-1.53	-0.171		-15.87	-0.167		-18.52	-0.183
	-8.12	-0.178		-1.53	-0.171		-15.87	-0.167		-18.52	-0.183
	-8.12	-0.178		-1.53	-0.171		-15.87	-0.167		-18.52	-0.183
	-8.12	-0.178		-1.54	-0.171		-15.88	-0.167		-18.52	-0.183
	-8.13	-0.178		-1.54	-0.171		-15.88	-0.167		-18.52	-0.183
	-8.13	-0.178		-1.54	-0.171		-15.88	-0.167		-18.53	-0.183
	-8.13	-0.178		-1.54	-0.171		-15.88	-0.167		-18.53	-0.183
	-8.14	-0.178		-1.54	-0.171		-15.88	-0.167		-18.53	-0.183
	-8.14	-0.178		-1.54	-0.171		-15.88	-0.167		-18.53	-0.183
	-8.14	-0.178		-1.55	-0.171		-15.89	-0.167		-18.53	-0.183
	-8.15	-0.178		-1.55	-0.171		-15.89	-0.167		-18.53	-0.183
	-8.15	-0.178		-1.55	-0.171		-15.89	-0.167		-18.54	-0.183
	-8.15	-0.178		-1.55	-0.171		-15.89	-0.167		-18.54	-0.183
	-8.16	-0.178		-1.55	-0.171		-15.89	-0.167		-18.54	-0.183
	-8.16	-0.178		-1.55	-0.171		-15.89	-0.167		-18.54	-0.183
	-8.16	-0.178		-1.56	-0.171		-15.9	-0.167		-18.54	-0.183
	-8.17	-0.178		-1.56	-0.171		-15.9	-0.167		-18.54	-0.183
	-8.17	-0.178		-1.56	-0.171		-15.9	-0.167		-18.55	-0.183
	-8.17	-0.178		-1.56	-0.171		-15.9	-0.167		-18.55	-0.183
	-8.18	-0.178		-1.56	-0.171		-15.9	-0.167		-18.55	-0.183
	-8.18	-0.178		-1.56	-0.171		-15.9	-0.167		-18.55	-0.183
	-8.18	-0.178		-1.57	-0.171		-15.91	-0.167		-18.55	-0.183
	-8.19	-0.178		-1.57	-0.171		-15.91	-0.167		-18.56	-0.183
	-8.19	-0.178		-1.57	-0.171		-15.91	-0.167		-18.56	-0.183
	-8.19	-0.178		-1.57	-0.171		-15.91	-0.167		-18.56	-0.183
	-8.2	-0.178		-1.57	-0.171		-15.91	-0.167		-18.56	-0.183
	-8.2	-0.178		-1.57	-0.171		-15.91	-0.167		-18.56	-0.183
	-8.2	-0.178		-1.57	-0.171		-15.91	-0.167		-18.56	-0.183
	-8.21	-0.178		-1.58	-0.171		-15.92	-0.167		-18.56	-0.183
	-8.21	-0.178		-1.58	-0.171		-15.92	-0.167		-18.57	-0.183
	-8.21	-0.178		-1.58	-0.171		-15.92	-0.167		-18.57	-0.183
	-8.22	-0.178		-1.58	-0.171		-15.92	-0.167		-18.57	-0.183
	-8.22	-0.178		-1.58	-0.171		-15.92	-0.167		-18.57	-0.183
	-8.22	-0.178		-1.58	-0.171		-15.93	-0.167		-18.57	-0.183
	-8.23	-0.178		-1.59	-0.171		-15.93	-0.167		-18.58	-0.183
	-8.23	-0.178		-1.59	-0.171		-15.93	-0.167		-18.58	-0.183
	-8.23	-0.178		-1.59	-0.171		-15.93	-0.167		-18.58	-0.183
	-8.24	-0.178		-1.59	-0.171		-15.93	-0.167		-18.58	-0.183
	-8.24	-0.178		-1.59	-0.171		-15.93	-0.167		-18.58	-0.183
	-8.24	-0.178		-1.6	-0.171		-15.94	-0.167		-18.58	-0.183
	-8.25	-0.178		-1.6	-0.171		-15.94	-0.167		-18.59	-0.183
	-8.25	-0.178		-1.6	-0.171		-15.94	-0.167		-18.59	-0.183
	-8.25	-0.178		-1.6	-0.171		-15.94	-0.167		-18.59	-0.183
	-8.26	-0.178		-1.6	-0.171		-15.94	-0.167		-18.59	-0.183
	-8.26	-0.178		-1.6	-0.171		-15.94	-0.167		-18.59	-0.183
	-8.26	-0.178		-1.6	-0.171		-15.95	-0.167		-18.59	-0.183
	-8.27	-0.178		-1.61	-0.171		-15.95	-0.167		-18.6	-0.183
	-8.27	-0.178		-1.61	-0.171		-15.95	-0.167		-18.6	-0.183
	-8.28	-0.178		-1.61	-0.171		-15.95	-0.167		-18.6	-0.183
	-8.28	-0.178		-1.61	-0.171		-15.95	-0.167		-18.6	-0.183
	-8.28	-0.178		-1.61	-0.171		-15.95	-0.167		-18.6	-0.183
	-8.28	-0.178		-1.61	-0.171		-15.96	-0.167		-18.6	-0.183
	-8.29	-0.178		-1.62	-0.171		-15.96	-0.167		-18.6	-0.183
	-8.29	-0.178		-1.62	-0.171		-15.96	-0.167		-18.61	-0.183
	-8.29	-0.178		-1.62	-0.171		-15.96	-0.167		-18.61	-0.183
	-8.3	-0.178		-1.62	-0.171		-15.96	-0.167		-18.61	-0.183
	-8.3	-0.178		-1.62	-0.171		-15.96	-0.167		-18.61	-0.183
	-8.3	-0.178		-1.62	-0.171		-15.96	-0.167		-18.61	-0.183
	-8.31	-0.178		-1.63	-0.171		-15.97	-0.167		-18.61	-0.183
	-8.31	-0.178		-1.63	-0.171		-15.97	-0.167		-18.62	-0.183
	-8.31	-0.178		-1.63	-0.171		-15.97	-0.167		-18.62	-0.183
	-8.32	-0.178		-1.63	-0.171		-15.97	-0.167		-18.62	-0.183
	-8.32	-0.178		-1.63	-0.171		-15.97	-0.167		-18.62	-0.183
	-8.32	-0.178		-1.63	-0.171		-15.98	-0.167		-18.62	-0.183
	-8.33	-0.178		-1.64	-0.171		-15.98	-0.167		-18.63	-0.183
	-8.33	-0.178		-1.64	-0.171		-15.98	-0.167		-18.63	-0.183
	-8.33	-0.178		-1.64	-0.171		-15.98	-0.167		-18.63	-0.183
	-8.34	-0.178		-1.64	-0.171		-15.98	-0.167		-18.63	-0.183
	-8.34	-0.178		-1.64	-0.171		-15.98	-0.167		-18.63	-0.183
	-8.34	-0.178		-1.64	-0.171		-15.99	-0.167		-18.63	-0.183
	-8.35	-0.178		-1.65	-0.171		-15.99	-0.167		-18.63	-0.183
	-8.35	-0.178		-1.65	-0.171		-15.99	-0.167		-18.64	-0.183
	-8.35	-0.178		-1.65	-0.171		-15.99	-0.167		-18.64	-0.183
	-8.36	-0.178		-1.65	-0.171		-15.99	-0.167		-18.64	-0.183
	-8.36	-0.178		-1.65	-0.171		-15.99	-0.167		-18.64	-0.183
	-8.36	-0.178		-1.65	-0.171		-15.99	-0.167		-18.64	-0.183
	-8.37	-0.178		-1.66	-0.171		-16	-0.167		-18.64	-0.183
	-8.37	-0.178		-1.66	-0.171		-16	-0.167		-18.65	-0.183
	-8.37	-0.178		-1.66	-0.171		-16	-0.167		-18.65	-0.183
	-8.38	-0.178		-1.66	-0.171		-16	-0.167		-18.65	-0.183
	-8.38	-0.178		-1.66	-0.171		-16	-0.167		-18.65	-0.183
	-8.38	-0.178		-1.66	-0.171		-16.01	-0.167		-18.65	-0.183
	-8.39	-0.178		-1.67	-0.171		-16.01	-0.167		-18.66	-0.183
	-8.39	-0.178		-1.67	-0.171		-16.01	-0.167		-18.66	-0.183
	-8.39	-0.178		-1.67	-0.171		-16.01	-0.167		-18.66	-0.183
	-8.4	-0.178		-1.67	-0.171		-16.01	-0.167		-18.66	-0.183
	-8.4	-0.178		-1.67	-0.171		-16.01	-0.167		-18.66	-0.183
	-8.4	-0.178		-1.67	-0.171		-16.02	-0.167		-18.66	-0.183
	-8.41	-0.178		-1.68	-0.171		-16.02	-0.167		-18.67	-0.183
	-8.41	-0.178		-1.68	-0.171		-16.02	-0.167		-18.67	-0.183
	-8.41	-0.178		-1.68	-0.171		-16.02	-0.167		-18.67	-0.183
	-8.42	-0.178		-1.68	-0.171		-16.02	-0.167		-18.67	-0.183
	-8.42	-0.178		-1.68	-0.171		-16.02	-0.167		-18.67	-0.183
	-8.42	-0.178		-1.68	-0.171		-16.03	-0.167		-18.67	-0.183
	-8.43	-0.178		-1.69	-0.171		-16.03	-0.167		-18.67	-0.183
	-8.43	-0.178		-1.69	-0.171		-16.03	-0.167		-18.68	-0.183
	-8.43	-0.178		-1.69	-0.171		-16.03	-0.167		-18.68	-0.183
	-8.44	-0.178		-1.69	-0.171		-16.03	-0.167		-18.68	-0.183
	-8.44	-0.178		-1.69	-0.171		-16.03	-0.167		-18.68	-0.183
	-8.44	-0.178		-1.69	-0.171		-16.04	-0.167		-18.68	-0.183
	-8.45	-0.178		-1.7	-0.171		-16.04	-0.167		-18.69	-0.183
	-8.45	-0.178		-1.7	-0.171		-16.04	-0.167		-18.69	-0.183
	-8.45	-0.178		-1.7	-0.171		-16.04	-0.167		-18.69	-0.183
	-8.46	-0.178		-1.7	-0.171		-16.04	-0.167		-18.69	-0.183
	-8.46	-0.178		-1.7	-0.171		-16.04	-0.167		-18.69	-0.183
	-8.46	-0.178		-1.7	-0.171		-16.05	-0.167		-18.69	-0.183
	-8.47	-0.178		-1.71	-0.171		-16.05	-0.167		-18.69	-0.183
	-8.47	-0.178		-1.71	-0.171		-16.05	-0.167		-18.7	-0.183
	-8.47	-0.178		-1.71	-0.171		-16.05	-0.167		-18.7	-0.183
	-8.48	-0.178		-1.71	-0.171		-16.05	-0.167		-18.7	-0.183
	-8.48	-0.178		-1.71	-0.171		-16.05	-0.167		-18.7	-0.183
	-8.48	-0.178		-1.72	-0.171		-16.05	-0.167		-18.7	-0.183
	-8.49	-0.178		-1.72	-0.171		-16.06	-0.167		-18.71	-0.183
	-8.49	-0.178		-1.72	-0.171		-16.06	-0.167		-18.71	-0.183
	-8.49	-0.178		-1.72	-0.171		-16.06	-0.167		-18.71	-0.183
	-8.5	-0.178		-1.72	-0.171		-16.06	-0.167		-18.71	-0.183
	-8.5	-0.178		-1.72	-0.171		-16.06	-0.167		-18.71	-0.183
	-8.5	-0.178		-1.72	-0.171		-16.07	-0.167		-18.71	-0.183
	-8.51	-0.178		-1.73	-0.171		-16.07	-0.167		-18.71	-0.183
	-8.51	-0.178		-1.73	-0.171		-16.07	-0.167		-18.72	-0.183
	-8.51	-0.178		-1.73	-0.171		-16.07	-0.167		-18.72	-0.183
	-8.52	-0.178		-1.73	-0.171		-16.07	-0.167		-18.72	-0.183
	-8.52	-0.178		-1.73	-0.171		-16.07	-0.167		-18.72	-0.183
	-8.52	-0.178		-1.73	-0.171		-16.07	-0.167		-18.72	-0.183
	-8.53	-0.178		-1.74	-0.171		-16.08	-0.167		-18.72	-0.183
	-8.53	-0.178		-1.74	-0.171		-16.08	-0.167		-18.73	-0.183
	-8.53	-0.178		-1.74	-0.171		-16.08	-0.167		-18.73	-0.183
	-8.54	-0.178		-1.74	-0.171		-16.08	-0.167		-18.73	-0.183
	-8.54	-0.178		-1.74	-0.171		-16.08	-0.167		-18.73	-0.183
	-8.54	-0.178		-1.74	-0.171		-16.08	-0.167		-18.73	-0.183
	-8.55	-0.178		-1.75	-0.171		-16.09	-0.167		-18.73	-0.183
	-8.55	-0.178		-1.75	-0.171		-16.09	-0.167		-18.74	-0.183
	-8.55	-0.178		-1.75	-0.171		-16.09	-0.167		-18.74	-0.183
	-8.56	-0.178		-1.75	-0.171		-16.09	-0.167		-18.74	-0.183
	-8.56	-0.178		-1.75	-0.171		-16.09	-0.167		-18.74	-0.183
	-8.56	-0.178		-1.75	-0.171		-16.09	-0.167		-18.74	-0.183
	-8.57	-0.178		-1.76	-0.171		-16.1	-0.167		-18.75	-0.183
	-8.57	-0.178		-1.76	-0.171		-16.1	-0.167		-18.75	-0.183
	-8.57	-0.178		-1.76	-0.171		-16.1	-0.167		-18.75	-0.183
	-8.58	-0.178		-1.76	-0.171		-16.1	-0.167		-18.75	-0.183
	-8.58	-0.178		-1.76	-0.171		-16.1	-0.167		-18.75	-0.183
	-8.58	-0.178		-1.76	-0.171		-16.11	-0.167		-18.75	-0.183
	-8.59	-0.178		-1.77	-0.171		-16.11	-0.167		-18.75	-0.183
	-8.59	-0.178		-1.77	-0.171		-16.11	-0.167		-18.76	-0.183
	-8.59	-0.178		-1.77	-0.171		-16.11	-0.167		-18.76	-0.183
	-8.6	-0.178		-1.77	-0.171		-16.11	-0.167		-18.76	-0.183
	-8.6	-0.178		-1.77	-0.171		-16.11	-0.167		-18.76	-0.183
	-8.6	-0.178		-1.77	-0.171		-16.12	-0.167		-18.76	-0.183
	-8.61	-0.178		-1.78	-0.171		-16.12	-0.167		-18.76	-0.183
	-8.61	-0.178		-1.78	-0.171		-16.12	-0.167		-18.77	-0.183
	-8.61	-0.178		-1.78	-0.171		-16.12	-0.167		-18.77	-0.183
	-8.62	-0.178		-1.78	-0.171		-16.12	-0.167		-18.77	-0.183
	-8.62	-0.178		-1.78	-0.171		-16.12	-0.167		-18.77	-0.183
	-8.62	-0.178		-1.78	-0.171		-16.12	-0.167		-18.77	-0.183
	-8.63	-0.178		-1.79	-0.171		-16.13	-0.167		-18.77	-0.183
	-8.63	-0.178		-1.79	-0.171		-16.13	-0.167		-18.78	-0.183
	-8.63	-0.178		-1.79	-0.171		-16.13	-0.167		-18.78	-0.183
	-8.64	-0.178		-1.79	-0.171		-16.13	-0.167		-18.78	-0.183
	-8.64	-0.178		-1.79	-0.171		-16.13	-0.167		-18.78	-0.183
	-8.64	-0.178		-1.79	-0.171		-16.14	-0.167		-18.78	-0.183
	-8.65	-0.178		-1.8	-0.171		-16.14	-0.167		-18.79	-0.183
	-8.65	-0.178		-1.8	-0.171		-16.14	-0.167		-18.79	-0.183
	-8.65	-0.178		-1.8	-0.171		-16.14	-0.167		-18.79	-0.183
	-8.66	-0.178		-1.8	-0.171		-16.14	-0.167		-18.79	-0.183
	-8.66	-0.178		-1.8	-0.171		-16.14	-0.167		-18.79	-0.183
	-8.66	-0.178		-1.8	-0.171		-16.14	-0.167		-18.79	-0.183
	-8.67	-0.178		-1.81	-0.171		-16.15	-0.167		-18.79	-0.183
	-8.67	-0.178		-1.81	-0.171		-16.15	-0.167		-18.8	-0.183
	-8.67	-0.178		-1.81	-0.171		-16.15	-0.167		-18.8	-0.183
	-8.68	-0.178		-1.81	-0.171		-16.15	-0.167		-18.8	-0.183
	-8.68	-0.178		-1.81	-0.171		-16.15	-0.167		-18.8	-0.183
	-8.68	-0.178		-1.81	-0.171		-16.15	-0.167		-18.8	-0.183
	-8.69	-0.178		-1.82	-0.171		-16.16	-0.167		-18.8	-0.183
	-8.69	-0.178		-1.82	-0.171		-16.16	-0.167		-18.81	-0.183
	-8.69	-0.178		-1.82	-0.171		-16.16	-0.167		-18.81	-0.183
	-8.7	-0.178		-1.82	-0.171		-16.16	-0.167		-18.81	-0.183
	-8.7	-0.178		-1.82	-0.171		-16.16	-0.167		-18.81	-0.183
	-8.7	-0.178		-1.82	-0.171		-16.17	-0.167		-18.81	-0.183
	-8.71	-0.178		-1.83	-0.171		-16.17	-0.167		-18.82	-0.183
	-8.71	-0.178		-1.83	-0.171		-16.17	-0.167		-18.82	-0.183
	-8.71	-0.178		-1.83	-0.171		-16.17	-0.167		-18.82	-0.183
	-8.72	-0.178		-1.83	-0.171		-16.17	-0.167		-18.82	-0.183
	-8.72	-0.178		-1.83	-0.171		-16.17	-0.167		-18.82	-0.183
	-8.72	-0.178		-1.83	-0.171		-16.17	-0.167		-18.82	-0.183
	-8.73	-0.178		-1.84	-0.171		-16.18	-0.167		-18.82	-0.183
	-8.73	-0.178		-1.84	-0.171		-16.18	-0.167		-18.83	-0.183
	-8.73	-0.178		-1.84	-0.171		-16.18	-0.167		-18.83	-0.183
	-8.74	-0.178		-1.84	-0.171		-16.18	-0.167		-18.83	-0.183
	-8.74	-0.178		-1.84	-0.171		-16.18	-0.167		-18.83	-0.183
	-8.74	-0.178		-1.84	-0.171		-16.18	-0.167		-18.83	-0.183
	-8.75	-0.178		-1.85	-0.171		-16.19	-0.167		-18.84	-0.183
	-8.75	-0.178		-1.85	-0.171		-16.19	-0.167		-18.84	-0.183
	-8.75	-0.178		-1.85	-0.172		-16.19	-0.167		-18.84	-0.183
	-8.76	-0.178		-1.85	-0.172		-16.19	-0.167		-18.84	-0.183
	-8.76	-0.178		-1.85	-0.172		-16.19	-0.167		-18.84	-0.183
	-8.76	-0.178		-1.85	-0.172		-16.19	-0.167		-18.84	-0.183
	-8.77	-0.178		-1.86	-0.172		-16.2	-0.167		-18.85	-0.183
	-8.77	-0.178		-1.86	-0.172		-16.2	-0.167		-18.85	-0.183
	-8.77	-0.178		-1.86	-0.172		-16.2	-0.167		-18.85	-0.183
	-8.78	-0.178		-1.86	-0.172		-16.2	-0.167		-18.85	-0.183
	-8.78	-0.178		-1.86	-0.172		-16.2	-0.167		-18.85	-0.183
	-8.78	-0.178		-1.86	-0.172		-16.21	-0.167		-18.85	-0.183
	-8.79	-0.178		-1.87	-0.172		-16.21	-0.167		-18.85	-0.183
	-8.79	-0.178		-1.87	-0.172		-16.21	-0.167		-18.86	-0.183
	-8.79	-0.178		-1.87	-0.172		-16.21	-0.167		-18.86	-0.183
	-8.8	-0.178		-1.87	-0.172		-16.21	-0.167		-18.86	-0.183
	-8.8	-0.178		-1.87	-0.172		-16.21	-0.167		-18.86	-0.183
	-8.8	-0.178		-1.87	-0.172		-16.21	-0.167		-18.86	-0.183
	-8.81	-0.178		-1.88	-0.172		-16.22	-0.167		-18.86	-0.183
	-8.81	-0.178		-1.88	-0.172		-16.22	-0.167		-18.87	-0.183
	-8.81	-0.178		-1.88	-0.172		-16.22	-0.167		-18.87	-0.183
	-8.82	-0.178		-1.88	-0.172		-16.22	-0.167		-18.87	-0.183
	-8.82	-0.178		-1.88	-0.172		-16.22	-0.167		-18.87	-0.183
	-8.82	-0.178		-1.88	-0.172		-16.23	-0.167		-18.87	-0.183
	-8.83	-0.178		-1.89	-0.172		-16.23	-0.167		-18.87	-0.183
	-8.83	-0.178		-1.89	-0.172		-16.23	-0.167		-18.88	-0.183
	-8.83	-0.178		-1.89	-0.172		-16.23	-0.167		-18.88	-0.183
	-8.84	-0.178		-1.89	-0.172		-16.23	-0.167		-18.88	-0.183
	-8.84	-0.178		-1.89	-0.172		-16.23	-0.167		-18.88	-0.183
	-8.84	-0.178		-1.89	-0.172		-16.24	-0.167		-18.88	-0.183
	-8.85	-0.178		-1.9	-0.172		-16.24	-0.167		-18.88	-0.183
	-8.85	-0.178		-1.9	-0.172		-16.24	-0.167		-18.89	-0.183
	-8.85	-0.178		-1.9	-0.172		-16.24	-0.167		-18.89	-0.183
	-8.86	-0.178		-1.9	-0.172		-16.24	-0.167		-18.89	-0.183
	-8.86	-0.178		-1.9	-0.172		-16.24	-0.167		-18.89	-0.183
	-8.86	-0.178		-1.91	-0.172		-16.25	-0.167		-18.89	-0.183
	-8.87	-0.178		-1.91	-0.172		-16.25	-0.167		-18.89	-0.183
	-8.87	-0.178		-1.91	-0.172		-16.25	-0.167		-18.9	-0.183
	-8.87	-0.178		-1.91	-0.172		-16.25	-0.167		-18.9	-0.183
	-8.88	-0.178		-1.91	-0.172		-16.25	-0.167		-18.9	-0.183
	-8.88	-0.178		-1.91	-0.172		-16.25	-0.167		-18.9	-0.183
	-8.88	-0.178		-1.91	-0.172		-16.26	-0.167		-18.9	-0.183
	-8.89	-0.178		-1.92	-0.172		-16.26	-0.167		-18.9	-0.183
	-8.89	-0.178		-1.92	-0.172		-16.26	-0.167		-18.91	-0.183
	-8.89	-0.178		-1.92	-0.172		-16.26	-0.167		-18.91	-0.183
	-8.9	-0.178		-1.92	-0.172		-16.26	-0.167		-18.91	-0.183
	-8.9	-0.178		-1.92	-0.172		-16.26	-0.167		-18.91	-0.183
	-8.9	-0.178		-1.92	-0.172		-16.26	-0.167		-18.91	-0.183
	-8.91	-0.178		-1.93	-0.172		-16.27	-0.167		-18.91	-0.183
	-8.91	-0.178		-1.93	-0.172		-16.27	-0.167		-18.92	-0.183
	-8.91	-0.178		-1.93	-0.172		-16.27	-0.167		-18.92	-0.183
	-8.92	-0.178		-1.93	-0.172		-16.27	-0.167		-18.92	-0.183
	-8.92	-0.178		-1.93	-0.172		-16.27	-0.167		-18.92	-0.183
	-8.92	-0.178		-1.93	-0.172		-16.28	-0.167		-18.92	-0.183
	-8.93	-0.178		-1.94	-0.172		-16.28	-0.167		-18.93	-0.183
	-8.93	-0.178		-1.94	-0.172		-16.28	-0.167		-18.93	-0.183
	-8.93	-0.178		-1.94	-0.172		-16.28	-0.167		-18.93	-0.183
	-8.94	-0.178		-1.94	-0.172		-16.28	-0.167		-18.93	-0.183
	-8.94	-0.178		-1.94	-0.172		-16.28	-0.167		-18.93	-0.183
	-8.94	-0.178		-1.94	-0.172		-16.29	-0.167		-18.93	-0.183
	-8.95	-0.178		-1.95	-0.172		-16.29	-0.167		-18.93	-0.183
	-8.95	-0.178		-1.95	-0.172		-16.29	-0.167		-18.94	-0.183
	-8.95	-0.178		-1.95	-0.172		-16.29	-0.167		-18.94	-0.183
	-8.96	-0.178		-1.95	-0.172		-16.29	-0.167		-18.94	-0.183
	-8.96	-0.178		-1.95	-0.172		-16.29	-0.167		-18.94	-0.183
	-8.96	-0.178		-1.96	-0.172		-16.29	-0.167		-18.94	-0.183
	-8.97	-0.178		-1.96	-0.172		-16.3	-0.167		-18.94	-0.183
	-8.97	-0.178		-1.96	-0.172		-16.3	-0.167		-18.95	-0.183
	-8.97	-0.178		-1.96	-0.172		-16.3	-0.167		-18.95	-0.183
	-8.98	-0.178		-1.96	-0.172		-16.3	-0.167		-18.95	-0.183
	-8.98	-0.178		-1.96	-0.172		-16.3	-0.167		-18.95	-0.183
	-8.98	-0.178		-1.97	-0.172		-16.31	-0.167		-18.95	-0.183
	-8.99	-0.178		-1.97	-0.172		-16.31	-0.167		-18.96	-0.183
	-8.99	-0.178		-1.97	-0.172		-16.31	-0.167		-18.96	-0.183
	-8.99	-0.178		-1.97	-0.172		-16.31	-0.167		-18.96	-0.183
	-9	-0.178		-1.97	-0.172		-16.31	-0.167		-18.96	-0.183
	-9	-0.178		-1.97	-0.172		-16.31	-0.167		-18.96	-0.183
	-9	-0.178		-1.97	-0.172		-16.31	-0.167		-18.96	-0.183
	-9.01	-0.178		-1.98	-0.172		-16.32	-0.167		-18.97	-0.183
	-9.01	-0.178		-1.98	-0.172		-16.32	-0.167		-18.97	-0.183
	-9.01	-0.178		-1.98	-0.172		-16.32	-0.167		-18.97	-0.183
	-9.02	-0.178		-1.98	-0.172		-16.32	-0.167		-18.97	-0.183
	-9.02	-0.178		-1.98	-0.172		-16.32	-0.167		-18.97	-0.183
	-9.02	-0.178		-1.98	-0.172		-16.33	-0.167		-18.97	-0.183
	-9.03	-0.178		-1.99	-0.172		-16.33	-0.167		-18.98	-0.183
	-9.03	-0.178		-1.99	-0.172		-16.33	-0.167		-18.98	-0.183
	-9.03	-0.178		-1.99	-0.172		-16.33	-0.167		-18.98	-0.183
	-9.04	-0.178		-1.99	-0.172		-16.33	-0.167		-18.98	-0.183
	-9.04	-0.178		-1.99	-0.172		-16.33	-0.167		-18.98	-0.183
	-9.04	-0.178		-1.99	-0.172		-16.33	-0.167		-18.98	-0.183
	-9.05	-0.178		-2	-0.172		-16.34	-0.167		-18.98	-0.183
	-9.05	-0.178		-2	-0.172		-16.34	-0.167		-18.99	-0.183
	-9.05	-0.178		-2	-0.172		-16.34	-0.167		-18.99	-0.183
	-9.06	-0.178		-2	-0.172		-16.34	-0.167		-18.99	-0.183
	-9.06	-0.178		-2	-0.172		-16.34	-0.167		-18.99	-0.183
	-9.06	-0.178		-2	-0.172		-16.34	-0.167		-18.99	-0.183
	-9.07	-0.178		-2.01	-0.172		-16.35	-0.167		-18.99	-0.183
	-9.07	-0.178		-2.01	-0.172		-16.35	-0.167		-19	-0.183
	-9.07	-0.178		-2.01	-0.172		-16.35	-0.167		-19	-0.183
	-9.08	-0.178		-2.01	-0.172		-16.35	-0.167		-19	-0.183
	-9.08	-0.178		-2.01	-0.172		-16.35	-0.167		-19	-0.183
	-9.08	-0.178		-2.01	-0.172		-16.36	-0.167		-19	-0.183
	-9.09	-0.178		-2.02	-0.172		-16.36	-0.167		-19	-0.183
	-9.09	-0.178		-2.02	-0.172		-16.36	-0.167		-19.01	-0.183
	-9.09	-0.178		-2.02	-0.172		-16.36	-0.167		-19.01	-0.183
	-9.1	-0.178		-2.02	-0.172		-16.36	-0.167		-19.01	-0.183
	-9.1	-0.178		-2.02	-0.172		-16.36	-0.167		-19.01	-0.183
	-9.1	-0.178		-2.02	-0.172		-16.36	-0.167		-19.01	-0.183
	-9.11	-0.178		-2.03	-0.172		-16.37	-0.167		-19.01	-0.183
	-9.11	-0.178		-2.03	-0.172		-16.37	-0.167		-19.02	-0.183
	-9.11	-0.178		-2.03	-0.172		-16.37	-0.167		-19.02	-0.183
	-9.12	-0.178		-2.03	-0.172		-16.37	-0.167		-19.02	-0.183
	-9.12	-0.178		-2.03	-0.172		-16.37	-0.167		-19.02	-0.183
	-9.12	-0.178		-2.03	-0.172		-16.37	-0.167		-19.02	-0.183
	-9.13	-0.178		-2.04	-0.172		-16.38	-0.167		-19.02	-0.183
	-9.13	-0.178		-2.04	-0.172		-16.38	-0.167		-19.03	-0.183
	-9.13	-0.178		-2.04	-0.172		-16.38	-0.167		-19.03	-0.183
	-9.14	-0.178		-2.04	-0.172		-16.38	-0.167		-19.03	-0.183
	-9.14	-0.178		-2.04	-0.172		-16.38	-0.167		-19.03	-0.183
	-9.14	-0.178		-2.04	-0.172		-16.39	-0.167		-19.03	-0.183
	-9.15	-0.178		-2.05	-0.172		-16.39	-0.167		-19.03	-0.183
	-9.15	-0.178		-2.05	-0.172		-16.39	-0.167		-19.04	-0.183
	-9.15	-0.178		-2.05	-0.172		-16.39	-0.167		-19.04	-0.183
	-9.16	-0.178		-2.05	-0.172		-16.39	-0.167		-19.04	-0.183
	-9.16	-0.178		-2.05	-0.172		-16.39	-0.167		-19.04	-0.183
	-9.16	-0.178		-2.05	-0.172		-16.4	-0.167		-19.04	-0.183
	-9.17	-0.178		-2.06	-0.172		-16.4	-0.167		-19.04	-0.183
	-9.17	-0.178		-2.06	-0.172		-16.4	-0.167		-19.05	-0.183
	-9.17	-0.178		-2.06	-0.172		-16.4	-0.167		-19.05	-0.183
	-9.18	-0.178		-2.06	-0.172		-16.4	-0.167		-19.05	-0.183
	-9.18	-0.178		-2.06	-0.172		-16.4	-0.167		-19.05	-0.183
	-9.18	-0.178		-2.06	-0.172		-16.4	-0.167		-19.05	-0.183
	-9.19	-0.178		-2.07	-0.172		-16.41	-0.167		-19.05	-0.183
	-9.19	-0.178		-2.07	-0.172		-16.41	-0.167		-19.06	-0.183
	-9.19	-0.178		-2.07	-0.172		-16.41	-0.167		-19.06	-0.183
	-9.2	-0.178		-2.07	-0.172		-16.41	-0.167		-19.06	-0.183
	-9.2	-0.178		-2.07	-0.172		-16.41	-0.167		-19.06	-0.183
	-9.2	-0.178		-2.07	-0.172		-16.41	-0.167		-19.06	-0.183
	-9.21	-0.178		-2.08	-0.172		-16.42	-0.167		-19.07	-0.183
	-9.21	-0.178		-2.08	-0.172		-16.42	-0.167		-19.07	-0.183
	-9.21	-0.178		-2.08	-0.172		-16.42	-0.167		-19.07	-0.183
	-9.22	-0.178		-2.08	-0.172		-16.42	-0.167		-19.07	-0.183
	-9.22	-0.178		-2.08	-0.172		-16.42	-0.167		-19.07	-0.183
	-9.22	-0.178		-2.08	-0.172		-16.42	-0.167		-19.07	-0.183
	-9.23	-0.178		-2.09	-0.172		-16.43	-0.167		-19.08	-0.183
	-9.23	-0.178		-2.09	-0.172		-16.43	-0.167		-19.08	-0.183
	-9.23	-0.178		-2.09	-0.172		-16.43	-0.167		-19.08	-0.183
	-9.24	-0.178		-2.09	-0.172		-16.43	-0.167		-19.08	-0.183
	-9.24	-0.178		-2.09	-0.172		-16.43	-0.167		-19.08	-0.183
	-9.24	-0.178		-2.09	-0.172		-16.43	-0.167		-19.08	-0.183
	-9.25	-0.178		-2.1	-0.172		-16.44	-0.167		-19.08	-0.183
	-9.25	-0.178		-2.1	-0.172		-16.44	-0.167		-19.09	-0.183
	-9.25	-0.178		-2.1	-0.172		-16.44	-0.167		-19.09	-0.183
	-9.26	-0.178		-2.1	-0.172		-16.44	-0.167		-19.09	-0.183
	-9.26	-0.178		-2.1	-0.171		-16.44	-0.167		-19.09	-0.183
	-9.26	-0.178		-2.1	-0.171		-16.44	-0.167		-19.09	-0.183
	-9.27	-0.178		-2.11	-0.171		-16.45	-0.167		-19.09	-0.183
	-9.27	-0.178		-2.11	-0.171		-16.45	-0.167		-19.1	-0.183
	-9.27	-0.178		-2.11	-0.171		-16.45	-0.167		-19.1	-0.183
	-9.28	-0.178		-2.11	-0.171		-16.45	-0.167		-19.1	-0.183
	-9.28	-0.178		-2.11	-0.171		-16.45	-0.167		-19.1	-0.183
	-9.28	-0.178		-2.11	-0.171		-16.45	-0.167		-19.1	-0.183
	-9.29	-0.178		-2.12	-0.171		-16.46	-0.167		-19.1	-0.183
	-9.29	-0.178		-2.12	-0.171		-16.46	-0.167		-19.11	-0.183
	-9.29	-0.178		-2.12	-0.171		-16.46	-0.167		-19.11	-0.183
	-9.3	-0.178		-2.12	-0.171		-16.46	-0.167		-19.11	-0.183
	-9.3	-0.178		-2.12	-0.171		-16.46	-0.167		-19.11	-0.183
	-9.3	-0.178		-2.12	-0.171		-16.47	-0.167		-19.11	-0.183
	-9.31	-0.178		-2.13	-0.171		-16.47	-0.167		-19.12	-0.183
	-9.31	-0.178		-2.13	-0.171		-16.47	-0.167		-19.12	-0.183
	-9.31	-0.178		-2.13	-0.171		-16.47	-0.167		-19.12	-0.183
	-9.32	-0.178		-2.13	-0.171		-16.47	-0.167		-19.12	-0.183
	-9.32	-0.178		-2.13	-0.171		-16.47	-0.167		-19.12	-0.183
	-9.32	-0.178		-2.13	-0.171		-16.47	-0.167		-19.12	-0.183
	-9.33	-0.178		-2.14	-0.171		-16.48	-0.167		-19.13	-0.183
	-9.33	-0.178		-2.14	-0.171		-16.48	-0.167		-19.13	-0.183
	-9.33	-0.178		-2.14	-0.171		-16.48	-0.167		-19.13	-0.183
	-9.34	-0.178		-2.14	-0.171		-16.48	-0.167		-19.13	-0.183
	-9.34	-0.178		-2.14	-0.171		-16.48	-0.167		-19.13	-0.183
	-9.34	-0.178		-2.14	-0.171		-16.48	-0.167		-19.13	-0.183
	-9.35	-0.178		-2.14	-0.171		-16.49	-0.167		-19.14	-0.183
	-9.35	-0.178		-2.15	-0.171		-16.49	-0.167		-19.14	-0.183
	-9.35	-0.178		-2.15	-0.171		-16.49	-0.167		-19.14	-0.183
	-9.36	-0.178		-2.15	-0.171		-16.49	-0.167		-19.14	-0.183
	-9.36	-0.178		-2.15	-0.171		-16.49	-0.167		-19.14	-0.183
	-9.36	-0.178		-2.15	-0.171		-16.49	-0.167		-19.14	-0.183
	-9.37	-0.178		-2.16	-0.171		-16.5	-0.167		-19.15	-0.183
	-9.37	-0.178		-2.16	-0.171		-16.5	-0.167		-19.15	-0.183
	-9.37	-0.178		-2.16	-0.171		-16.5	-0.167		-19.15	-0.183
	-9.38	-0.178		-2.16	-0.171		-16.5	-0.167		-19.15	-0.183
	-9.38	-0.178		-2.16	-0.171		-16.5	-0.167		-19.15	-0.183
	-9.38	-0.178		-2.16	-0.171		-16.5	-0.167		-19.15	-0.183
	-9.39	-0.178		-2.17	-0.171		-16.51	-0.167		-19.15	-0.183
	-9.39	-0.178		-2.17	-0.171		-16.51	-0.167		-19.16	-0.183
	-9.39	-0.178		-2.17	-0.171		-16.51	-0.167		-19.16	-0.183
	-9.4	-0.178		-2.17	-0.171		-16.51	-0.167		-19.16	-0.183
	-9.4	-0.178		-2.17	-0.171		-16.51	-0.167		-19.16	-0.183
	-9.4	-0.178		-2.17	-0.171		-16.51	-0.167		-19.16	-0.183
	-9.41	-0.178		-2.18	-0.171		-16.52	-0.167		-19.17	-0.183
	-9.41	-0.178		-2.18	-0.171		-16.52	-0.167		-19.17	-0.183
	-9.41	-0.178		-2.18	-0.171		-16.52	-0.167		-19.17	-0.183
	-9.42	-0.178		-2.18	-0.171		-16.52	-0.167		-19.17	-0.183
	-9.42	-0.178		-2.18	-0.171		-16.52	-0.167		-19.17	-0.183
	-9.42	-0.178		-2.18	-0.171		-16.53	-0.167		-19.17	-0.183
	-9.43	-0.178		-2.18	-0.171		-16.53	-0.167		-19.18	-0.183
	-9.43	-0.178		-2.19	-0.171		-16.53	-0.167		-19.18	-0.183
	-9.43	-0.178		-2.19	-0.171		-16.53	-0.167		-19.18	-0.183
	-9.44	-0.178		-2.19	-0.171		-16.53	-0.167		-19.18	-0.183
	-9.44	-0.178		-2.19	-0.171		-16.53	-0.167		-19.18	-0.183
	-9.44	-0.178		-2.19	-0.171		-16.53	-0.167		-19.18	-0.183
	-9.45	-0.178		-2.2	-0.171		-16.54	-0.167		-19.19	-0.183
	-9.45	-0.178		-2.2	-0.171		-16.54	-0.167		-19.19	-0.183
	-9.45	-0.178		-2.2	-0.171		-16.54	-0.167		-19.19	-0.183
	-9.46	-0.178		-2.2	-0.171		-16.54	-0.167		-19.19	-0.183
	-9.46	-0.178		-2.2	-0.171		-16.54	-0.167		-19.19	-0.183
	-9.46	-0.178		-2.2	-0.171		-16.54	-0.167		-19.19	-0.183
	-9.47	-0.178		-2.21	-0.171		-16.55	-0.167		-19.19	-0.183
	-9.47	-0.178		-2.21	-0.171		-16.55	-0.167		-19.2	-0.183
	-9.47	-0.178		-2.21	-0.171		-16.55	-0.167		-19.2	-0.183
	-9.48	-0.178		-2.21	-0.171		-16.55	-0.167		-19.2	-0.183
	-9.48	-0.178		-2.21	-0.171		-16.55	-0.167		-19.2	-0.183
	-9.48	-0.178		-2.21	-0.171		-16.55	-0.167		-19.2	-0.183
	-9.49	-0.178		-2.22	-0.171		-16.56	-0.167		-19.21	-0.183
	-9.49	-0.178		-2.22	-0.171		-16.56	-0.167		-19.21	-0.183
	-9.49	-0.178		-2.22	-0.171		-16.56	-0.167		-19.21	-0.183
	-9.5	-0.178		-2.22	-0.171		-16.56	-0.167		-19.21	-0.183
	-9.5	-0.178		-2.22	-0.171		-16.56	-0.167		-19.21	-0.183
	-9.5	-0.178		-2.22	-0.171		-16.56	-0.167		-19.21	-0.183
	-9.51	-0.178		-2.23	-0.171		-16.57	-0.167		-19.21	-0.183
	-9.51	-0.178		-2.23	-0.171		-16.57	-0.167		-19.22	-0.183
	-9.51	-0.178		-2.23	-0.171		-16.57	-0.167		-19.22	-0.183
	-9.52	-0.178		-2.23	-0.171		-16.57	-0.167		-19.22	-0.183
	-9.52	-0.178		-2.23	-0.171		-16.57	-0.167		-19.22	-0.183
	-9.52	-0.178		-2.23	-0.171		-16.57	-0.167		-19.22	-0.183
	-9.53	-0.178		-2.24	-0.171		-16.58	-0.167		-19.22	-0.183
	-9.53	-0.178		-2.24	-0.171		-16.58	-0.167		-19.23	-0.183
	-9.53	-0.178		-2.24	-0.171		-16.58	-0.167		-19.23	-0.183
	-9.54	-0.178		-2.24	-0.171		-16.58	-0.167		-19.23	-0.183
	-9.54	-0.178		-2.24	-0.171		-16.58	-0.167		-19.23	-0.183
	-9.54	-0.178		-2.24	-0.171		-16.59	-0.167		-19.23	-0.183
	-9.55	-0.178		-2.24	-0.171		-16.59	-0.167		-19.24	-0.183
	-9.55	-0.178		-2.25	-0.171		-16.59	-0.167		-19.24	-0.183
	-9.55	-0.178		-2.25	-0.171		-16.59	-0.167		-19.24	-0.183
	-9.56	-0.178		-2.25	-0.171		-16.59	-0.167		-19.24	-0.183
	-9.56	-0.178		-2.25	-0.171		-16.59	-0.167		-19.24	-0.183
	-9.56	-0.178		-2.25	-0.171		-16.59	-0.167		-19.24	-0.183
	-9.57	-0.178		-2.25	-0.171		-16.6	-0.167		-19.24	-0.183
	-9.57	-0.178		-2.26	-0.171		-16.6	-0.167		-19.25	-0.183
	-9.57	-0.178		-2.26	-0.171		-16.6	-0.167		-19.25	-0.183
	-9.58	-0.178		-2.26	-0.171		-16.6	-0.167		-19.25	-0.183
	-9.58	-0.178		-2.26	-0.171		-16.6	-0.167		-19.25	-0.183
	-9.58	-0.178		-2.26	-0.171		-16.6	-0.167		-19.25	-0.183
	-9.59	-0.178		-2.26	-0.171		-16.61	-0.167		-19.25	-0.183
	-9.59	-0.178		-2.27	-0.171		-16.61	-0.167		-19.26	-0.183
	-9.59	-0.178		-2.27	-0.171		-16.61	-0.167		-19.26	-0.183
	-9.6	-0.178		-2.27	-0.171		-16.61	-0.167		-19.26	-0.183
	-9.6	-0.178		-2.27	-0.171		-16.61	-0.167		-19.26	-0.183
	-9.6	-0.178		-2.27	-0.171		-16.61	-0.167		-19.26	-0.183
	-9.61	-0.178		-2.28	-0.171		-16.62	-0.167		-19.27	-0.183
	-9.61	-0.178		-2.28	-0.171		-16.62	-0.167		-19.27	-0.183
	-9.61	-0.178		-2.28	-0.171		-16.62	-0.167		-19.27	-0.183
	-9.62	-0.178		-2.28	-0.171		-16.62	-0.167		-19.27	-0.183
	-9.62	-0.178		-2.28	-0.171		-16.62	-0.167		-19.27	-0.183
	-9.62	-0.178		-2.28	-0.171		-16.62	-0.167		-19.27	-0.183
	-9.63	-0.178		-2.28	-0.171		-16.63	-0.167		-19.27	-0.183
	-9.63	-0.178		-2.29	-0.171		-16.63	-0.167		-19.28	-0.183
	-9.63	-0.178		-2.29	-0.171		-16.63	-0.167		-19.28	-0.183
	-9.64	-0.178		-2.29	-0.171		-16.63	-0.167		-19.28	-0.183
	-9.64	-0.178		-2.29	-0.171		-16.63	-0.167		-19.28	-0.183
	-9.64	-0.178		-2.29	-0.171		-16.63	-0.167		-19.28	-0.183
	-9.65	-0.178		-2.29	-0.171		-16.64	-0.167		-19.29	-0.183
	-9.65	-0.178		-2.3	-0.171		-16.64	-0.167		-19.29	-0.183
	-9.65	-0.178		-2.3	-0.171		-16.64	-0.167		-19.29	-0.183
	-9.66	-0.178		-2.3	-0.171		-16.64	-0.167		-19.29	-0.183
	-9.66	-0.178		-2.3	-0.171		-16.64	-0.167		-19.29	-0.183
	-9.66	-0.178		-2.3	-0.171		-16.64	-0.167		-19.29	-0.183
	-9.67	-0.178		-2.31	-0.171		-16.65	-0.167		-19.29	-0.183
	-9.67	-0.178		-2.31	-0.171		-16.65	-0.167		-19.3	-0.183
	-9.67	-0.178		-2.31	-0.171		-16.65	-0.167		-19.3	-0.183
	-9.68	-0.178		-2.31	-0.171		-16.65	-0.167		-19.3	-0.183
	-9.68	-0.178		-2.31	-0.171		-16.65	-0.167		-19.3	-0.183
	-9.68	-0.178		-2.31	-0.171		-16.65	-0.167		-19.3	-0.183
	-9.69	-0.178		-2.31	-0.171		-16.66	-0.167		-19.3	-0.183
	-9.69	-0.178		-2.32	-0.171		-16.66	-0.167		-19.31	-0.183
	-9.69	-0.178		-2.32	-0.171		-16.66	-0.167		-19.31	-0.183
	-9.7	-0.178		-2.32	-0.171		-16.66	-0.167		-19.31	-0.183
	-9.7	-0.178		-2.32	-0.171		-16.66	-0.167		-19.31	-0.183
	-9.7	-0.178		-2.32	-0.171		-16.66	-0.167		-19.31	-0.183
	-9.71	-0.178		-2.33	-0.171		-16.67	-0.167		-19.31	-0.183
	-9.71	-0.178		-2.33	-0.171		-16.67	-0.167		-19.32	-0.183
	-9.71	-0.178		-2.33	-0.171		-16.67	-0.167		-19.32	-0.183
	-9.72	-0.178		-2.33	-0.171		-16.67	-0.167		-19.32	-0.183
	-9.72	-0.178		-2.33	-0.171		-16.67	-0.167		-19.32	-0.183
	-9.72	-0.178		-2.33	-0.171		-16.67	-0.167		-19.32	-0.183
	-9.73	-0.178		-2.34	-0.171		-16.68	-0.167		-19.33	-0.183
	-9.73	-0.178		-2.34	-0.171		-16.68	-0.167		-19.33	-0.183
	-9.73	-0.178		-2.34	-0.171		-16.68	-0.167		-19.33	-0.183
	-9.74	-0.178		-2.34	-0.171		-16.68	-0.167		-19.33	-0.183
	-9.74	-0.178		-2.34	-0.171		-16.68	-0.167		-19.33	-0.183
	-9.74	-0.178		-2.34	-0.171		-16.69	-0.167		-19.33	-0.183
	-9.75	-0.178		-2.35	-0.171		-16.69	-0.167		-19.34	-0.183
	-9.75	-0.178		-2.35	-0.171		-16.69	-0.167		-19.34	-0.183
	-9.75	-0.178		-2.35	-0.171		-16.69	-0.167		-19.34	-0.183
	-9.76	-0.178		-2.35	-0.171		-16.69	-0.167		-19.34	-0.183
	-9.76	-0.178		-2.35	-0.171		-16.69	-0.167		-19.34	-0.183
	-9.76	-0.178		-2.35	-0.171		-16.7	-0.167		-19.34	-0.183
	-9.77	-0.178		-2.36	-0.171		-16.7	-0.167		-19.35	-0.183
	-9.77	-0.178		-2.36	-0.171		-16.7	-0.167		-19.35	-0.183
	-9.77	-0.178		-2.36	-0.171		-16.7	-0.167		-19.35	-0.183
	-9.78	-0.178		-2.36	-0.171		-16.7	-0.167		-19.35	-0.183
	-9.78	-0.178		-2.36	-0.171		-16.7	-0.167		-19.35	-0.183
	-9.78	-0.178		-2.36	-0.171		-16.7	-0.167		-19.35	-0.183
	-9.79	-0.178		-2.37	-0.171		-16.71	-0.167		-19.35	-0.183
	-9.79	-0.178		-2.37	-0.171		-16.71	-0.167		-19.36	-0.183
	-9.79	-0.178		-2.37	-0.171		-16.71	-0.167		-19.36	-0.183
	-9.8	-0.178		-2.37	-0.171		-16.71	-0.167		-19.36	-0.183
	-9.8	-0.178		-2.37	-0.171		-16.71	-0.167		-19.36	-0.183
	-9.8	-0.178		-2.37	-0.171		-16.71	-0.167		-19.36	-0.183
	-9.81	-0.178		-2.38	-0.171		-16.72	-0.167		-19.37	-0.183
	-9.81	-0.178		-2.38	-0.171		-16.72	-0.167		-19.37	-0.183
	-9.81	-0.178		-2.38	-0.171		-16.72	-0.167		-19.37	-0.183
	-9.82	-0.178		-2.38	-0.171		-16.72	-0.167		-19.37	-0.183
	-9.82	-0.178		-2.38	-0.171		-16.72	-0.167		-19.37	-0.183
	-9.82	-0.178		-2.38	-0.171		-16.72	-0.167		-19.37	-0.183
	-9.83	-0.178		-2.38	-0.171		-16.73	-0.167		-19.37	-0.183
	-9.83	-0.178		-2.39	-0.171		-16.73	-0.167		-19.38	-0.183
	-9.83	-0.178		-2.39	-0.171		-16.73	-0.167		-19.38	-0.183
	-9.84	-0.178		-2.39	-0.171		-16.73	-0.167		-19.38	-0.183
	-9.84	-0.178		-2.39	-0.171		-16.73	-0.167		-19.38	-0.183
	-9.84	-0.178		-2.39	-0.171		-16.74	-0.167		-19.38	-0.183
	-9.85	-0.178		-2.4	-0.171		-16.74	-0.167		-19.38	-0.183
	-9.85	-0.178		-2.4	-0.171		-16.74	-0.167		-19.39	-0.183
	-9.85	-0.178		-2.4	-0.171		-16.74	-0.167		-19.39	-0.183
	-9.86	-0.178		-2.4	-0.171		-16.74	-0.167		-19.39	-0.183
	-9.86	-0.178		-2.4	-0.171		-16.74	-0.167		-19.39	-0.183
	-9.86	-0.178		-2.4	-0.171		-16.74	-0.167		-19.39	-0.183
	-9.87	-0.178		-2.4	-0.171		-16.75	-0.167		-19.39	-0.183
	-9.87	-0.178		-2.41	-0.171		-16.75	-0.167		-19.4	-0.183
	-9.87	-0.178		-2.41	-0.171		-16.75	-0.167		-19.4	-0.183
	-9.88	-0.178		-2.41	-0.171		-16.75	-0.167		-19.4	-0.183
	-9.88	-0.178		-2.41	-0.171		-16.75	-0.167		-19.4	-0.183
	-9.88	-0.178		-2.41	-0.171		-16.75	-0.167		-19.4	-0.183
	-9.89	-0.178		-2.42	-0.171		-16.76	-0.167		-19.4	-0.183
	-9.89	-0.178		-2.42	-0.171		-16.76	-0.167		-19.41	-0.183
	-9.89	-0.178		-2.42	-0.171		-16.76	-0.167		-19.41	-0.183
	-9.9	-0.178		-2.42	-0.171		-16.76	-0.167		-19.41	-0.183
	-9.9	-0.178		-2.42	-0.171		-16.76	-0.167		-19.41	-0.183
	-9.9	-0.178		-2.42	-0.171		-16.76	-0.167		-19.41	-0.183
	-9.91	-0.178		-2.43	-0.171		-16.77	-0.167		-19.42	-0.183
	-9.91	-0.178		-2.43	-0.171		-16.77	-0.167		-19.42	-0.183
	-9.91	-0.178		-2.43	-0.171		-16.77	-0.167		-19.42	-0.183
	-9.92	-0.178		-2.43	-0.171		-16.77	-0.167		-19.42	-0.183
	-9.92	-0.178		-2.43	-0.171		-16.77	-0.167		-19.42	-0.183
	-9.92	-0.178		-2.43	-0.171		-16.78	-0.167		-19.42	-0.183
	-9.93	-0.178		-2.44	-0.171		-16.78	-0.167		-19.42	-0.183
	-9.93	-0.178		-2.44	-0.171		-16.78	-0.167		-19.43	-0.183
	-9.93	-0.178		-2.44	-0.171		-16.78	-0.167		-19.43	-0.183
	-9.94	-0.178		-2.44	-0.171		-16.78	-0.167		-19.43	-0.183
	-9.94	-0.178		-2.44	-0.171		-16.78	-0.167		-19.43	-0.183
	-9.94	-0.178		-2.44	-0.171		-16.78	-0.167		-19.43	-0.183
	-9.95	-0.178		-2.44	-0.171		-16.79	-0.167		-19.44	-0.183
	-9.95	-0.178		-2.45	-0.171		-16.79	-0.167		-19.44	-0.183
	-9.95	-0.178		-2.45	-0.171		-16.79	-0.167		-19.44	-0.183
	-9.96	-0.178		-2.45	-0.171		-16.79	-0.167		-19.44	-0.183
	-9.96	-0.178		-2.45	-0.171		-16.79	-0.167		-19.44	-0.183
	-9.96	-0.178		-2.45	-0.171		-16.79	-0.167		-19.44	-0.183
	-9.97	-0.178		-2.46	-0.171		-16.8	-0.167		-19.44	-0.183
	-9.97	-0.178		-2.46	-0.171		-16.8	-0.167		-19.45	-0.183
	-9.97	-0.178		-2.46	-0.171		-16.8	-0.167		-19.45	-0.183
	-9.98	-0.178		-2.46	-0.171		-16.8	-0.167		-19.45	-0.183
	-9.98	-0.178		-2.46	-0.171		-16.8	-0.167		-19.45	-0.183
	-9.98	-0.178		-2.46	-0.171		-16.8	-0.167		-19.45	-0.183
	-9.99	-0.178		-2.47	-0.171		-16.81	-0.167		-19.45	-0.183
	-9.99	-0.178		-2.47	-0.171		-16.81	-0.167		-19.46	-0.183
	-9.99	-0.178		-2.47	-0.171		-16.81	-0.167		-19.46	-0.183
	-10	-0.178		-2.47	-0.171		-16.81	-0.167		-19.46	-0.183
	-10	-0.178		-2.47	-0.171		-16.81	-0.167		-19.46	-0.183
	-10	-0.178		-2.47	-0.171		-16.81	-0.167		-19.46	-0.183
	-10.01	-0.178		-2.48	-0.171		-16.82	-0.167		-19.46	-0.183
	-10.01	-0.178		-2.48	-0.171		-16.82	-0.167		-19.47	-0.183
	-10.01	-0.178		-2.48	-0.171		-16.82	-0.167		-19.47	-0.183
	-10.02	-0.178		-2.48	-0.171		-16.82	-0.167		-19.47	-0.183
	-10.02	-0.178		-2.48	-0.171		-16.82	-0.167		-19.47	-0.183
	-10.02	-0.178		-2.48	-0.171		-16.82	-0.167		-19.47	-0.183
	-10.03	-0.178		-2.49	-0.171		-16.82	-0.167		-19.47	-0.183
	-10.03	-0.178		-2.49	-0.171		-16.83	-0.167		-19.48	-0.183
	-10.03	-0.178		-2.49	-0.171		-16.83	-0.167		-19.48	-0.183
	-10.04	-0.178		-2.49	-0.171		-16.83	-0.167		-19.48	-0.183
	-10.04	-0.178		-2.49	-0.171		-16.83	-0.167		-19.48	-0.183
	-10.04	-0.178		-2.49	-0.171		-16.83	-0.167		-19.48	-0.183
	-10.05	-0.178		-2.5	-0.171		-16.84	-0.167		-19.49	-0.183
	-10.05	-0.178		-2.5	-0.171		-16.84	-0.167		-19.49	-0.183
	-10.05	-0.178		-2.5	-0.171		-16.84	-0.167		-19.49	-0.183
	-10.06	-0.178		-2.5	-0.171		-16.84	-0.167		-19.49	-0.183
	-10.06	-0.178		-2.5	-0.171		-16.84	-0.167		-19.49	-0.183
	-10.06	-0.178		-2.5	-0.171		-16.84	-0.167		-19.49	-0.183
	-10.07	-0.178		-2.51	-0.171		-16.85	-0.167		-19.5	-0.183
	-10.07	-0.178		-2.51	-0.171		-16.85	-0.167		-19.5	-0.183
	-10.07	-0.178		-2.51	-0.171		-16.85	-0.167		-19.5	-0.183
	-10.08	-0.178		-2.51	-0.171		-16.85	-0.167		-19.5	-0.183
	-10.08	-0.178		-2.51	-0.171		-16.85	-0.167		-19.5	-0.183
	-10.08	-0.178		-2.51	-0.171		-16.85	-0.167		-19.5	-0.183
	-10.09	-0.178		-2.52	-0.171		-16.86	-0.167		-19.5	-0.183
	-10.09	-0.178		-2.52	-0.171		-16.86	-0.167		-19.51	-0.183
	-10.09	-0.178		-2.52	-0.171		-16.86	-0.167		-19.51	-0.183
	-10.1	-0.178		-2.52	-0.171		-16.86	-0.167		-19.51	-0.183
	-10.1	-0.178		-2.52	-0.171		-16.86	-0.167		-19.51	-0.183
	-10.1	-0.178		-2.52	-0.171		-16.87	-0.167		-19.51	-0.183
	-10.11	-0.178		-2.52	-0.171		-16.87	-0.167		-19.51	-0.183
	-10.11	-0.178		-2.53	-0.171		-16.87	-0.167		-19.52	-0.183
	-10.11	-0.178		-2.53	-0.171		-16.87	-0.167		-19.52	-0.183
	-10.12	-0.178		-2.53	-0.171		-16.87	-0.167		-19.52	-0.183
	-10.12	-0.178		-2.53	-0.171		-16.87	-0.167		-19.52	-0.183
	-10.12	-0.178		-2.53	-0.171		-16.87	-0.167		-19.52	-0.183
	-10.13	-0.178		-2.54	-0.171		-16.88	-0.167		-19.53	-0.183
	-10.13	-0.178		-2.54	-0.171		-16.88	-0.167		-19.53	-0.183
	-10.13	-0.178		-2.54	-0.171		-16.88	-0.167		-19.53	-0.183
	-10.14	-0.178		-2.54	-0.171		-16.88	-0.167		-19.53	-0.183
	-10.14	-0.178		-2.54	-0.171		-16.88	-0.167		-19.53	-0.183
	-10.14	-0.178		-2.54	-0.171		-16.89	-0.167		-19.53	-0.183
	-10.15	-0.178		-2.55	-0.171		-16.89	-0.167		-19.54	-0.183
	-10.15	-0.178		-2.55	-0.171		-16.89	-0.167		-19.54	-0.183
	-10.15	-0.178		-2.55	-0.171		-16.89	-0.167		-19.54	-0.183
	-10.16	-0.178		-2.55	-0.171		-16.89	-0.167		-19.54	-0.183
	-10.16	-0.178		-2.55	-0.171		-16.89	-0.167		-19.54	-0.183
	-10.16	-0.178		-2.55	-0.171		-16.89	-0.167		-19.54	-0.183
	-10.17	-0.178		-2.55	-0.171		-16.9	-0.167		-19.55	-0.183
	-10.17	-0.178		-2.56	-0.171		-16.9	-0.167		-19.55	-0.183
	-10.17	-0.178		-2.56	-0.171		-16.9	-0.167		-19.55	-0.183
	-10.18	-0.178		-2.56	-0.171		-16.9	-0.167		-19.55	-0.183
	-10.18	-0.178		-2.56	-0.171		-16.9	-0.167		-19.55	-0.183
	-10.18	-0.178		-2.56	-0.171		-16.9	-0.167		-19.55	-0.183
	-10.19	-0.178		-2.57	-0.171		-16.91	-0.167		-19.56	-0.183
	-10.19	-0.178		-2.57	-0.171		-16.91	-0.167		-19.56	-0.183
	-10.19	-0.178		-2.57	-0.171		-16.91	-0.167		-19.56	-0.183
	-10.2	-0.178		-2.57	-0.171		-16.91	-0.167		-19.56	-0.183
	-10.2	-0.178		-2.57	-0.171		-16.91	-0.167		-19.56	-0.183
	-10.2	-0.178		-2.57	-0.171		-16.92	-0.167		-19.56	-0.183
	-10.21	-0.178		-2.58	-0.171		-16.92	-0.167		-19.57	-0.183
	-10.21	-0.178		-2.58	-0.171		-16.92	-0.167		-19.57	-0.183
	-10.21	-0.178		-2.58	-0.171		-16.92	-0.167		-19.57	-0.183
	-10.22	-0.178		-2.58	-0.171		-16.92	-0.167		-19.57	-0.183
	-10.22	-0.178		-2.58	-0.171		-16.92	-0.167		-19.57	-0.183
	-10.22	-0.178		-2.58	-0.171		-16.92	-0.167		-19.57	-0.183
	-10.23	-0.178		-2.59	-0.171		-16.93	-0.167		-19.58	-0.183
	-10.23	-0.178		-2.59	-0.171		-16.93	-0.167		-19.58	-0.183
	-10.23	-0.178		-2.59	-0.171		-16.93	-0.167		-19.58	-0.183
	-10.24	-0.178		-2.59	-0.171		-16.93	-0.167		-19.58	-0.183
	-10.24	-0.178		-2.59	-0.171		-16.93	-0.167		-19.58	-0.183
	-10.24	-0.178		-2.59	-0.171		-16.93	-0.167		-19.58	-0.183
	-10.25	-0.178		-2.59	-0.171		-16.94	-0.167		-19.58	-0.183
	-10.25	-0.178		-2.6	-0.171		-16.94	-0.167		-19.59	-0.183
	-10.25	-0.178		-2.6	-0.171		-16.94	-0.167		-19.59	-0.183
	-10.26	-0.178		-2.6	-0.171		-16.94	-0.167		-19.59	-0.183
	-10.26	-0.178		-2.6	-0.171		-16.94	-0.167		-19.59	-0.183
	-10.26	-0.178		-2.6	-0.171		-16.94	-0.167		-19.59	-0.183
	-10.27	-0.178		-2.61	-0.171		-16.95	-0.167		-19.6	-0.183
	-10.27	-0.178		-2.61	-0.171		-16.95	-0.167		-19.6	-0.183
	-10.27	-0.178		-2.61	-0.171		-16.95	-0.167		-19.6	-0.183
	-10.28	-0.178		-2.61	-0.171		-16.95	-0.167		-19.6	-0.183
	-10.28	-0.178		-2.61	-0.171		-16.95	-0.167		-19.6	-0.183
	-10.28	-0.178		-2.61	-0.171		-16.95	-0.167		-19.6	-0.183
	-10.29	-0.178		-2.61	-0.171		-16.96	-0.167		-19.61	-0.183
	-10.29	-0.178		-2.62	-0.171		-16.96	-0.167		-19.61	-0.183
	-10.29	-0.178		-2.62	-0.171		-16.96	-0.167		-19.61	-0.183
	-10.3	-0.178		-2.62	-0.171		-16.96	-0.167		-19.61	-0.183
	-10.3	-0.178		-2.62	-0.171		-16.96	-0.167		-19.61	-0.183
	-10.3	-0.178		-2.62	-0.171		-16.97	-0.167		-19.61	-0.183
	-10.31	-0.178		-2.63	-0.171		-16.97	-0.167		-19.62	-0.183
	-10.31	-0.178		-2.63	-0.171		-16.97	-0.167		-19.62	-0.183
	-10.31	-0.178		-2.63	-0.171		-16.97	-0.167		-19.62	-0.183
	-10.32	-0.178		-2.63	-0.171		-16.97	-0.167		-19.62	-0.183
	-10.32	-0.178		-2.63	-0.171		-16.97	-0.167		-19.62	-0.183
	-10.32	-0.178		-2.63	-0.171		-16.98	-0.167		-19.62	-0.183
	-10.33	-0.178		-2.64	-0.171		-16.98	-0.167		-19.62	-0.183
	-10.33	-0.178		-2.64	-0.171		-16.98	-0.167		-19.63	-0.183
	-10.33	-0.178		-2.64	-0.171		-16.98	-0.167		-19.63	-0.183
	-10.34	-0.178		-2.64	-0.171		-16.98	-0.167		-19.63	-0.183
	-10.34	-0.178		-2.64	-0.171		-16.98	-0.167		-19.63	-0.183
	-10.34	-0.178		-2.64	-0.171		-16.99	-0.167		-19.63	-0.183
	-10.35	-0.178		-2.65	-0.171		-16.99	-0.167		-19.64	-0.183
	-10.35	-0.178		-2.65	-0.171		-16.99	-0.167		-19.64	-0.183
	-10.35	-0.178		-2.65	-0.171		-16.99	-0.167		-19.64	-0.183
	-10.36	-0.178		-2.65	-0.171		-16.99	-0.167		-19.64	-0.183
	-10.36	-0.178		-2.65	-0.171		-16.99	-0.167		-19.64	-0.183
	-10.36	-0.178		-2.65	-0.171		-16.99	-0.167		-19.64	-0.183
	-10.37	-0.178		-2.66	-0.171		-17	-0.167		-19.65	-0.183
	-10.37	-0.178		-2.66	-0.171		-17	-0.167		-19.65	-0.183
	-10.37	-0.178		-2.66	-0.171		-17	-0.167		-19.65	-0.183
	-10.38	-0.178		-2.66	-0.171		-17	-0.167		-19.65	-0.183
	-10.38	-0.178		-2.66	-0.171		-17	-0.167		-19.65	-0.183
	-10.38	-0.178		-2.66	-0.171		-17.01	-0.167		-19.65	-0.183
	-10.39	-0.178		-2.67	-0.171		-17.01	-0.167		-19.66	-0.183
	-10.39	-0.178		-2.67	-0.171		-17.01	-0.167		-19.66	-0.183
	-10.39	-0.178		-2.67	-0.171		-17.01	-0.167		-19.66	-0.183
	-10.4	-0.178		-2.67	-0.171		-17.01	-0.167		-19.66	-0.183
	-10.4	-0.178		-2.67	-0.171		-17.01	-0.167		-19.66	-0.183
	-10.4	-0.178		-2.67	-0.171		-17.02	-0.167		-19.66	-0.183
	-10.41	-0.178		-2.68	-0.171		-17.02	-0.167		-19.67	-0.183
	-10.41	-0.178		-2.68	-0.171		-17.02	-0.167		-19.67	-0.183
	-10.41	-0.178		-2.68	-0.171		-17.02	-0.167		-19.67	-0.183
	-10.42	-0.178		-2.68	-0.171		-17.02	-0.167		-19.67	-0.183
	-10.42	-0.178		-2.68	-0.171		-17.02	-0.167		-19.67	-0.183
	-10.42	-0.178		-2.68	-0.171		-17.03	-0.167		-19.67	-0.183
	-10.43	-0.178		-2.69	-0.171		-17.03	-0.167		-19.68	-0.183
	-10.43	-0.178		-2.69	-0.171		-17.03	-0.167		-19.68	-0.183
	-10.43	-0.178		-2.69	-0.171		-17.03	-0.167		-19.68	-0.183
	-10.44	-0.178		-2.69	-0.171		-17.03	-0.167		-19.68	-0.183
	-10.44	-0.178		-2.69	-0.171		-17.03	-0.167		-19.68	-0.183
	-10.44	-0.178		-2.69	-0.171		-17.04	-0.167		-19.68	-0.183
	-10.45	-0.178		-2.69	-0.171		-17.04	-0.167		-19.68	-0.183
	-10.45	-0.178		-2.7	-0.171		-17.04	-0.167		-19.69	-0.183
	-10.45	-0.178		-2.7	-0.171		-17.04	-0.167		-19.69	-0.183
	-10.46	-0.178		-2.7	-0.171		-17.04	-0.167		-19.69	-0.183
	-10.46	-0.178		-2.7	-0.171		-17.04	-0.167		-19.69	-0.183
	-10.46	-0.178		-2.7	-0.171		-17.05	-0.167		-19.69	-0.183
	-10.47	-0.178		-2.71	-0.171		-17.05	-0.167		-19.69	-0.183
	-10.47	-0.178		-2.71	-0.171		-17.05	-0.167		-19.7	-0.183
	-10.47	-0.178		-2.71	-0.171		-17.05	-0.167		-19.7	-0.183
	-10.48	-0.178		-2.71	-0.171		-17.05	-0.167		-19.7	-0.183
	-10.48	-0.178		-2.71	-0.171		-17.05	-0.167		-19.7	-0.183
	-10.48	-0.178		-2.71	-0.171		-17.06	-0.167		-19.7	-0.183
	-10.49	-0.178		-2.71	-0.171		-17.06	-0.167		-19.71	-0.183
	-10.49	-0.178		-2.72	-0.171		-17.06	-0.167		-19.71	-0.183
	-10.49	-0.178		-2.72	-0.171		-17.06	-0.167		-19.71	-0.183
	-10.5	-0.178		-2.72	-0.171		-17.06	-0.167		-19.71	-0.183
	-10.5	-0.178		-2.72	-0.171		-17.06	-0.167		-19.71	-0.183
	-10.5	-0.178		-2.72	-0.171		-17.06	-0.167		-19.71	-0.183
	-10.51	-0.178		-2.73	-0.171		-17.07	-0.167		-19.71	-0.183
	-10.51	-0.178		-2.73	-0.171		-17.07	-0.167		-19.72	-0.183
	-10.51	-0.178		-2.73	-0.171		-17.07	-0.167		-19.72	-0.183
	-10.52	-0.178		-2.73	-0.171		-17.07	-0.167		-19.72	-0.183
	-10.52	-0.178		-2.73	-0.171		-17.07	-0.167		-19.72	-0.183
	-10.52	-0.178		-2.73	-0.171		-17.08	-0.167		-19.72	-0.183
	-10.53	-0.178		-2.74	-0.171		-17.08	-0.167		-19.72	-0.183
	-10.53	-0.178		-2.74	-0.171		-17.08	-0.167		-19.73	-0.183
	-10.53	-0.178		-2.74	-0.171		-17.08	-0.167		-19.73	-0.183
	-10.54	-0.178		-2.74	-0.171		-17.08	-0.167		-19.73	-0.183
	-10.54	-0.178		-2.74	-0.171		-17.08	-0.167		-19.73	-0.183
	-10.54	-0.178		-2.74	-0.171		-17.09	-0.167		-19.73	-0.183
	-10.55	-0.178		-2.75	-0.171		-17.09	-0.167		-19.73	-0.183
	-10.55	-0.178		-2.75	-0.171		-17.09	-0.167		-19.74	-0.183
	-10.55	-0.178		-2.75	-0.171		-17.09	-0.167		-19.74	-0.183
	-10.56	-0.178		-2.75	-0.171		-17.09	-0.167		-19.74	-0.183
	-10.56	-0.178		-2.75	-0.171		-17.09	-0.167		-19.74	-0.183
	-10.56	-0.178		-2.75	-0.171		-17.09	-0.167		-19.74	-0.183
	-10.57	-0.178		-2.76	-0.171		-17.1	-0.167		-19.75	-0.183
	-10.57	-0.178		-2.76	-0.171		-17.1	-0.167		-19.75	-0.183
	-10.57	-0.178		-2.76	-0.171		-17.1	-0.167		-19.75	-0.183
	-10.58	-0.178		-2.76	-0.171		-17.1	-0.167		-19.75	-0.183
	-10.58	-0.178		-2.76	-0.171		-17.1	-0.167		-19.75	-0.183
	-10.58	-0.178		-2.76	-0.171		-17.1	-0.167		-19.75	-0.183
	-10.59	-0.178		-2.77	-0.171		-17.11	-0.167		-19.75	-0.183
	-10.59	-0.178		-2.77	-0.171		-17.11	-0.167		-19.76	-0.183
	-10.59	-0.178		-2.77	-0.171		-17.11	-0.167		-19.76	-0.183
	-10.6	-0.178		-2.77	-0.171		-17.11	-0.167		-19.76	-0.183
	-10.6	-0.178		-2.77	-0.171		-17.11	-0.167		-19.76	-0.183
	-10.6	-0.178		-2.77	-0.171		-17.12	-0.167		-19.76	-0.183
	-10.61	-0.178		-2.78	-0.171		-17.12	-0.167		-19.76	-0.183
	-10.61	-0.178		-2.78	-0.171		-17.12	-0.167		-19.77	-0.183
	-10.61	-0.178		-2.78	-0.171		-17.12	-0.167		-19.77	-0.183
	-10.62	-0.178		-2.78	-0.171		-17.12	-0.167		-19.77	-0.183
	-10.62	-0.178		-2.78	-0.171		-17.12	-0.167		-19.77	-0.183
	-10.62	-0.178		-2.78	-0.171		-17.13	-0.167		-19.77	-0.183
	-10.63	-0.178		-2.79	-0.171		-17.13	-0.167		-19.78	-0.183
	-10.63	-0.178		-2.79	-0.171		-17.13	-0.167		-19.78	-0.183
	-10.63	-0.178		-2.79	-0.171		-17.13	-0.167		-19.78	-0.183
	-10.64	-0.178		-2.79	-0.171		-17.13	-0.167		-19.78	-0.183
	-10.64	-0.178		-2.79	-0.171		-17.13	-0.167		-19.78	-0.183
	-10.64	-0.178		-2.79	-0.171		-17.13	-0.167		-19.78	-0.183
	-10.65	-0.178		-2.8	-0.171		-17.14	-0.167		-19.79	-0.183
	-10.65	-0.178		-2.8	-0.171		-17.14	-0.167		-19.79	-0.183
	-10.65	-0.178		-2.8	-0.171		-17.14	-0.167		-19.79	-0.183
	-10.66	-0.178		-2.8	-0.171		-17.14	-0.167		-19.79	-0.183
	-10.66	-0.178		-2.8	-0.171		-17.14	-0.167		-19.79	-0.183
	-10.66	-0.178		-2.8	-0.171		-17.15	-0.167		-19.79	-0.183
	-10.67	-0.178		-2.81	-0.171		-17.15	-0.167		-19.8	-0.183
	-10.67	-0.178		-2.81	-0.171		-17.15	-0.167		-19.8	-0.183
	-10.67	-0.178		-2.81	-0.171		-17.15	-0.167		-19.8	-0.183
	-10.68	-0.178		-2.81	-0.171		-17.15	-0.167		-19.8	-0.183
	-10.68	-0.178		-2.81	-0.171		-17.15	-0.167		-19.8	-0.183
	-10.68	-0.178		-2.81	-0.171		-17.16	-0.167		-19.8	-0.183
	-10.69	-0.178		-2.82	-0.171		-17.16	-0.167		-19.81	-0.183
	-10.69	-0.178		-2.82	-0.171		-17.16	-0.167		-19.81	-0.183
	-10.69	-0.178		-2.82	-0.171		-17.16	-0.167		-19.81	-0.183
	-10.7	-0.178		-2.82	-0.171		-17.16	-0.167		-19.81	-0.183
	-10.7	-0.178		-2.82	-0.171		-17.16	-0.167		-19.81	-0.183
	-10.7	-0.178		-2.82	-0.171		-17.16	-0.167		-19.81	-0.183
	-10.71	-0.178		-2.83	-0.171		-17.17	-0.167		-19.81	-0.183
	-10.71	-0.178		-2.83	-0.171		-17.17	-0.167		-19.82	-0.183
	-10.71	-0.178		-2.83	-0.171		-17.17	-0.167		-19.82	-0.183
	-10.72	-0.178		-2.83	-0.171		-17.17	-0.167		-19.82	-0.183
	-10.72	-0.178		-2.83	-0.171		-17.17	-0.167		-19.82	-0.183
	-10.72	-0.178		-2.83	-0.171		-17.18	-0.167		-19.82	-0.183
	-10.73	-0.178		-2.84	-0.171		-17.18	-0.167		-19.83	-0.183
	-10.73	-0.178		-2.84	-0.171		-17.18	-0.167		-19.83	-0.183
	-10.73	-0.178		-2.84	-0.171		-17.18	-0.167		-19.83	-0.183
	-10.74	-0.178		-2.84	-0.171		-17.18	-0.167		-19.83	-0.183
	-10.74	-0.178		-2.84	-0.171		-17.18	-0.167		-19.83	-0.183
	-10.74	-0.178		-2.84	-0.171		-17.19	-0.167		-19.83	-0.183
	-10.75	-0.178		-2.85	-0.171		-17.19	-0.167		-19.84	-0.183
	-10.75	-0.178		-2.85	-0.171		-17.19	-0.167		-19.84	-0.183
	-10.75	-0.178		-2.85	-0.171		-17.19	-0.167		-19.84	-0.183
	-10.75	-0.179		-2.85	-0.171		-17.19	-0.167		-19.84	-0.183
	-10.76	-0.181		-2.85	-0.171		-17.19	-0.167		-19.84	-0.183
	-10.76	-0.185		-2.85	-0.171		-17.2	-0.167		-19.84	-0.183
	-10.76	-0.188		-2.86	-0.171		-17.2	-0.167		-19.84	-0.183
	-10.76	-0.193		-2.86	-0.171		-17.2	-0.167		-19.85	-0.183
	-10.76	-0.198		-2.86	-0.171		-17.2	-0.167		-19.85	-0.183
	-10.75	-0.205		-2.86	-0.171		-17.2	-0.167		-19.85	-0.183
	-10.75	-0.215		-2.86	-0.171		-17.2	-0.167		-19.85	-0.183
	-10.74	-0.226		-2.86	-0.171		-17.21	-0.167		-19.85	-0.183
	-10.73	-0.24		-2.87	-0.171		-17.21	-0.167		-19.86	-0.183
	-10.72	-0.256		-2.87	-0.171		-17.21	-0.167		-19.86	-0.183
	-10.7	-0.277		-2.87	-0.171		-17.21	-0.167		-19.86	-0.183
	-10.67	-0.311		-2.87	-0.171		-17.21	-0.167		-19.86	-0.183
	-10.62	-0.372		-2.87	-0.171		-17.21	-0.167		-19.86	-0.183
	-10.54	-0.464		-2.87	-0.171		-17.22	-0.167		-19.86	-0.183
	-10.42	-0.6		-2.88	-0.171		-17.22	-0.167		-19.87	-0.183
	-10.31	-0.743		-2.88	-0.171		-17.22	-0.167		-19.87	-0.183
	-10.2	-0.876		-2.88	-0.171		-17.22	-0.167		-19.87	-0.183
	-10.09	-1.004		-2.88	-0.171		-17.22	-0.167		-19.87	-0.183
	-9.97	-1.127		-2.88	-0.171		-17.22	-0.167		-19.87	-0.183
	-9.86	-1.269		-2.88	-0.171		-17.22	-0.167		-19.87	-0.183
	-9.75	-1.394		-2.88	-0.171		-17.23	-0.167		-19.88	-0.183
	-9.65	-1.51		-2.89	-0.171		-17.23	-0.167		-19.88	-0.183
	-9.55	-1.626		-2.89	-0.171		-17.23	-0.167		-19.88	-0.183
	-9.45	-1.734		-2.89	-0.171		-17.23	-0.167		-19.88	-0.183
	-9.36	-1.836		-2.89	-0.171		-17.23	-0.167		-19.88	-0.183
	-9.28	-1.933		-2.89	-0.171		-17.24	-0.167		-19.88	-0.183
	-9.2	-2.027		-2.9	-0.171		-17.24	-0.167		-19.89	-0.183
	-9.12	-2.116		-2.9	-0.171		-17.24	-0.167		-19.89	-0.183
	-9.04	-2.203		-2.9	-0.171		-17.24	-0.167		-19.89	-0.183
	-8.97	-2.287		-2.9	-0.171		-17.24	-0.167		-19.89	-0.183
	-8.9	-2.367		-2.9	-0.171		-17.24	-0.167		-19.89	-0.183
	-8.83	-2.446		-2.9	-0.171		-17.25	-0.167		-19.89	-0.183
	-8.77	-2.525		-2.91	-0.171		-17.25	-0.167		-19.89	-0.183
	-8.7	-2.606		-2.91	-0.171		-17.25	-0.167		-19.9	-0.183
	-8.63	-2.689		-2.91	-0.171		-17.25	-0.167		-19.9	-0.183
	-8.55	-2.775		-2.91	-0.171		-17.25	-0.167		-19.9	-0.183
	-8.48	-2.86		-2.91	-0.171		-17.25	-0.167		-19.9	-0.183
	-8.41	-2.943		-2.91	-0.171		-17.26	-0.167		-19.9	-0.183
	-8.34	-3.022		-2.92	-0.171		-17.26	-0.167		-19.91	-0.183
	-8.28	-3.096		-2.92	-0.171		-17.26	-0.167		-19.91	-0.183
	-8.22	-3.166		-2.92	-0.171		-17.26	-0.167		-19.91	-0.183
	-8.16	-3.232		-2.92	-0.171		-17.26	-0.167		-19.91	-0.183
	-8.11	-3.295		-2.92	-0.171		-17.26	-0.167		-19.91	-0.183
	-8.06	-3.355		-2.92	-0.171		-17.27	-0.167		-19.91	-0.183
	-8.01	-3.411		-2.93	-0.171		-17.27	-0.167		-19.92	-0.183
	-7.97	-3.465		-2.93	-0.171		-17.27	-0.167		-19.92	-0.183
	-7.92	-3.516		-2.93	-0.171		-17.27	-0.167		-19.92	-0.183
	-7.88	-3.565		-2.93	-0.171		-17.27	-0.167		-19.92	-0.183
	-7.84	-3.614		-2.93	-0.171		-17.27	-0.167		-19.92	-0.183
	-7.8	-3.66		-2.93	-0.171		-17.28	-0.167		-19.92	-0.183
	-7.77	-3.703		-2.94	-0.171		-17.28	-0.167		-19.92	-0.183
	-7.73	-3.745		-2.94	-0.171		-17.28	-0.167		-19.93	-0.183
	-7.7	-3.785		-2.94	-0.171		-17.28	-0.167		-19.93	-0.183
	-7.67	-3.824		-2.94	-0.171		-17.28	-0.167		-19.93	-0.183
	-7.64	-3.862		-2.94	-0.171		-17.28	-0.167		-19.93	-0.183
	-7.61	-3.899		-2.94	-0.171		-17.29	-0.167		-19.93	-0.183
	-7.58	-3.934		-2.95	-0.171		-17.29	-0.167		-19.94	-0.183
	-7.55	-3.967		-2.95	-0.171		-17.29	-0.167		-19.94	-0.183
	-7.53	-3.998		-2.95	-0.171		-17.29	-0.167		-19.94	-0.183
	-7.51	-4.028		-2.95	-0.171		-17.29	-0.167		-19.94	-0.183
	-7.48	-4.057		-2.95	-0.171		-17.29	-0.167		-19.94	-0.183
	-7.46	-4.084		-2.95	-0.171		-17.29	-0.167		-19.94	-0.183
	-7.44	-4.11		-2.96	-0.171		-17.3	-0.167		-19.94	-0.183
	-7.42	-4.135		-2.96	-0.171		-17.3	-0.167		-19.95	-0.183
	-7.4	-4.159		-2.96	-0.171		-17.3	-0.167		-19.95	-0.183
	-7.39	-4.182		-2.96	-0.171		-17.3	-0.167		-19.95	-0.183
	-7.37	-4.204		-2.96	-0.171		-17.3	-0.167		-19.95	-0.183
	-7.35	-4.225		-2.96	-0.171		-17.31	-0.167		-19.95	-0.183
	-7.34	-4.245		-2.97	-0.171		-17.31	-0.167		-19.95	-0.183
	-7.32	-4.265		-2.97	-0.171		-17.31	-0.167		-19.96	-0.183
	-7.31	-4.284		-2.97	-0.171		-17.31	-0.167		-19.96	-0.183
	-7.3	-4.304		-2.97	-0.171		-17.31	-0.167		-19.96	-0.183
	-7.28	-4.323		-2.97	-0.171		-17.31	-0.167		-19.96	-0.183
	-7.27	-4.342		-2.97	-0.171		-17.32	-0.167		-19.96	-0.183
	-7.25	-4.362		-2.98	-0.171		-17.32	-0.167		-19.97	-0.183
	-7.24	-4.381		-2.98	-0.171		-17.32	-0.167		-19.97	-0.183
	-7.23	-4.399		-2.98	-0.171		-17.32	-0.167		-19.97	-0.183
	-7.21	-4.417		-2.98	-0.171		-17.32	-0.167		-19.97	-0.183
	-7.2	-4.434		-2.98	-0.171		-17.32	-0.167		-19.97	-0.183
	-7.19	-4.451		-2.98	-0.171		-17.33	-0.167		-19.97	-0.183
	-7.18	-4.466		-2.99	-0.171		-17.33	-0.167		-19.97	-0.183
	-7.17	-4.481		-2.99	-0.171		-17.33	-0.167		-19.98	-0.183
	-7.16	-4.495		-2.99	-0.171		-17.33	-0.167		-19.98	-0.183
	-7.15	-4.508		-2.99	-0.171		-17.33	-0.167		-19.98	-0.183
	-7.14	-4.52		-2.99	-0.171		-17.33	-0.167		-19.98	-0.183
	-7.14	-4.532		-2.99	-0.171		-17.34	-0.167		-19.99	-0.183
	-7.13	-4.543		-3	-0.171		-17.34	-0.167		-19.99	-0.183
	-7.13	-4.553		-3	-0.171		-17.34	-0.167		-19.99	-0.183
	-7.12	-4.562		-3	-0.171		-17.34	-0.167		-19.99	-0.183
	-7.11	-4.571		-3	-0.171		-17.34	-0.167		-19.99	-0.183
	-7.11	-4.58		-3	-0.171		-17.34	-0.167		-19.99	-0.183
	-7.1	-4.589		-3	-0.171		-17.35	-0.167		-19.99	-0.183
	-7.1	-4.596		-3.01	-0.171		-17.35	-0.167		-20	-0.183
	-7.1	-4.604		-3.01	-0.171		-17.35	-0.167		-20	-0.183
	-7.1	-4.61		-3.01	-0.171		-17.35	-0.167		-20	-0.183
	-7.09	-4.617		-3.01	-0.171		-17.35	-0.167		-20	-0.183
	-7.09	-4.623		-3.01	-0.171		-17.35	-0.167		-20	-0.183
	-7.09	-4.629		-3.01	-0.171		-17.36	-0.167		-20	-0.183
	-7.09	-4.634		-3.02	-0.171		-17.36	-0.167		-20.01	-0.183
	-7.09	-4.639		-3.02	-0.171		-17.36	-0.167		-20.01	-0.183
	-7.08	-4.644		-3.02	-0.171		-17.36	-0.167		-20.01	-0.183
	-7.08	-4.648		-3.02	-0.171		-17.36	-0.167		-20.01	-0.183
	-7.08	-4.652		-3.02	-0.171		-17.36	-0.167		-20.01	-0.183
	-7.08	-4.656		-3.03	-0.171		-17.37	-0.167		-20.01	-0.183
	-7.08	-4.66		-3.03	-0.171		-17.37	-0.167		-20.02	-0.183
	-7.08	-4.665		-3.03	-0.171		-17.37	-0.167		-20.02	-0.183
	-7.08	-4.668		-3.03	-0.171		-17.37	-0.167		-20.02	-0.183
	-7.08	-4.672		-3.03	-0.171		-17.37	-0.167		-20.02	-0.183
	-7.08	-4.674		-3.03	-0.171		-17.37	-0.167		-20.02	-0.183
	-7.09	-4.677		-3.03	-0.171		-17.38	-0.167		-20.02	-0.183
	-7.09	-4.679		-3.04	-0.171		-17.38	-0.167		-20.02	-0.183
	-7.09	-4.681		-3.04	-0.171		-17.38	-0.167		-20.03	-0.183
	-7.09	-4.683		-3.04	-0.171		-17.38	-0.167		-20.03	-0.183
	-7.09	-4.685		-3.04	-0.171		-17.38	-0.167		-20.03	-0.183
	-7.09	-4.687		-3.04	-0.171		-17.38	-0.167		-20.03	-0.183
	-7.09	-4.689		-3.04	-0.171		-17.39	-0.167		-20.03	-0.183
	-7.09	-4.69		-3.05	-0.171		-17.39	-0.167		-20.04	-0.183
	-7.1	-4.691		-3.05	-0.171		-17.39	-0.167		-20.04	-0.183
	-7.1	-4.692		-3.05	-0.171		-17.39	-0.167		-20.04	-0.183
	-7.1	-4.693		-3.05	-0.171		-17.39	-0.167		-20.04	-0.183
	-7.1	-4.694		-3.05	-0.171		-17.39	-0.167		-20.04	-0.183
	-7.11	-4.694		-3.05	-0.171		-17.4	-0.167		-20.04	-0.183
	-7.11	-4.695		-3.06	-0.171		-17.4	-0.167		-20.05	-0.183
	-7.11	-4.695		-3.06	-0.171		-17.4	-0.167		-20.05	-0.183
	-7.12	-4.695		-3.06	-0.171		-17.4	-0.167		-20.05	-0.183
	-7.12	-4.695		-3.06	-0.171		-17.4	-0.167		-20.05	-0.183
	-7.12	-4.694		-3.06	-0.171		-17.4	-0.167		-20.05	-0.183
	-7.13	-4.694		-3.07	-0.171		-17.41	-0.167		-20.05	-0.183
	-7.13	-4.693		-3.07	-0.171		-17.41	-0.167		-20.06	-0.183
	-7.13	-4.693		-3.07	-0.171		-17.41	-0.167		-20.06	-0.183
	-7.14	-4.692		-3.07	-0.171		-17.41	-0.167		-20.06	-0.183
	-7.14	-4.691		-3.07	-0.171		-17.41	-0.167		-20.06	-0.183
	-7.15	-4.69		-3.07	-0.171		-17.41	-0.167		-20.06	-0.183
	-7.15	-4.689		-3.07	-0.171		-17.42	-0.167		-20.06	-0.183
	-7.16	-4.688		-3.08	-0.171		-17.42	-0.167		-20.06	-0.183
	-7.16	-4.686		-3.08	-0.171		-17.42	-0.167		-20.07	-0.183
	-7.16	-4.685		-3.08	-0.171		-17.42	-0.167		-20.07	-0.183
	-7.17	-4.684		-3.08	-0.171		-17.42	-0.167		-20.07	-0.183
	-7.17	-4.682		-3.08	-0.171		-17.42	-0.167		-20.07	-0.183
	-7.18	-4.68		-3.08	-0.171		-17.43	-0.167		-20.07	-0.183
	-7.18	-4.679		-3.09	-0.171		-17.43	-0.167		-20.08	-0.183
	-7.19	-4.677		-3.09	-0.171		-17.43	-0.167		-20.08	-0.183
	-7.19	-4.675		-3.09	-0.171		-17.43	-0.167		-20.08	-0.183
	-7.2	-4.674		-3.09	-0.171		-17.43	-0.167		-20.08	-0.183
	-7.2	-4.672		-3.09	-0.171		-17.44	-0.167		-20.08	-0.183
	-7.21	-4.67		-3.09	-0.171		-17.44	-0.167		-20.08	-0.183
	-7.21	-4.668		-3.1	-0.171		-17.44	-0.167		-20.09	-0.183
	-7.22	-4.666		-3.1	-0.171		-17.44	-0.167		-20.09	-0.183
	-7.22	-4.663		-3.1	-0.171		-17.44	-0.167		-20.09	-0.183
	-7.23	-4.661		-3.1	-0.171		-17.44	-0.167		-20.09	-0.183
	-7.24	-4.658		-3.1	-0.171		-17.44	-0.167		-20.09	-0.183
	-7.24	-4.655		-3.1	-0.171		-17.45	-0.167		-20.09	-0.183
	-7.25	-4.652		-3.11	-0.171		-17.45	-0.167		-20.1	-0.183
	-7.25	-4.65		-3.11	-0.171		-17.45	-0.167		-20.1	-0.183
	-7.26	-4.647		-3.11	-0.171		-17.45	-0.167		-20.1	-0.183
	-7.26	-4.645		-3.11	-0.171		-17.45	-0.167		-20.1	-0.183
	-7.27	-4.642		-3.11	-0.171		-17.46	-0.167		-20.1	-0.183
	-7.27	-4.638		-3.11	-0.171		-17.46	-0.167		-20.1	-0.183
	-7.28	-4.635		-3.11	-0.171		-17.46	-0.167		-20.11	-0.183
	-7.29	-4.632		-3.12	-0.171		-17.46	-0.167		-20.11	-0.183
	-7.29	-4.628		-3.12	-0.171		-17.46	-0.167		-20.11	-0.183
	-7.3	-4.624		-3.12	-0.171		-17.46	-0.167		-20.11	-0.183
	-7.31	-4.62		-3.12	-0.171		-17.47	-0.167		-20.11	-0.183
	-7.31	-4.616		-3.12	-0.171		-17.47	-0.167		-20.11	-0.183
	-7.32	-4.612		-3.13	-0.171		-17.47	-0.167		-20.11	-0.183
	-7.33	-4.608		-3.13	-0.171		-17.47	-0.167		-20.12	-0.183
	-7.34	-4.604		-3.13	-0.171		-17.47	-0.167		-20.12	-0.183
	-7.34	-4.6		-3.13	-0.171		-17.47	-0.167		-20.12	-0.183
	-7.35	-4.595		-3.13	-0.171		-17.47	-0.167		-20.12	-0.183
	-7.36	-4.591		-3.13	-0.171		-17.48	-0.167		-20.12	-0.183
	-7.36	-4.586		-3.13	-0.171		-17.48	-0.167		-20.13	-0.183
	-7.37	-4.582		-3.14	-0.171		-17.48	-0.167		-20.13	-0.183
	-7.38	-4.577		-3.14	-0.171		-17.48	-0.167		-20.13	-0.183
	-7.39	-4.573		-3.14	-0.171		-17.48	-0.167		-20.13	-0.183
	-7.39	-4.568		-3.14	-0.171		-17.48	-0.167		-20.13	-0.183
	-7.4	-4.563		-3.14	-0.171		-17.49	-0.167		-20.13	-0.183
	-7.41	-4.559		-3.15	-0.171		-17.49	-0.167		-20.13	-0.183
	-7.42	-4.554		-3.15	-0.171		-17.49	-0.167		-20.14	-0.183
	-7.42	-4.549		-3.15	-0.171		-17.49	-0.167		-20.14	-0.183
	-7.43	-4.544		-3.15	-0.171		-17.49	-0.167		-20.14	-0.183
	-7.44	-4.539		-3.15	-0.171		-17.49	-0.167		-20.14	-0.183
	-7.45	-4.534		-3.15	-0.171		-17.5	-0.167		-20.14	-0.183
	-7.45	-4.529		-3.16	-0.171		-17.5	-0.167		-20.15	-0.183
	-7.46	-4.523		-3.16	-0.171		-17.5	-0.167		-20.15	-0.183
	-7.47	-4.517		-3.16	-0.171		-17.5	-0.167		-20.15	-0.183
	-7.48	-4.512		-3.16	-0.171		-17.5	-0.167		-20.15	-0.183
	-7.49	-4.506		-3.16	-0.171		-17.5	-0.167		-20.15	-0.183
	-7.5	-4.501		-3.16	-0.171		-17.51	-0.167		-20.15	-0.183
	-7.5	-4.495		-3.17	-0.171		-17.51	-0.167		-20.16	-0.183
	-7.51	-4.489		-3.17	-0.171		-17.51	-0.167		-20.16	-0.183
	-7.52	-4.483		-3.17	-0.171		-17.51	-0.167		-20.16	-0.183
	-7.53	-4.477		-3.17	-0.171		-17.51	-0.167		-20.16	-0.183
	-7.54	-4.471		-3.17	-0.171		-17.51	-0.167		-20.16	-0.183
	-7.55	-4.465		-3.17	-0.171		-17.52	-0.167		-20.16	-0.183
	-7.56	-4.459		-3.18	-0.171		-17.52	-0.167		-20.17	-0.183
	-7.57	-4.453		-3.18	-0.171		-17.52	-0.167		-20.17	-0.183
	-7.57	-4.446		-3.18	-0.171		-17.52	-0.166		-20.17	-0.183
	-7.58	-4.44		-3.18	-0.171		-17.52	-0.166		-20.17	-0.183
	-7.59	-4.433		-3.18	-0.171		-17.52	-0.166		-20.17	-0.183
	-7.6	-4.427		-3.18	-0.171		-17.53	-0.166		-20.17	-0.183
	-7.61	-4.42		-3.19	-0.171		-17.53	-0.166		-20.18	-0.183
	-7.62	-4.414		-3.19	-0.171		-17.53	-0.166		-20.18	-0.183
	-7.63	-4.407		-3.19	-0.171		-17.53	-0.166		-20.18	-0.183
	-7.64	-4.4		-3.19	-0.171		-17.53	-0.166		-20.18	-0.183
	-7.65	-4.394		-3.19	-0.171		-17.53	-0.166		-20.18	-0.183
	-7.66	-4.387		-3.19	-0.171		-17.54	-0.166		-20.18	-0.183
	-7.66	-4.381		-3.2	-0.171		-17.54	-0.166		-20.19	-0.183
	-7.67	-4.374		-3.2	-0.171		-17.54	-0.166		-20.19	-0.183
	-7.68	-4.367		-3.2	-0.171		-17.54	-0.166		-20.19	-0.183
	-7.69	-4.36		-3.2	-0.171		-17.54	-0.166		-20.19	-0.183
	-7.7	-4.353		-3.2	-0.171		-17.54	-0.166		-20.19	-0.183
	-7.71	-4.346		-3.2	-0.171		-17.55	-0.166		-20.19	-0.183
	-7.72	-4.339		-3.21	-0.171		-17.55	-0.166		-20.2	-0.183
	-7.73	-4.332		-3.21	-0.171		-17.55	-0.166		-20.2	-0.183
	-7.74	-4.325		-3.21	-0.171		-17.55	-0.166		-20.2	-0.183
	-7.75	-4.317		-3.21	-0.171		-17.55	-0.166		-20.2	-0.183
	-7.76	-4.31		-3.21	-0.171		-17.55	-0.166		-20.2	-0.183
	-7.77	-4.302		-3.21	-0.171		-17.56	-0.166		-20.2	-0.183
	-7.78	-4.295		-3.22	-0.171		-17.56	-0.166		-20.21	-0.183
	-7.79	-4.287		-3.22	-0.171		-17.56	-0.166		-20.21	-0.183
	-7.8	-4.28		-3.22	-0.171		-17.56	-0.166		-20.21	-0.183
	-7.81	-4.272		-3.22	-0.171		-17.56	-0.166		-20.21	-0.183
	-7.82	-4.265		-3.22	-0.171		-17.56	-0.166		-20.21	-0.183
	-7.83	-4.257		-3.22	-0.171		-17.57	-0.166		-20.21	-0.183
	-7.84	-4.249		-3.23	-0.171		-17.57	-0.166		-20.21	-0.183
	-7.85	-4.242		-3.23	-0.171		-17.57	-0.166		-20.22	-0.183
	-7.86	-4.234		-3.23	-0.171		-17.57	-0.166		-20.22	-0.183
	-7.87	-4.226		-3.23	-0.171		-17.57	-0.166		-20.22	-0.183
	-7.88	-4.218		-3.23	-0.171		-17.57	-0.166		-20.22	-0.183
	-7.89	-4.21		-3.24	-0.171		-17.58	-0.166		-20.22	-0.183
	-7.9	-4.202		-3.24	-0.171		-17.58	-0.166		-20.23	-0.183
	-7.92	-4.194		-3.24	-0.171		-17.58	-0.166		-20.23	-0.183
	-7.93	-4.186		-3.24	-0.171		-17.58	-0.166		-20.23	-0.183
	-7.94	-4.177		-3.24	-0.171		-17.58	-0.166		-20.23	-0.183
	-7.95	-4.169		-3.24	-0.171		-17.58	-0.166		-20.23	-0.183
	-7.96	-4.161		-3.24	-0.171		-17.59	-0.166		-20.23	-0.183
	-7.97	-4.153		-3.25	-0.171		-17.59	-0.166		-20.24	-0.183
	-7.98	-4.145		-3.25	-0.171		-17.59	-0.166		-20.24	-0.183
	-7.99	-4.137		-3.25	-0.171		-17.59	-0.166		-20.24	-0.183
	-8	-4.129		-3.25	-0.171		-17.59	-0.166		-20.24	-0.183
	-8.01	-4.121		-3.25	-0.171		-17.59	-0.166		-20.24	-0.183
	-8.02	-4.112		-3.25	-0.171		-17.6	-0.166		-20.24	-0.183
	-8.03	-4.104		-3.26	-0.171		-17.6	-0.166		-20.25	-0.183
	-8.04	-4.096		-3.26	-0.171		-17.6	-0.166		-20.25	-0.183
	-8.05	-4.088		-3.26	-0.171		-17.6	-0.166		-20.25	-0.183
	-8.06	-4.079		-3.26	-0.171		-17.6	-0.166		-20.25	-0.183
	-8.07	-4.071		-3.26	-0.171		-17.61	-0.166		-20.25	-0.183
	-8.09	-4.063		-3.26	-0.171		-17.61	-0.166		-20.25	-0.183
	-8.1	-4.054		-3.27	-0.171		-17.61	-0.166		-20.26	-0.183
	-8.11	-4.046		-3.27	-0.171		-17.61	-0.166		-20.26	-0.183
	-8.12	-4.037		-3.27	-0.171		-17.61	-0.166		-20.26	-0.183
	-8.13	-4.029		-3.27	-0.171		-17.61	-0.166		-20.26	-0.183
	-8.14	-4.02		-3.27	-0.171		-17.62	-0.166		-20.26	-0.183
	-8.15	-4.012		-3.27	-0.171		-17.62	-0.166		-20.26	-0.183
	-8.16	-4.004		-3.28	-0.171		-17.62	-0.166		-20.26	-0.183
	-8.17	-3.996		-3.28	-0.171		-17.62	-0.166		-20.27	-0.183
	-8.18	-3.987		-3.28	-0.171		-17.62	-0.166		-20.27	-0.183
	-8.19	-3.979		-3.28	-0.171		-17.62	-0.166		-20.27	-0.183
	-8.2	-3.97		-3.28	-0.171		-17.63	-0.166		-20.27	-0.183
	-8.21	-3.962		-3.28	-0.171		-17.63	-0.166		-20.27	-0.183
	-8.23	-3.953		-3.29	-0.171		-17.63	-0.166		-20.28	-0.183
	-8.24	-3.944		-3.29	-0.171		-17.63	-0.166		-20.28	-0.183
	-8.25	-3.935		-3.29	-0.171		-17.63	-0.166		-20.28	-0.183
	-8.26	-3.926		-3.29	-0.171		-17.63	-0.166		-20.28	-0.183
	-8.27	-3.917		-3.29	-0.171		-17.63	-0.166		-20.28	-0.183
	-8.28	-3.908		-3.29	-0.171		-17.64	-0.166		-20.28	-0.183
	-8.29	-3.899		-3.29	-0.171		-17.64	-0.166		-20.29	-0.183
	-8.31	-3.89		-3.3	-0.171		-17.64	-0.166		-20.29	-0.183
	-8.32	-3.881		-3.3	-0.171		-17.64	-0.166		-20.29	-0.183
	-8.33	-3.872		-3.3	-0.171		-17.64	-0.166		-20.29	-0.183
	-8.34	-3.862		-3.3	-0.171		-17.64	-0.166		-20.29	-0.183
	-8.35	-3.853		-3.3	-0.171		-17.65	-0.166		-20.29	-0.183
	-8.36	-3.844		-3.31	-0.171		-17.65	-0.166		-20.3	-0.183
	-8.37	-3.835		-3.31	-0.171		-17.65	-0.166		-20.3	-0.183
	-8.39	-3.825		-3.31	-0.171		-17.65	-0.166		-20.3	-0.183
	-8.4	-3.816		-3.31	-0.171		-17.65	-0.166		-20.3	-0.183
	-8.41	-3.807		-3.31	-0.171		-17.65	-0.166		-20.3	-0.183
	-8.42	-3.797		-3.31	-0.171		-17.66	-0.166		-20.3	-0.183
[truncated: 8,718 more rows]

[truncated: 48 more sheets: Fig.3d, Fig.3e, Fig.3f, Fig.3g, Fig.4a, Fig.4b, Fig.4c, Fig.4e, Fig.4f, Fig.4g, Fig.4i, Fig.6b, Fig.6c, Fig.6d, Supplementary Fig.3, Supplementary Fig.7, Supplementary Fig.8a, Supplementary Fig.9, Supplementary Fig. 10, Supplementary Fig.11 …]
